# Supplementary material for: Whole-Genome Sequencing and Annotation of the Yeast Clavispora santaluciae Reveals Important Insights about Its Adaptation to the Vineyard Environment
Source: J Fungi (Basel). 2022 Jan 5;8(1):52. doi: 10.3390/jof8010052 (PMC8781136; doi:10.3390/jof8010052)
Supplement: Supplementary file 1 [file jof-08-00052-s001.zip › Supplementary Data S1.xlsx]

## Sheet: A1.18
Supplementary Data S1: Clavispora santaluciae genome annotation - strain A1.18T
Gene short identification	Yeast strand	Lowest coordinate of the gene	Highest coordinate of the gene	Scaffold number	COG category	EggNOG gene description	Classical gene name
g1	+	1	392	1	-	-	-
g2	+	475	1711	1	H	Phosphomethylpyrimidine kinase	BUD17
g3	+	2019	3704	1	I	Lipase which is essential for lysis of subvacuolar cytoplasm to vacuole targeted bodies and intravacuolar autophagic bodies. Involved in the lysis of intravacuolar multivesicular body (MVB) vesicles. The intravacuolar membrane disintegration by ATG15 is critical to life span extension (By similarity)	ATG15
g4	-	4063	4339	1	-	-	-
g5	+	4959	5792	1	S	SUR7/PalI family	SUR7
g6	-	6231	6665	1	-	-	-
g7	+	6864	9230	1	T	serine threonine protein kinase	PTK2
g8	-	9391	9780	1	J	ribosomal protein	RPL32
g9	+	10856	18562	1	-	-	-
g10	-	18618	19016	1	K	RNA polymerase II	ROX3
g11	-	19415	20890	1	E	Belongs to the aldehyde dehydrogenase family	UGA2
g12	+	21567	22217	1	-	-	GCF1
g13	-	22263	29375	1	-	-	-
g14	-	29606	30169	1	-	-	-
g15	-	30784	31359	1	U	Belongs to the small GTPase superfamily. Rho family	cdc42
g16	-	31402	31922	1	-	-	-
g17	-	31954	33756	1	K	Fungal specific transcription factor domain	UPC2
g18	+	34028	34632	1	-	-	-
g19	+	34875	35306	1	U	Essential for the assembly of ubiquinol-cytochrome c reductase. It has a direct effect on the correct occurrence of the Rieske protein, core 4, core 5 and apocytochrome b (By similarity)	CBP4
g20	-	35395	36148	1	U	Belongs to the adaptor complexes small subunit family	APS3
g21	+	36244	37626	1	E	Catalyzes the cleavage of L-kynurenine (L-Kyn) and L-3- hydroxykynurenine (L-3OHKyn) into anthranilic acid (AA) and 3- hydroxyanthranilic acid (3-OHAA), respectively	BNA5
g22	-	37917	39236	1	G	enolase (1)	ENO1
g23	-	39402	40059	1	-	-	-
g24	+	40324	40803	1	K	Component of the NuA4 histone acetyltransferase complex which is involved in transcriptional activation of selected genes principally by acetylation of nucleosomal histone H4 and H2A. The NuA4 complex is also involved in DNA repair (By similarity)	EAF6
g25	-	41063	41838	1	J	Mitochondrial ribosomal protein L28	-
g26	+	41977	42456	1	-	-	-
g27	-	42464	44359	1	T	serine threonine protein kinase	YPK2
g28	-	44679	45754	1	-	-	-
g29	+	45818	50128	1	D	serine threonine-protein kinase	HSL1
g30	+	50269	53109	1	S	Zinc-ribbon like family	-
g31	+	53559	56786	1	T	Protein Kinase C	PKC1
g32	-	56902	57831	1	-	-	-
g33	-	58687	61791	1	JK	CBF/Mak21 family	MAK21
g34	+	62703	63905	1	T	Belongs to the protein kinase superfamily	cmk1
g35	+	64255	65688	1	Q	Pyoverdine/dityrosine biosynthesis protein	DIT1
g36	+	65865	66290	1	S	Uncharacterised protein family UPF0047	-
g37	-	66331	67569	1	S	PHD-finger	SPP1
g38	-	67640	68911	1	B	Histone-binding protein RBBP4 or subunit C of CAF1 complex	-
g39	-	69292	69816	1	T	Vacuolar protein sorting 55	-
g40	+	70018	70524	1	S	Belongs to the EMC4 family	-
g41	-	70634	71518	1	S	THUMP	-
g42	+	72328	73902	1	-	-	-
g43	+	74318	76270	1	O	Belongs to the heat shock protein 70 family	-
g44	-	76328	77212	1	O	Belongs to the peptidase T1A family	PRE5
g45	-	77878	80457	1	U	Component of the exocyst complex involved in the docking of exocytic vesicles with fusion sites on the plasma membrane	SEC15
g46	+	80738	81402	1	S	Involved in gross chromosomal rearrangements (GCRs) and telomere healing	IRC6
g47	-	81532	82179	1	G	Pfam:Ureidogly_hydro	-
g48	+	82685	85354	1	O	Belongs to the TRAFAC class dynamin-like GTPase superfamily. Dynamin Fzo YdjA family	FZO1
g49	-	85470	86999	1	S	Nodulin-like	-
g50	+	87593	87967	1	U	Signal recognition particle 14kD protein	-
g51	-	88086	89426	1	T	UBX domain	ucp10
g52	-	89812	91023	1	O	Prenyltransferase and squalene oxidase repeat	RAM1
g53	+	91082	91406	1	-	-	-
g54	-	91422	93311	1	T	Protein-tyrosine phosphatase	Ptp2
g55	-	94093	95178	1	-	-	-
g56	+	95327	96826	1	-	-	-
g57	-	96934	98118	1	D	Nup53/35/40-type RNA recognition motif	-
g58	+	98596	99462	1	J	3' exoribonuclease family, domain 1	RRP42
g59	-	99590	103855	1	A	SpoU rRNA Methylase family	-
g60	-	104296	104544	1	-	-	-
g61	+	104684	105671	1	S	Protein of unknown function (DUF3445)	-
g62	-	105824	107785	1	U	phosphatidylinositol binding	ATG20
g63	+	108357	110711	1	UY	Nuclear pore protein 84 / 107	NUP84
g64	-	110773	112050	1	O	Essential non-ATPase regulatory subunit of the 26S proteasome lid required for the assembly and activity of the 26S proteasome	RPN6
g65	+	112521	113861	1	Q	ubiE/COQ5 methyltransferase family	-
g66	-	113960	114265	1	-	-	-
g67	+	114333	115556	1	J	Release factor	MRF1
g68	-	116304	117899	1	Q	Catalyzes the 6-electron oxidation of protoporphyrinogen-IX to form protoporphyrin-IX	HEM14
g69	-	118044	121274	1	S	Arrestin (or S-antigen), C-terminal domain	ECM21
g70	-	121458	122789	1	IT	Diacylglycerol kinase catalytic domain (presumed)	LCB4
g71	+	122890	123461	1	-	-	-
g72	-	123516	126395	1	O	26S proteasome	RPN2
g73	-	126805	128199	1	E	Belongs to the D-isomer specific 2-hydroxyacid dehydrogenase family	SER33
g74	+	129068	130912	1	Z	Belongs to the TRAFAC class myosin-kinesin ATPase superfamily. Kinesin family	-
g75	+	131168	132561	1	-	-	-
g76	-	132612	134015	1	-	-	-
g77	-	134099	135146	1	-	-	-
g78	-	135521	136549	1	S	Bin/amphiphysin/Rvs domain for vesicular trafficking	-
g79	-	136651	136857	1	-	-	-
g80	+	137608	137963	1	-	-	-
g81	+	137979	138728	1	U	Belongs to the small GTPase superfamily. Arf family	ARL3
g82	+	138957	139208	1	-	-	-
g83	+	139385	141958	1	-	-	-
g84	-	142085	142411	1	-	-	-
g85	+	142493	143098	1	U	Preprotein translocase subunit Sec66	sec66
g86	+	143285	147232	1	-	-	-
g87	+	147761	148210	1	C	oxidase subunit	cox5
g88	-	148657	151476	1	D	Protein tyrosine kinase	SWE1
g89	-	152655	153391	1	-	-	-
g90	-	153408	154020	1	-	-	-
g91	+	154053	155711	1	C	Belongs to the mitochondrial carrier (TC 2.A.29) family	YMC1
g92	+	156119	156619	1	-	-	-
g93	-	156723	158241	1	S	HD domain	-
g94	-	158450	159131	1	J	Belongs to the universal ribosomal protein uL15 family	RPL28
g95	-	159402	160859	1	G	Belongs to the major facilitator superfamily. Sugar transporter (TC 2.A.1.1) family	-
g96	-	161037	162764	1	K	Transcription factor which regulates nonfermentable carbon utilization. Activator of gluconeogenetic genes (By similarity)	ERT1
g97	+	163606	164469	1	C	Belongs to the mitochondrial carrier (TC 2.A.29) family	-
g98	-	164505	167111	1	-	-	-
g99	+	167295	169976	1	O	Dipeptidyl peptidase IV (DPP IV) N-terminal region	STE13
g100	+	170121	172331	1	J	nucleolar complex protein	NOC2
g101	-	172410	173936	1	S	GAL4-like Zn(II)2Cys6 (or C6 zinc) binuclear cluster DNA-binding domain	RDS2
g102	-	174236	175978	1	O	RING-like zinc finger	-
g103	+	177443	181098	1	U	Protein kinase C conserved region 2 (CalB)	TCB2
g104	-	181209	184688	1	K	DNA-dependent RNA polymerase catalyzes the transcription of DNA into RNA using the four ribonucleoside triphosphates as substrates	rpc2
g105	+	185227	187857	1	F	Provides the precursors necessary for DNA synthesis. Catalyzes the biosynthesis of deoxyribonucleotides from the corresponding ribonucleotides	-
g106	-	187908	190022	1	K	Component of the core-TFIIH basal transcription factor involved in nucleotide excision repair (NER) of DNA	TFB2
g107	+	190063	191325	1	T	phosphorelay signal transduction system	SRR1
g108	-	191936	193501	1	S	GTP1/OBG	MTG2
g109	+	193975	195288	1	A	Belongs to the DEAD box helicase family	DBP8
g110	-	195332	195877	1	S	Domain of unknown function (DUF202)	-
g111	+	196446	198539	1	K	Transcription factor	BRF1
g112	+	198725	200962	1	DZ	NUC130/3NT domain	SDA1
g113	-	201231	203075	1	K	to Saccharomyces cerevisiae HMO1 (YDR174W)	HMO1
g114	-	203092	204137	1	-	-	-
g115	+	204470	207310	1	H	C-1-tetrahydrofolate synthase	ADE3
g116	+	207695	208246	1	P	Rhodanese Homology Domain	RDL2
g117	-	208423	209262	1	A	Component of the 90S pre-ribosome involved in the maturation of rRNAs. Required for early cleavages of the pre-RNAs in the 40S ribosomal subunit maturation pathway (By similarity)	RRP36
g118	-	209464	210040	1	-	-	-
g119	+	210359	211831	1	C	Succinyl-CoA synthetase functions in the citric acid cycle (TCA), coupling the hydrolysis of succinyl-CoA to the synthesis of ATP and thus represents the only step of substrate- level phosphorylation in the TCA. The beta subunit provides nucleotide specificity of the enzyme and binds the substrate succinate, while the binding sites for coenzyme A and phosphate are found in the alpha subunit	LSC2
g120	+	212066	212824	1	O	Belongs to the peptidase T1A family	PUP2
g121	-	212874	215480	1	Z	spindle pole body component	alp4
g122	-	215635	217527	1	H	E1-like activating enzyme involved in the 2 ubiquitin- like systems required for cytoplasm to vacuole transport (Cvt) and autophagy. Activates ATG12 for its conjugation with ATG5 and ATG8 for its conjugation with phosphatidylethanolamine. Both systems are needed for the ATG8 association to Cvt vesicles and autophagosomes membranes. Autophagy is essential for maintenance of amino acid levels and p…	ATG7
g123	-	217734	219383	1	J	Acts as an adapter for the XPO1 CRM1-mediated export of the 60S ribosomal subunit	NMD3
g124	+	219715	221214	1	BK	histone acetyltransferase	GCN5
g125	+	221316	222083	1	G	Glucosamine-6-phosphate isomerases/6-phosphogluconolactonase	SOL3
g126	+	222325	223050	1	L	2',3'-cyclic-nucleotide 3'-phosphodiesterase	CPD1
g127	+	223608	224219	1	DZ	HORMA domain	MAD2
g128	-	224254	225459	1	D	Belongs to the cyclin family	CTK2
g129	-	225644	226492	1	P	membrane protein porin	POR1
g130	+	226573	227940	1	-	-	-
g131	+	227988	228434	1	L	NUDIX domain	-
g132	-	228482	230905	1	A	Component of the NOP7 complex, which is required for maturation of the 25S and 5.8S ribosomal RNAs and formation of the 60S ribosome	ERB1
g133	+	231281	231949	1	A	RNA recognition motif	cwf29
g134	-	231980	232852	1	-	-	-
g135	-	233082	233474	1	B	Core component of nucleosome which plays a central role in DNA double strand break (DSB) repair. Nucleosomes wrap and compact DNA into chromatin, limiting DNA accessibility to the cellular machineries which require DNA as a template. Histones thereby play a central role in transcription regulation, DNA repair, DNA replication and chromosomal stability. DNA accessibility is regulated via a complex…	HTA1
g136	+	234255	234647	1	B	Core component of nucleosome. Nucleosomes wrap and compact DNA into chromatin, limiting DNA accessibility to the cellular machineries which require DNA as a template. Histones thereby play a central role in transcription regulation, DNA repair, DNA replication and chromosomal stability. DNA accessibility is regulated via a complex set of post-translational modifications of histones, also called h…	HTB1
g137	-	234828	237896	1	U	phosphatidylinositol deacylase activity	BST1
g138	-	238461	238931	1	-	-	-
g139	+	239518	241238	1	J	ribosomal protein	RPL2
g140	-	241336	242511	1	-	-	-
g141	-	243069	243611	1	J	Belongs to the eukaryotic ribosomal protein eL29 family	rpl29
g142	-	243792	244601	1	J	ribosomal protein L8	rpl8
g143	+	245437	246186	1	S	Repeated motif present between transmembrane helices in cystinosin, yeast ERS1p, mannose-P-dolichol utilization defect 1, and other hypothetical proteins.	-
g144	-	246249	248618	1	-	-	-
g145	-	248684	248973	1	-	-	-
g146	-	249009	250361	1	BDLT	cell cycle checkpoint protein	MEC1
g147	-	250511	252529	1	-	-	-
g148	+	252560	252862	1	-	-	-
g149	-	252875	253177	1	H	Binds to the catalytic subunit of the cyclin dependent kinases and is essential for their biological function	CKS1
g150	+	253372	254394	1	D	PRMT5 oligomerisation domain	-
g151	-	255030	256294	1	S	N-terminal domain of CBF1 interacting co-repressor CIR	CWC25
g152	-	256852	257394	1	J	Belongs to the eukaryotic ribosomal protein eL29 family	rpl29
g153	-	257575	258384	1	J	ribosomal protein L8	rpl8
g154	+	259220	259969	1	S	Repeated motif present between transmembrane helices in cystinosin, yeast ERS1p, mannose-P-dolichol utilization defect 1, and other hypothetical proteins.	-
g155	-	260032	262779	1	-	-	-
g156	-	263198	264073	1	-	-	-
g157	+	264346	264615	1	U	Mitochondrial intermembrane chaperone that participates in the import and insertion of some multi-pass transmembrane proteins into the mitochondrial inner membrane. Also required for the transfer of beta-barrel precursors from the TOM complex to the sorting and assembly machinery (SAM complex) of the outer membrane. Acts as a chaperone-like protein that protects the hydrophobic precursors from ag…	TIM8
g158	-	264647	266056	1	-	-	-
g159	+	266261	268585	1	Q	Indigoidine synthase A like protein	-
g160	+	268914	269729	1	S	Chalcone isomerase like	AIM18
g161	-	269879	270964	1	M	mannose-1-phosphate guanyltransferase	MPG1
g162	+	271105	273200	1	-	-	-
g163	-	273764	274783	1	G	Belongs to the FBPase class 1 family	FBP1
g164	-	275640	276047	1	-	-	-
g165	+	276361	277797	1	U	Protein transport protein sec61	SEC61
g166	-	277963	280257	1	O	Belongs to the AAA ATPase family	-
g167	+	281771	282058	1	-	-	-
g168	-	282086	283828	1	U	Fungal trichothecene efflux pump (TRI12)	-
g169	+	284784	286091	1	O	X-domain of DnaJ-containing	CAJ1
g170	+	286324	286590	1	A	Belongs to the complex I LYR family	-
g171	-	287302	288795	1	Q	Belongs to the FMO family	-
g172	+	289461	290471	1	-	-	-
g173	-	290553	292440	1	U	Legume-like lectin family	-
g174	+	292823	293539	1	G	Phosphoglycerate mutase family	SHB17
g175	+	293876	294934	1	F	Inosine-uridine preferring nucleoside hydrolase	URH1
g176	-	295011	296396	1	I	Partial alpha/beta-hydrolase lipase region	-
g177	-	297486	299651	1	E	D-amino acid oxidase	IFG3
g178	+	299860	301441	1	-	-	-
g179	-	301443	302474	1	E	Belongs to the D-isomer specific 2-hydroxyacid dehydrogenase family	-
g180	-	302499	302967	1	-	-	-
g181	-	302981	304558	1	O	Belongs to the peptidase M28 family	APE3
g182	-	304705	305202	1	-	-	-
g183	-	305234	307024	1	O	DnaJ molecular chaperone homology domain	-
g184	-	307176	308378	1	O	Belongs to the AAA ATPase family	RPT6
g185	-	309059	309554	1	-	-	-
g186	+	310014	313007	1	J	Middle domain of eukaryotic initiation factor 4G (eIF4G)	-
g187	-	313175	314827	1	O	Holliday junction DNA helicase ruvB N-terminus	-
g188	-	315032	316504	1	-	-	-
g189	-	317126	317896	1	S	PAPA-1-like conserved region	-
g190	-	317993	319052	1	-	-	-
g191	-	319242	319889	1	S	Required for respiratory activity and maintenance and expression of the mitochondrial genome	RRG9
g192	+	320278	321072	1	U	VID27 cytoplasmic protein	vid27
g193	+	321313	321727	1	-	-	-
g194	+	321841	322629	1	-	-	-
g195	+	322762	323622	1	-	-	-
g196	-	323817	325004	1	K	Basic region leucine zipper	-
g197	-	326309	326630	1	-	-	-
g198	+	328066	331596	1	C	Catalyzes a 2-step reaction, involving the ATP-dependent carboxylation of the covalently attached biotin in the first step and the transfer of the carboxyl group to pyruvate in the second	PYC1
g199	-	331742	332239	1	S	DASH complex subunit Duo1	-
g200	+	332391	332858	1	K	Component of the Mediator complex, a coactivator involved in the regulated transcription of nearly all RNA polymerase II-dependent genes. Mediator functions as a bridge to convey information from gene-specific regulatory proteins to the basal RNA polymerase II transcription machinery. Mediator is recruited to promoters by direct interactions with regulatory proteins and serves as a scaffold for t…	SOH1
g201	+	332975	333970	1	I	Inositol phospholipid synthesis and fat-storage-inducing TM	-
g202	+	334052	334530	1	-	-	-
g203	+	334754	337258	1	S	Dystroglycan-type cadherin-like domains.	AXL2
g204	-	337450	338949	1	I	acyl-CoA thioester hydrolase	-
g205	+	339063	339776	1	-	-	-
g206	+	340211	341299	1	C	The pyruvate dehydrogenase complex catalyzes the overall conversion of pyruvate to acetyl-CoA and CO(2)	PDB1
g207	+	341634	343337	1	P	Transporter	-
g208	-	343386	345182	1	S	Repeated motif present between transmembrane helices in cystinosin, yeast ERS1p, mannose-P-dolichol utilization defect 1, and other hypothetical proteins.	-
g209	+	345900	346121	1	O	to Saccharomyces cerevisiae HUB1 (YNR032C-A)	HUB1
g210	-	346247	347389	1	GT	Serine threonine-protein phosphatase	PPG1
g211	-	347606	348964	1	E	Belongs to the class-III pyridoxal-phosphate-dependent aminotransferase family	ARG8
g212	-	349131	351089	1	S	to Saccharomyces cerevisiae ZRG17 (YNR039C)	zrg17
g213	-	351315	356093	1	K	Component of the SRB8-11 complex. The SRB8-11 complex is a regulatory module of the Mediator complex which is itself involved in regulation of basal and activated RNA polymerase II- dependent transcription. The SRB8-11 complex may be involved in the transcriptional repression of a subset of genes regulated by Mediator. It may inhibit the association of the Mediator complex with RNA polymerase II …	SRB8
g214	-	356639	360445	1	Z	Type-I myosin implicated in the organization of the actin cytoskeleton. Required for proper actin cytoskeleton polarization. At the cell cortex, assembles in patch-like structures together with proteins from the actin-polymerizing machinery and promotes actin assembly. Functions as actin nucleation-promoting factor (NPF) for the Arp2 3 complex (By similarity)	MYO1
g215	-	360802	362469	1	S	NLE (NUC135) domain	RSA4
g216	-	362714	364069	1	-	-	-
g217	+	364758	368900	1	T	Serine/Threonine protein kinases, catalytic domain	SSK2
g218	-	369071	369460	1	J	Mitochondrial large subunit ribosomal protein (Img2)	IMG2
g219	-	369626	371533	1	S	Zinc finger, C2H2 type	SUR1
g220	-	372211	374601	1	S	Topoisomerase II-associated protein PAT1	PAT1
g221	-	374805	377111	1	J	Anthranilate synthase component I, N terminal region	ABZ1
g222	-	377273	383668	1	U	Uso1 / p115 like vesicle tethering protein, C terminal region	USO1
g223	+	384456	385043	1	L	Involved in the repair of double-strand breaks in DNA during vegetative growth via recombination and single-strand annealing. Anneals complementary single-stranded DNA	RAD59
g224	-	385077	389078	1	K	Acts as subunit of the RNA polymerase II elongator complex, which is a histone acetyltransferase component of the RNA polymerase II (Pol II) holoenzyme and is involved in transcriptional elongation	ELP1
g225	-	390035	390676	1	O	Modified RING finger domain	-
g226	+	391572	393956	1	P	Essential component of the vacuolar proton pump (V- ATPase), a multimeric enzyme that catalyzes the translocation of protons across the membranes. Required for assembly and activity of the V-ATPase	VPH1
g227	+	394114	396216	1	J	Component of the RIX1 complex required for processing of ITS2 sequences from 35S pre-rRNA and the nucleoplasmic transit of the pre-60S ribosomal subunits. Regulates pre-60S association of the critical remodeling factor MDN1	RIX1
g228	-	397225	399042	1	K	RNA Polymerase	RRN3
g229	-	399061	399465	1	-	-	-
g230	+	400206	400958	1	-	-	-
g231	-	400997	401557	1	K	zinc finger binding to DNA consensus sequence [AT]GATA[AG]	-
g232	+	402621	404042	1	K	Transcription factor	STE12
g233	-	404142	408383	1	-	-	-
g234	-	408541	409680	1	O	transamidase	GPI8
g235	-	410012	411742	1	A	helicase superfamily c-terminal domain	irc3
g236	-	412188	414149	1	L	May play an essential role at the early stage of chromosomal DNA replication by coupling the polymerase alpha primase complex to the cellular replication machinery	POL12
g237	-	414423	415268	1	A	Domain in the RNA-binding Lupus La protein; unknown function	-
g238	+	415800	416546	1	E	Pyridoxal 5'-phosphate (PLP)-binding protein, which may be involved in intracellular homeostatic regulation of pyridoxal 5'-phosphate (PLP), the active form of vitamin B6	-
g239	-	416638	419013	1	D	Calcium-activated chloride channel	-
g240	-	419349	422510	1	U	to Saccharomyces cerevisiae BBC1 (YJL020C)	BBC1
g241	+	422962	424017	1	ABO	WD domain, G-beta repeat	SWD2
g242	+	424103	424939	1	-	-	-
g243	-	425075	426010	1	S	SCP / Tpx-1 / Ag5 / PR-1 / Sc7 family of extracellular domains.	PRY1
g244	-	426400	429354	1	U	Adaptins are components of the adaptor complexes which link clathrin to receptors in coated vesicles. Clathrin-associated protein complexes are believed to interact with the cytoplasmic tails of membrane proteins, leading to their selection and concentration	-
g245	+	429937	430464	1	C	Mitochondrial membrane ATP synthase (F(1)F(0) ATP synthase or Complex V) produces ATP from ADP in the presence of a proton gradient across the membrane which is generated by electron transport complexes of the respiratory chain. F-type ATPases consist of two structural domains, F(1) - containing the extramembraneous catalytic core, and F(0) - containing the membrane proton channel, linked togethe…	ATP7
g246	-	430606	431055	1	-	-	-
g247	-	431455	433326	1	-	-	-
g248	-	434369	436004	1	O	Zinc finger, C3HC4 type (RING finger)	PSH1
g249	+	436307	437218	1	U	Ran-binding domain	-
g250	-	437288	438093	1	J	S-adenosyl-L-methionine-dependent protein-lysine N- methyltransferase that mono- and dimethylates elongation factor 1- alpha at 'Lys-316'. May play a role in intracellular transport	EFM4
g251	+	438222	438947	1	-	-	-
g252	+	439189	440511	1	B	Histone-binding protein RBBP4 or subunit C of CAF1 complex	MSI1
g253	-	440685	441785	1	C	ATP synthase	ATP4
g254	-	441823	442209	1	-	-	-
g255	-	442276	443214	1	IO	Palmitoyl protein thioesterase	-
g256	+	443340	444242	1	S	Ribosomal protein L1p/L10e family	-
g257	+	444525	446363	1	E	Amino acid permease	TPO5
g258	+	446905	447750	1	U	Essential component of the TIM23 complex, a complex that mediates the translocation of transit peptide-containing proteins across the mitochondrial inner membrane	TIM17
g259	+	447993	450095	1	T	serine-threonine protein kinase	YAK1
g260	+	450344	450919	1	K	RNA polymerase II	RPB4
g261	+	451209	454139	1	J	Elongation factor G, domain IV	SNU114
g262	-	454165	455280	1	-	-	-
g263	-	455583	457889	1	B	SWIRM-associated region 1	ssr2
g264	+	459235	459789	1	J	Belongs to the universal ribosomal protein uL22 family	RPL17B
g265	+	460664	460948	1	C	reductase	QCR8
g266	-	461137	462189	1	H	Belongs to the FPP GGPP synthase family	ERG20
g267	-	462561	463793	1	A	Essential protein required for the maturation of 25S rRNA and 60S ribosomal subunit assembly localizes to the nucleolus	ebp2
g268	-	463894	465222	1	G	Glycolipid 2-alpha-mannosyltransferase	KTR2
g269	+	465619	467079	1	C	Core subunit of the mitochondrial membrane respiratory chain NADH dehydrogenase (Complex I) that is believed to belong to the minimal assembly required for catalysis. Complex I functions in the transfer of electrons from NADH to the respiratory chain	NDH51
g270	+	467358	468371	1	S	inositol oxygenase	-
g271	-	468549	470225	1	O	cell wall protein	SCW11
g272	-	471562	472821	1	I	Belongs to the CDS family	CDS1
g273	+	473375	474040	1	J	Translation initiation factor	SUI1
g274	+	474295	475068	1	S	N-terminal domain of CBF1 interacting co-repressor CIR	CWC25
g275	-	475272	476726	1	D	positive regulation of adenylate cyclase-inhibiting dopamine receptor signaling pathway	PRMT5
g276	+	476917	477225	1	H	Binds to the catalytic subunit of the cyclin dependent kinases and is essential for their biological function	CKS1
g277	+	477565	484713	1	BDLT	cell cycle checkpoint protein	MEC1
g278	-	484753	487086	1	S	Pleckstrin homology domain	-
g279	-	487338	488207	1	-	-	-
g280	+	489716	490801	1	S	Per1-like family	-
g281	-	491117	491329	1	-	-	-
g282	+	494440	495084	1	-	-	-
g283	-	495714	496685	1	BK	NAD-dependent lysine demalonylase, desuccinylase and deglutarylase that specifically removes malonyl, succinyl and glutaryl groups on target proteins. Has weak NAD-dependent protein deacetylase activity	-
g284	-	496771	499017	1	BK	Bromo adjacent homology domain	-
g285	-	499195	500544	1	G	Belongs to the glycosyl hydrolase 17 family	-
g286	-	500682	501944	1	U	SNARE required for protein transport between the ER and the Golgi complex	BOS1
g287	-	502458	503045	1	S	Protein of unknown function (DUF1640)	FMP32
g288	+	503398	505548	1	DZ	Regulator of chromosome condensation (RCC1) repeat	-
g289	-	505570	506331	1	I	Involved in the synthesis of the GDP-mannose and dolichol-phosphate-mannose required for a number of critical mannosyl transfer reactions	PMM1
g290	-	506815	507477	1	J	Ribosomal protein L10	RPL10
g291	+	507869	508857	1	A	Bud site selection protein 20	-
g292	+	509217	510146	1	OT	OTU-like cysteine protease	OTU1
g293	+	510280	511869	1	KU	Apoptosis antagonizing transcription factor	BFR2
g294	-	512006	512371	1	J	Belongs to the universal ribosomal protein uS13 family	-
g295	-	512567	513777	1	S	N-glycosylation protein	-
g296	-	513957	514544	1	Z	Tropomyosin like	TPM2
g297	+	515132	515662	1	A	Component of LSm protein complexes, which are involved in RNA processing and may function in a chaperone-like manner, facilitating the efficient association of RNA processing factors with their substrates. Component of the cytoplasmic LSM1-LSM7 complex, which is thought to be involved in mRNA degradation by activating the decapping step in the 5'-to-3' mRNA decay pathway. Component of the nuclear…	LSM6
g298	+	516145	516790	1	C	ATP synthase f chain, mitochondrial	ATP17
g299	+	517798	521469	1	T	Non-specific serine threonine protein kinase	KIN2
g300	-	521558	521881	1	S	Antibiotic biosynthesis monooxygenase	yqjZ
g301	-	521993	523639	1	-	-	-
g302	-	524052	525455	1	-	-	-
g303	-	525576	526227	1	-	-	-
g304	-	526681	527811	1	S	Cyclin	-
g305	-	528203	531766	1	J	Protein of unknown function (DUF663)	BMS1
g306	+	532082	532945	1	-	-	-
g307	-	533020	535314	1	U	ML-like domain	FLC1
g308	+	535907	536347	1	-	-	-
g309	-	536428	539706	1	O	ATP-dependent serine protease that mediates the selective degradation of misfolded and unassembled polypeptides in the peroxisomal matrix. Necessary for type 2 peroxisome targeting signal (PTS2)-containing protein processing and facilitates peroxisome matrix protein import	-
g310	-	540256	541302	1	Q	Methyltransferase domain	-
g311	+	541399	543528	1	-	-	-
g312	-	543564	544418	1	-	-	-
g313	-	546039	546308	1	J	ribosomal protein	MRPL33
g314	+	546360	546632	1	-	-	-
g315	+	546790	550032	1	-	-	-
g316	-	550094	550318	1	-	-	-
g317	+	550894	551529	1	-	-	-
g318	+	551834	552079	1	-	-	-
g319	+	552380	553465	1	Q	D-xylulose reductase	xdhA
g320	-	553510	556722	1	K	GAL4-like Zn(II)2Cys6 (or C6 zinc) binuclear cluster DNA-binding domain	-
g321	-	557066	559033	1	H	Acetolactate synthase	ILV2
g322	+	559077	561048	1	-	-	-
g323	-	561495	562251	1	-	-	-
g324	-	562486	563598	1	S	Uncharacterised ACR, YagE family COG1723	-
g325	+	564270	564815	1	-	-	-
g326	+	565096	567102	1	M	SIS domain	GFA1
g327	-	567180	568177	1	-	-	-
g328	-	568258	568760	1	-	-	-
g329	+	568802	570994	1	T	Serine/Threonine protein kinases, catalytic domain	LSK1
g330	+	571586	572818	1	DT	G protein alpha subunit	GPA2
g331	-	572925	575202	1	A	RNA recognition motif	PSP2
g332	-	575550	577076	1	E	Belongs to the peptidase M18 family	-
g333	+	577220	577706	1	-	-	-
g334	-	577822	578955	1	O	Deoxyhypusine synthase	DYS1
g335	-	579549	579968	1	C	Accessory subunit of the mitochondrial membrane respiratory chain NADH dehydrogenase (Complex I), that is believed not to be involved in catalysis. Complex I functions in the transfer of electrons from NADH to the respiratory chain. The immediate electron acceptor for the enzyme is believed to be ubiquinone	NUO17
g336	-	580404	581753	1	K	Transcription factor PAP1	YAP1
g337	-	582422	583224	1	-	-	-
g338	-	584119	586170	1	-	-	-
g339	+	586587	590042	1	BD	condensin	YCG1
g340	+	590393	591523	1	H	Catalyzes the methyl transfer from S-adenosyl-methionine to the C-24 of zymosterol to form fecosterol	ERG6
g341	+	592451	593641	1	S	Glycosyl hydrolase family 76	-
g342	-	593694	595832	1	S	WD40 repeats	UTP4
g343	-	596142	597379	1	U	Acyl CoA binding protein	-
g344	-	597877	598374	1	J	Belongs to the universal ribosomal protein uL11 family	-
g345	-	599182	600275	1	-	-	-
g346	-	600425	600892	1	-	-	-
g347	+	601053	603338	1	S	Calcineurin-like phosphoesterase	DCR2
g348	+	603690	605695	1	T	Ras-binding domain of Byr2	STE11
g349	+	605881	608556	1	T	Protein tyrosine kinase	-
g350	-	608787	609875	1	C	Candida DB at Institut Pasteur	YIM1
g351	-	610145	610513	1	-	-	-
g352	+	611046	611852	1	Q	Belongs to the short-chain dehydrogenases reductases (SDR) family	-
g353	+	612149	612824	1	M	Acetyltransferase (GNAT) domain	GNA1
g354	-	613104	613866	1	A	LSM domain	-
g355	+	613898	615712	1	-	-	-
g356	-	615787	617820	1	S	to Saccharomyces cerevisiae IES1 (YFL013C)	-
g357	-	618670	619461	1	J	Required for the assembly and or stability of the 40S ribosomal subunit. Required for the processing of the 20S rRNA- precursor to mature 18S rRNA in a late step of the maturation of 40S ribosomal subunits	RPS0
g358	-	619615	619905	1	-	-	-
g359	+	620080	621786	1	-	-	-
g360	+	622633	624411	1	-	-	-
g361	-	624455	625579	1	H	Belongs to the eukaryotic NMN adenylyltransferase family	NMA1
g362	-	626585	627520	1	K	GAL4-like Zn(II)2Cys6 (or C6 zinc) binuclear cluster DNA-binding domain	SUT1
g363	+	627871	628326	1	-	-	-
g364	+	628347	629170	1	-	-	-
g365	+	629854	631404	1	-	-	-
g366	+	631586	632272	1	-	-	-
g367	+	632436	634538	1	-	-	-
g368	+	634871	635785	1	G	Catalyzes the interconversion between the alpha and beta anomers from at least three hexose 6-phosphate sugars (Glc6P, Gal6P, and Man6P)	YMR099C
g369	+	636721	638103	1	I	Aureobasidin A resistance protein	AUR1
g370	-	638281	638930	1	J	ribosomal protein	MRP17
g371	+	638985	639864	1	S	Protein of unknown function (DUF3759)	-
g372	+	640085	643051	1	L	Component of the post-replicative DNA mismatch repair system (MMR)	msh2
g373	-	643152	644030	1	I	Ceramidase	YDC1
g374	+	644422	644796	1	-	-	-
g375	-	645070	649311	1	L	Transposable element	-
g376	-	649458	649781	1	-	-	-
g377	-	650139	651896	1	Q	Cytochrome P450	-
g378	-	652698	653438	1	E	reductase	MET16
g379	-	653543	654512	1	-	-	-
g380	+	654625	654846	1	-	-	-
g381	-	654918	655689	1	-	-	-
g382	+	655907	657036	1	O	Domain present in PSD-95, Dlg, and ZO-1/2.	NAS2
g383	-	657125	657478	1	O	Acts as a sulfur carrier required for 2-thiolation of mcm(5)S(2)U at tRNA wobble positions of cytosolic tRNA(Lys), tRNA(Glu) and tRNA(Gln). Serves as sulfur donor in tRNA 2- thiolation reaction by being thiocarboxylated (-COSH) at its C- terminus by the MOCS3 homolog UBA4. The sulfur is then transferred to tRNA to form 2-thiolation of mcm(5)S(2)U. Prior mcm(5) tRNA modification by the elongator c…	URM1
g384	+	657859	659211	1	G	Essential subunit of the N-oligosaccharyl transferase (OST) complex which catalyzes the transfer of a high mannose oligosaccharide from a lipid-linked oligosaccharide donor to an asparagine residue within an Asn-X-Ser Thr consensus motif in nascent polypeptide chains	WBP1
g385	+	659329	659703	1	O	Prefoldin subunit	GIM4
g386	-	659813	660349	1	E	Catalyzes the formation of formate and 2-keto-4- methylthiobutyrate (KMTB) from 1,2-dihydroxy-3-keto-5- methylthiopentene (DHK-MTPene)	ADI1
g387	+	660648	662018	1	A	Required for 3'-end cleavage and polyadenylation of pre- mRNAs. Also involved in chromosome segregation where it has a role in chromosome attachment to the mitotic spindle (By similarity)	PFS2
g388	-	662155	662758	1	-	-	-
g389	+	662861	664287	1	-	-	-
g390	-	664526	666832	1	S	Mitochondrial protein Pet127	PET127
g391	-	667459	669072	1	K	Minimal binding motif of Hap4 for binding to Hap2/3/5	-
g392	-	669155	669645	1	-	-	-
g393	-	670015	671379	1	U	Essential component of the TIM23 complex, a complex that mediates the translocation of transit peptide-containing proteins across the mitochondrial inner membrane. Required to direct preproteins in transit and direct them to the channel protein TIM23, and possibly facilitates transfer of the translocating proteins from the TOM complex to the TIM23 complex (By similarity)	TIM50
g394	+	671475	672396	1	-	-	-
g395	-	672427	673659	1	I	Belongs to the CDP-alcohol phosphatidyltransferase class-I family	CHO1
g396	-	673798	676074	1	S	Pleckstrin homology domain.	ASK10
g397	-	676645	677168	1	-	-	-
g398	-	677190	677776	1	-	-	-
g399	+	677815	678777	1	-	-	-
g400	-	678810	679646	1	FL	Methylated-DNA- protein -cysteine S-methyltransferase DNA binding	-
g401	-	681344	683152	1	OT	COP9 signalosome complex subunit 2	csnB
g402	-	683765	685257	1	C	Subunit of the peripheral V1 complex of vacuolar ATPase. Subunit C is necessary for the assembly of the catalytic sector of the enzyme and is likely to have a specific function in its catalytic activity. V-ATPase is responsible for acidifying a variety of intracellular compartments in eukaryotic cells	VMA5
g403	+	685427	686823	1	S	Surfeit locus protein 6	-
g404	+	686837	687571	1	U	TB2/DP1, HVA22 family	YOP1
g405	-	687755	690142	1	U	Adaptin C-terminal domain	APL4
g406	-	690323	690619	1	-	-	-
g407	+	690954	691925	1	O	Cyclophilin family peptidyl-prolyl cis-trans isomerase Cyp7	CWC27
g408	-	691991	692230	1	-	-	-
g409	-	692391	693382	1	-	-	-
g410	+	693477	694246	1	-	-	-
g411	-	694422	694769	1	J	ribosomal protein	MRP2
g412	+	695033	695851	1	-	-	-
g413	+	696122	696816	1	K	helix loop helix domain	-
g414	+	697997	702550	1	IQ	AMP-binding enzyme	-
g415	+	702719	705754	1	UY	negative regulation of RNA export from nucleus	NUP153
g416	+	706108	707697	1	I	Divergent CRAL/TRIO domain	CSR1
g417	+	707762	708260	1	-	-	-
g418	+	708356	709888	1	I	This enzyme condenses acetyl-CoA with acetoacetyl-CoA to form HMG-CoA, which is the substrate for HMG-CoA reductase	ERG13
g419	+	710280	711964	1	Z	Tubulin is the major constituent of microtubules. It binds two moles of GTP, one at an exchangeable site on the beta chain and one at a non-exchangeable site on the alpha chain	TUB1
g420	+	712209	713132	1	CH	belongs to the flavoprotein pyridine nucleotide cytochrome reductase family	-
g421	-	713471	714763	1	-	-	-
g422	+	714795	715772	1	P	Cation efflux family	MMT2
g423	-	715832	719710	1	Z	mRNA-binding protein involved in proper cytoplasmic distribution of mitochondria	CLU1
g424	+	720271	722057	1	-	-	-
g425	+	722152	723207	1	-	-	-
g426	+	723454	727170	1	-	-	-
g427	-	727243	728136	1	G	Mannosyltransferase putative	-
g428	+	728201	729582	1	-	-	-
g429	+	730533	733337	1	U	The coatomer is a cytosolic protein complex that binds to dilysine motifs and reversibly associates with Golgi non- clathrin-coated vesicles, which further mediate biosynthetic protein transport from the ER, via the Golgi up to the trans Golgi network. Coatomer complex is required for budding from Golgi membranes, and is essential for the retrograde Golgi-to-ER transport of dilysine-tagged protei…	SEC21
g430	-	733649	734879	1	TU	Mannose-6-phosphate receptor	MRL1
g431	+	735203	737470	1	T	Saccharomyces cerevisiae	CEX1
g432	-	737551	740151	1	P	Transcription factor	GIN1
g433	+	740533	740901	1	-	-	-
g434	-	741243	743960	1	T	oligopeptide transporter	-
g435	-	745556	746016	1	-	-	-
g436	+	746057	746944	1	S	Protein of unknown function (DUF1640)	-
g437	+	747057	747765	1	C	Mature-T-Cell Proliferation I type	CMC4
g438	-	747865	748623	1	-	-	-
g439	-	748720	749910	1	J	Hydrolyzes ATP, and can also hydrolyze GTP with lower efficiency. Has lower affinity for GTP	OLA1
g440	+	750230	750526	1	J	ribosomal protein	MRPL37
g441	-	750613	753030	1	S	DIL	-
g442	+	753179	755183	1	Y	Component of the cytosolic Fe S protein assembly machinery. Required for maturation of extramitochondrial Fe S proteins. May play a role in the transfer of pre-assembled Fe S clusters to target apoproteins (By similarity)	NAR1
g443	+	755754	757022	1	A	Altered inheritance of mitochondria protein 23, mitochondrial	AIM23
g444	-	757119	758489	1	T	Organic solute transporter Ostalpha	-
g445	+	758530	759040	1	-	-	-
g446	-	759152	761156	1	T	Protein tyrosine kinase	NPR1
g447	-	761232	763130	1	S	Domain of unknown function DUF21	MAM3
g448	-	763620	763937	1	-	-	-
g449	-	764149	765727	1	-	-	-
g450	-	766303	766791	1	A	Domain with 2 conserved Trp (W) residues	WWM1
g451	+	767143	767352	1	-	-	-
g452	-	767495	768226	1	S	Transporter	QDR1
g453	+	768263	769139	1	-	-	-
g454	-	769508	771280	1	S	Bacterial low temperature requirement A protein (LtrA)	-
g455	+	771486	772040	1	S	NADH-ubiquinone oxidoreductase B12 subunit family	-
g456	-	772042	772845	1	J	37S ribosomal protein S25, mitochondrial	RSM25
g457	+	773158	774948	1	-	-	-
g458	-	775387	775908	1	S	Saccharomyces cerevisiae YDL121C	-
g459	+	775993	776604	1	P	Frataxin-like domain	YFH1
g460	+	776839	778743	1	S	WH2 motif	-
g461	-	778921	780210	1	E	WD40 repeats	-
g462	-	780719	783892	1	E	NAD( )-dependent glutamate dehydrogenase which degrades glutamate to ammonia and alpha-ketoglutarate	GDH2
g463	-	784046	784502	1	-	-	-
g464	+	784605	785050	1	-	-	-
g465	+	785352	786653	1	U	Belongs to the adaptor complexes medium subunit family	APM4
g466	+	786854	788032	1	EF	N-terminal domain of ribose phosphate pyrophosphokinase	PRS5
g467	-	788115	789968	1	S	to Saccharomyces cerevisiae CUE3 (YGL110C)	-
g468	-	790343	794020	1	-	-	-
g469	-	794489	796183	1	EGP	transporter required for uptake of lactate and pyruvate	-
g470	-	796356	797424	1	-	-	-
g471	-	797444	798643	1	I	Endonuclease/Exonuclease/phosphatase family	-
g472	-	798971	800662	1	O	Calreticulin family	-
g473	-	800929	802001	1	S	Alb1	ECM1
g474	+	802172	803529	1	S	Cytochrome oxidase complex assembly protein 1	-
g475	+	804522	805194	1	-	-	-
g476	-	805286	806889	1	-	-	-
g477	+	806915	807874	1	-	-	-
g478	+	810546	813068	1	-	-	-
g479	+	820426	822738	1	-	-	-
g480	-	823109	826909	1	U	Glycerophosphoryl diester phosphodiesterase family	GDE1
g481	-	827421	828377	1	E	Belongs to the arginase family	CAR1
g482	+	828605	831419	1	F	Belongs to the metallo-dependent hydrolases superfamily. Adenosine and AMP deaminases family	AMD1
g483	+	831852	833555	1	HK	TENA/THI-4/PQQC family	THI20
g484	+	834015	838412	1	Z	Component of the PAN1 actin cytoskeleton-regulatory complex required for the internalization of endosomes during actin-coupled endocytosis. The complex links the site of endocytosis to the cell membrane-associated actin cytoskeleton. Mediates uptake of external molecules and vacuolar degradation of plasma membrane proteins. Plays a role in the proper organization of the cell membrane-associated a…	PAN1
g485	-	838491	840887	1	O	Belongs to the ClpA ClpB family	HSP78
g486	+	841573	843819	1	A	RNA-binding protein involved in the specific removal of group I introns in mitochondrial encoded transcripts. Maintains the stability of the small subunit mitochondrial 15S rRNA and thus the expression of the mitochondrial genome (By similarity)	CCM1
g487	-	843920	846745	1	J	Belongs to the class-I aminoacyl-tRNA synthetase family	NAM2
g488	-	846898	849093	1	-	-	-
g489	+	849214	850284	1	E	FAD dependent oxidoreductase	DAO1
g490	-	850384	850725	1	-	-	-
g491	-	851027	852352	1	S	WD40 repeats	rec14
g492	+	852594	854405	1	-	-	-
g493	+	854508	854963	1	-	-	-
g494	+	855029	857503	1	-	-	-
g495	-	857740	859224	1	A	Necessary for the splicing of pre-mRNA. Has a role in the recognition of the branch site (5'-UACUAAC-3'), the pyrimidine tract and the 3'-splice site at the 3'-end of introns (By similarity)	BBP
g496	+	859329	860624	1	DO	Ubiquitin-2 like Rad60 SUMO-like	-
g497	-	860704	862857	1	A	Involved in pre-mRNA splicing and cell cycle progression. Required for the spliceosome assembly and initiation of the DNA replication (By similarity)	CLF1
g498	+	864401	866471	1	-	-	-
g499	-	866672	867215	1	-	-	-
g500	-	867563	868960	1	P	Iron permease FTR1 family	FTH1
g501	-	869381	870559	1	D	Belongs to the protein kinase superfamily	BUR1
g502	+	870603	871364	1	-	-	-
g503	+	871390	872492	1	-	-	-
g504	+	872555	872902	1	-	-	-
g505	-	873011	874151	1	C	Cytochrome c1	CYT1
g506	-	874767	875954	1	E	Cystathionine gamma-lyase	CYS3
g507	-	876097	877594	1	-	-	-
g508	+	877691	878162	1	-	-	-
g509	+	878299	882151	1	P	This magnesium-dependent enzyme catalyzes the hydrolysis of ATP coupled with the transport of calcium	PMC1
g510	-	882507	883190	1	-	-	-
g511	+	883702	884982	1	-	-	-
g512	-	885106	885765	1	S	Oleate-induced peroxisomal protein	-
g513	+	886019	886648	1	K	Involved in ribosome biogenesis, probably through modulation of rDNA transcription	RRT14
g514	-	886729	889920	1	KL	RNAPII transcription regulator C-terminal	-
g515	+	890796	898973	1	S	Cell morphogenesis N-terminal	TAO3
g516	+	899094	900191	1	S	DRG Family Regulatory Proteins, Tma46	TMA46
g517	-	900322	902283	1	S	Uncharacterized conserved protein (DUF2183)	-
g518	+	903178	905073	1	Z	Fes/CIP4 homology domain	bzz1
g519	-	905397	905963	1	J	Belongs to the eukaryotic ribosomal protein eS7 family	RPS7A
g520	+	907146	907865	1	H	ketol-isomerase	RKI1
g521	-	908018	908494	1	U	Belongs to the small GTPase superfamily. Arf family	-
g522	-	908783	909447	1	-	-	-
g523	-	909532	910644	1	-	-	-
g524	-	910806	913346	1	A	RNA helicase	PRP43
g525	-	913673	913968	1	-	-	-
g526	+	914078	915580	1	S	ABC1 family	-
g527	+	915866	919066	1	S	Fusaric acid resistance protein-like	-
g528	+	919322	920914	1	C	Belongs to the mitochondrial carrier (TC 2.A.29) family	-
g529	-	921025	921690	1	-	-	-
g530	+	921927	924428	1	L	DNA mismatch repair protein MutL	PMS1
g531	+	925249	927927	1	-	-	-
g532	+	928291	929042	1	-	-	-
g533	+	929103	931046	1	-	-	-
g534	+	931068	931466	1	-	-	-
g535	+	931752	933371	1	G	N2227	-
g536	-	933591	933978	1	-	-	-
g537	+	934049	934678	1	U	Vacuolar protein	VPS21
g538	-	934807	936072	1	-	-	-
g539	-	936100	936415	1	-	-	-
g540	+	936488	938164	1	H	Belongs to the malate synthase family	MLS1
g541	+	938220	939567	1	T	Protein tyrosine phosphatase, catalytic domain	PTP1
g542	+	940268	941068	1	-	-	-
g543	+	941723	943564	1	O	Belongs to the heat shock protein 70 family	SSB1
g544	-	943682	944941	1	T	Rio2, N-terminal	rio2
g545	-	945523	946989	1	-	-	-
g546	-	947159	949708	1	A	Dcp2, box A domain	DCP2
g547	+	949741	951089	1	O	ATP10 protein	ATP10
g548	+	951924	952280	1	J	ribosomal protein	RPS20
g549	+	952912	954597	1	T	Serine/threonine phosphatases, family 2C, catalytic domain	PTC5
g550	+	954866	958543	1	A	DSHCT	SKI2
g551	-	958648	959478	1	-	-	-
g552	+	959623	961929	1	O	ATPase family associated with various cellular activities (AAA)	AFG2
g553	-	962023	962925	1	U	Pex19 protein family	PEX19
g554	+	963213	963689	1	O	Belongs to the ubiquitin-conjugating enzyme family	hus5
g555	-	963869	965017	1	G	Phosphoglycerate mutase family	FBP26
g556	+	965057	965740	1	-	-	-
g557	+	965877	968198	1	S	Protease component of the SPS-sensor system, which regulates the expression of several amino acid-metabolizing enzymes and amino acid- and peptide-permeases in response to extracellular amino acid levels by controlling the activity of two transcription factors, STP1 and STP2. Catalyzes the activation of these transcription factors, which are synthesized as latent cytoplasmic precursors, by proteo…	SSY5
g558	-	968956	969789	1	-	-	-
g559	-	970335	972254	1	U	Saccharomyces cerevisiae YDL063c	-
g560	-	972455	972786	1	-	-	-
g561	+	973205	973936	1	S	Rrp15p	RRP15
g562	+	974235	975839	1	G	Major Facilitator Superfamily	-
g563	+	976402	977547	1	T	SGS domain	SGT1
g564	+	977847	978859	1	S	Glycogen recognition site of AMP-activated protein kinase	-
g565	-	979047	979814	1	S	Signal recognition particle 9 kDa protein (SRP9)	-
g566	-	979932	981779	1	P	Transporter	SMF1
g567	+	982078	982958	1	-	-	-
g568	-	983124	984673	1	G	Phosphoglycerate mutase family	TFC7
g569	-	984991	986388	1	I	The pyruvate dehydrogenase complex catalyzes the overall conversion of pyruvate to acetyl-CoA and CO(2)	LAT1
g570	-	986823	987869	1	L	Endonuclease that specifically degrades the RNA of RNA- DNA hybrids	-
g571	-	988029	988943	1	C	Belongs to the mitochondrial carrier (TC 2.A.29) family	FLX1
g572	+	989775	993215	1	U	Inositol polyphosphate phosphatase, catalytic domain homologues	syj1
g573	+	993293	993952	1	K	Subunit of both the NuA4 histone H4 acetyltransferase complex and the SWR1 complex	YAF9
g574	-	994001	994690	1	-	-	-
g575	-	994812	997196	1	U	Gelsolin repeat	-
g576	-	997369	999006	1	J	synthetase	MSK1
g577	-	1003494	1004807	1	H	Converts protoheme IX and farnesyl diphosphate to heme O	COX10
g578	-	1004940	1005917	1	O	regulatory subunit	RPN8
g579	+	1006049	1007038	1	S	Conserved hypothetical ATP binding protein	-
g580	-	1007074	1007379	1	Z	Belongs to the TBCA family	RBL2
g581	+	1007888	1010644	1	-	-	-
g582	+	1012100	1013671	1	C	acetyl-coA hydrolase	ACH1
g583	+	1013931	1015292	1	O	DnaJ central domain	MDJ1
g584	+	1015620	1017455	1	-	-	-
g585	-	1017491	1019491	1	UY	NUP50 (Nucleoporin 50 kDa)	-
g586	+	1020064	1020381	1	J	ribosomal protein	RPS25
g587	+	1020553	1021104	1	I	Polyketide cyclase / dehydrase and lipid transport	COQ10
g588	-	1021183	1023156	1	S	PH domain-containing protein	-
g589	-	1024344	1026276	1	-	-	-
g590	+	1027201	1028733	1	S	structural molecule activity	-
g591	+	1028940	1030618	1	G	Mannan endo-1,6-alpha-mannosidase	DCW1
g592	+	1031097	1033073	1	U	phosphatidylinositol binding	SNX4
g593	+	1033242	1035026	1	S	Lung seven transmembrane receptor	PTM1
g594	-	1035157	1036488	1	O	motif in proteasome subunits, Int-6, Nip-1 and TRIP-15	RPN9
g595	-	1036684	1038477	1	U	phosphatidylinositol binding	SNX41
g596	-	1039140	1040201	1	O	Methylates the carboxyl group of the C-terminal leucine residue of protein phosphatase 2A catalytic subunits to form alpha-leucine ester residues	PPM1
g597	-	1040478	1041239	1	Q	Methyltransferase domain	TRM9
g598	+	1041445	1042722	1	-	-	-
g599	+	1042933	1043625	1	K	Transcription initiation factor TFIID subunit	TAF11
g600	-	1043966	1046254	1	I	Protein of unknown function (DUF3419)	-
g601	-	1047387	1048166	1	E	chorismate mutase	ARO7
g602	-	1048507	1049367	1	O	DnaJ molecular chaperone homology domain	JID1
g603	-	1050003	1051205	1	G	N-acetyl-glucosamine-6-phosphate deacetylase	NAG2
g604	+	1051499	1052512	1	G	glucosamine-6-phosphate deaminase	NAG1
g605	-	1053503	1055275	1	-	-	-
g606	-	1055480	1057984	1	S	Cooperates with the reticulon proteins and tubule- shaping DP1 family proteins to generate and maintain the structure of the tubular endoplasmic reticulum network. Has GTPase activity, which is required for its function in ER organization	SEY1
g607	+	1058021	1058381	1	-	-	-
g608	-	1058514	1060841	1	J	Mitochondrial GTPase that mediates the disassembly of ribosomes from messenger RNA at the termination of mitochondrial protein biosynthesis. Not involved in the GTP-dependent ribosomal translocation step during translation elongation	MEF2
g609	+	1060873	1061308	1	-	-	-
g610	-	1061521	1062012	1	-	-	-
g611	-	1062126	1063109	1	P	UAA transporter family	YEA4
g612	+	1063192	1063515	1	-	-	-
g613	-	1065212	1065493	1	-	-	-
g614	+	1066020	1067609	1	G	Major Facilitator Superfamily	-
g615	-	1067912	1072081	1	Q	ABC transporter transmembrane region	-
g616	-	1073655	1074323	1	-	-	-
g617	+	1075503	1077230	1	P	Peptide transporter	PTR2
g618	+	1078417	1080822	1	D	Controls S-phase checkpoint as well as G1 and G2 DNA damage checkpoints. Phosphorylates proteins on serine, threonine, and tyrosine. Prevents entry into anaphase and mitotic exit after DNA damage via regulation of the Polo kinase CDC5	RAD53
g619	-	1080925	1082823	1	Z	Belongs to the TRAFAC class myosin-kinesin ATPase superfamily. Kinesin family	KIP2
g620	-	1083365	1084342	1	S	to Saccharomyces cerevisiae SSP2 (YOR242C)	-
g621	+	1084897	1086987	1	S	tRNA pseudouridine synthase D (TruD)	PUS7
g622	+	1087375	1088274	1	H	sulfurtransferase	tum1
g623	-	1088407	1090038	1	Z	Positively regulates the activity of the minus-end directed microtubule motor protein dynein. Plays a central role in positioning the mitotic spindle at the bud neck during cell division. Targets cytoplasmic dynein to microtubule plus ends, thereby promoting dynein-mediated microtubule sliding along the bud cortex and consequently the movement of the mitotic spindle to the bud neck	LIS1
g624	-	1090606	1091307	1	Z	Regulator of Vps4 activity in the MVB pathway	IST1
g625	-	1091611	1093548	1	D	Protein tyrosine kinase	HRK1
g626	-	1093928	1094604	1	-	-	-
g627	-	1094859	1096442	1	A	Sof1-like domain	sof1
g628	-	1097497	1098495	1	K	catalytic domain of ctd-like phosphatases	-
g629	+	1099904	1100686	1	-	-	-
g630	+	1101243	1102667	1	A	Required for endonucleolytic cleavage during polyadenylation-dependent pre-mRNA 3'-end formation	CLP1
g631	-	1103011	1104045	1	O	PPIases accelerate the folding of proteins. It catalyzes the cis-trans isomerization of proline imidic peptide bonds in oligopeptides	RRD2
g632	+	1104275	1106340	1	-	-	-
g633	+	1106944	1108674	1	B	Belongs to the MYST (SAS MOZ) family	ESA1
g634	-	1108746	1109924	1	A	to Saccharomyces cerevisiae PRP46 (YPL151C)	PRP46
g635	-	1110649	1111889	1	-	-	-
g636	-	1111942	1112781	1	S	PI31 proteasome regulator	-
g637	+	1113238	1114245	1	G	Glucosamine-6-phosphate isomerases/6-phosphogluconolactonase	SOL1
g638	-	1114464	1114844	1	-	-	-
g639	+	1114966	1119333	1	Q	ABC transporter transmembrane region	-
g640	-	1119499	1121490	1	O	Ubiquitinyl hydrolase 1	-
g641	-	1121756	1122514	1	T	Phosducin	PLP2
g642	-	1122548	1123151	1	-	-	-
g643	+	1123184	1124034	1	S	Eukaryotic protein of unknown function (DUF866)	-
g644	-	1124087	1124419	1	C	Electron carrier protein. The oxidized form of the cytochrome c heme group can accept an electron from the heme group of the cytochrome c1 subunit of cytochrome reductase. Cytochrome c then transfers this electron to the cytochrome oxidase complex, the final protein carrier in the mitochondrial electron-transport chain	CYC1
g645	-	1124931	1126904	1	S	RNA splicing	CWC22
g646	-	1127128	1127927	1	-	-	-
g647	+	1128121	1129731	1	-	-	-
g648	+	1129832	1130761	1	S	Cytidylyltransferase-like	-
g649	-	1130818	1134708	1	O	Belongs to the peptidase C19 family	UBP15
g650	+	1135626	1136079	1	-	-	-
g651	+	1136096	1137725	1	G	Belongs to the glycosyl hydrolase 17 family	MP65
g652	-	1138042	1139946	1	L	to Saccharomyces cerevisiae RAP1 (YNL216W)	RAP1
g653	-	1140500	1141714	1	T	Calcineurin-like phosphoesterase	-
g654	-	1141958	1144159	1	T	GTPase-activating protein	GYP7
g655	-	1144556	1147768	1	A	ATP-dependent, RNA helicase	MTR4
g656	+	1149013	1150008	1	V	NADPH-dependent methylglyoxal reductase	GRE2
g657	-	1150189	1152039	1	-	-	-
g658	+	1152166	1152580	1	-	-	-
g659	-	1152961	1154601	1	O	Belongs to the peptidase S10 family	CPYA
g660	-	1155489	1156779	1	-	-	-
g661	+	1156859	1158328	1	H	Interconversion of serine and glycine	SHM1
g662	+	1158748	1161507	1	K	Component of the Mediator complex, a coactivator involved in the regulated transcription of nearly all RNA polymerase II-dependent genes. Mediator functions as a bridge to convey information from gene-specific regulatory proteins to the basal RNA polymerase II transcription machinery. Mediator is recruited to promoters by direct interactions with regulatory proteins and serves as a scaffold for t…	SIN4
g663	-	1161812	1163392	1	S	Protein of unknown function (DUF3533)	-
g664	+	1163544	1165284	1	S	Protein of unknown function (DUF3533)	-
g665	-	1165551	1167235	1	-	-	-
g666	-	1168263	1168871	1	-	-	-
g667	+	1168972	1171770	1	U	Sec7 domain	-
g668	+	1171953	1172831	1	O	Proteasome	PUP3
g669	-	1173167	1173469	1	O	Required for mitochondrial cytochrome c oxidase (COX) assembly and respiration	-
g670	+	1173938	1174360	1	-	-	-
g671	+	1174547	1175743	1	C	The pyruvate dehydrogenase complex catalyzes the overall conversion of pyruvate to acetyl-CoA and CO(2)	PDA1
g672	+	1175973	1182131	1	A	Sec63 Brl domain	brr2
g673	+	1182356	1183456	1	E	Glycosyl transferase family, a/b domain	TRP4
g674	+	1184568	1187660	1	-	-	-
g675	-	1187775	1188398	1	S	Apc13p protein	CTA6
g676	-	1188603	1192985	1	K	DNA-dependent RNA polymerase catalyzes the transcription of DNA into RNA using the four ribonucleoside triphosphates as substrates	RPO31
g677	+	1193021	1193498	1	O	DSS1_SEM1	-
g678	-	1193929	1195206	1	O	Belongs to the AAA ATPase family	RPT5
g679	+	1195347	1195673	1	-	-	-
g680	+	1196093	1198078	1	P	Cation efflux family	MSC2
g681	+	1198213	1199034	1	K	Small GTPase required for proper nuclear import of RNA polymerase II and III (RNAPII and RNAPIII). May act at an RNAP assembly step prior to nuclear import	-
g682	+	1202240	1203613	1	L	participates in several chromatin remodeling complexes, including the SWR1 and the INO80 complexes	RVB1
g683	-	1203785	1205656	1	U	Belongs to the STXBP unc-18 SEC1 family	SLY1
g684	+	1205994	1206941	1	-	-	-
g685	-	1206977	1208017	1	L	GAL4-like Zn(II)2Cys6 (or C6 zinc) binuclear cluster DNA-binding domain	CZF1
g686	-	1209409	1211079	1	O	assists the folding of proteins upon ATP hydrolysis	CCT6
g687	-	1211989	1213212	1	E	Removes the N-terminal methionine from nascent proteins. The N-terminal methionine is often cleaved when the second residue in the primary sequence is small and uncharged (Met-Ala-, Cys, Gly, Pro, Ser, Thr, or Val)	fma1
g688	-	1213245	1213796	1	F	This enzyme scavenges exogenous and endogenous cytidine and 2'-deoxycytidine for UMP synthesis	-
g689	+	1214615	1215123	1	-	-	-
g690	+	1215365	1217062	1	G	collagen-activated tyrosine kinase receptor signaling pathway	-
g691	+	1217933	1221061	1	G	Belongs to the PI3 PI4-kinase family	VPS34
g692	-	1221147	1221575	1	H	Dephospho-CoA kinase	CAB5
g693	+	1221601	1223106	1	E	Ketopantoate reductase PanE/ApbA	PAN5
g694	+	1223125	1224383	1	-	-	-
g695	+	1224696	1226579	1	L	Introduces a single-strand break via transesterification at a target site in duplex DNA. Releases the supercoiling and torsional tension of DNA introduced during the DNA replication and transcription by transiently cleaving and rejoining one strand of the DNA duplex. The scissile phosphodiester is attacked by the catalytic tyrosine of the enzyme, resulting in the formation of a DNA-(5'-phosphotyr…	TOP3
g696	+	1226600	1228387	1	UY	to Saccharomyces cerevisiae NUP42 (YDR192C)	-
g697	+	1228471	1229418	1	S	Arv1-like family	ARV1
g698	-	1229595	1231661	1	S	Cytosolic domain of 10TM putative phosphate transporter	-
g699	+	1231744	1232408	1	-	-	-
g700	+	1232831	1234082	1	-	-	-
g701	-	1234134	1234463	1	J	Belongs to the eukaryotic ribosomal protein P1 P2 family	RPP2B
g702	+	1235179	1235671	1	J	Belongs to the universal ribosomal protein uS19 family	RPS15
g703	-	1235749	1236701	1	-	-	-
g704	+	1236731	1237786	1	-	-	-
g705	-	1237976	1239847	1	-	-	-
g706	-	1239942	1240653	1	-	-	-
g707	-	1240689	1241653	1	C	Belongs to the mitochondrial carrier (TC 2.A.29) family	-
g708	-	1242378	1243067	1	J	ribosomal protein	-
g709	+	1243152	1244801	1	A	ATP-dependent RNA helicase involved in 40S ribosomal subunit biogenesis. Required for the processing and cleavage of 35S pre-rRNA at sites A0, A1, and A2, leading to mature 18S rRNA	ROK1
g710	-	1245040	1245417	1	C	Mitochondrial ATP synthase g subunit	ATP20
g711	-	1245601	1247010	1	S	Serine incorporator (Serinc)	TMS1
g712	+	1247169	1248553	1	BK	PAXNEB protein	ELP4
g713	-	1248741	1249217	1	-	-	-
g714	+	1249376	1252060	1	L	Belongs to the MCM family	CDC54
g715	-	1252149	1253132	1	S	Family of unknown function (DUF5321)	-
g716	-	1253162	1255252	1	D	ER-Golgi trafficking TRAPP I complex 85 kDa subunit	-
g717	+	1255341	1255541	1	-	-	-
g718	+	1255973	1259950	1	S	Cortical protein marker for cell polarity	-
g719	-	1260257	1264816	1	U	Functions as a sorting receptor in the Golgi compartment required for the intracellular sorting and delivery of soluble vacuolar proteins, like carboxypeptidase Y (CPY) and proteinase A	VPS10
g720	-	1266133	1266807	1	-	-	-
g721	+	1267235	1269184	1	A	FF domain	PRP40
g722	+	1269364	1270031	1	Z	Functions as actin-binding component of the Arp2 3 complex which is involved in regulation of actin polymerization and together with an activating nucleation-promoting factor (NPF) mediates the formation of branched actin networks. Seems to contact the mother actin filament	ARC19
g723	-	1270149	1273292	1	B	Fungal specific transcription factor domain	DAL81
g724	+	1274334	1274624	1	-	-	-
g725	+	1274771	1276432	1	G	to Saccharomyces cerevisiae ACF2 (YLR144C)	eng2
g726	+	1276606	1277709	1	-	-	-
g727	+	1277779	1279443	1	-	-	-
g728	-	1279540	1279923	1	S	to Saccharomyces cerevisiae YLR099W-A	-
g729	+	1280060	1282051	1	J	tRNA (guanine(26)-N(2))-dimethyltransferase	TRM1
g730	-	1282099	1282661	1	-	-	-
g731	+	1282794	1284425	1	-	-	-
g732	-	1284684	1286585	1	DP	Flavoprotein	-
g733	+	1286737	1287919	1	U	Catalytic component of the signal peptidase complex (SPC), which catalyzes the cleavage of N-terminal signal sequences of proteins targeted to the endoplasmic reticulum. Signal peptide cleavage occurs during the translocation (cotranslationally or post-translationally) through the translocon pore into the endoplasmic reticulum	SEC11
g734	+	1287994	1289261	1	Q	Belongs to the short-chain dehydrogenases reductases (SDR) family	OAR1
g735	+	1289680	1291458	1	-	-	-
g736	+	1291586	1293539	1	T	Glucosidase II beta subunit-like	-
g737	-	1293565	1296357	1	-	-	-
g738	-	1296397	1296903	1	J	Belongs to the TCTP family	-
g739	+	1296985	1297290	1	-	-	-
g740	-	1297510	1299981	1	O	dipeptidyl aminopeptidase	DAPB
g741	-	1300595	1302895	1	T	His Kinase A (phosphoacceptor) domain	SLN1
g742	+	1302969	1304242	1	-	-	-
g743	-	1304723	1305336	1	-	-	-
g744	+	1305575	1307347	1	-	-	-
g745	+	1307966	1308882	1	-	-	-
g746	+	1308935	1309322	1	-	-	-
g747	+	1310427	1312256	1	U	Belongs to the STXBP unc-18 SEC1 family	sec1
g748	+	1312802	1317460	1	Q	ABC transporter transmembrane region	YCF1
g749	-	1317655	1319001	1	J	Required for the formation of N(7)-methylguanine at position 46 (m7G46) in tRNA. In the complex, it is required to stabilize and induce conformational changes of the catalytic subunit	TRM82
g750	-	1319016	1320917	1	S	Transport protein Avl9	-
g751	+	1321092	1322293	1	-	-	-
g752	+	1322365	1322985	1	O	Redoxin	AHP1
g753	-	1323232	1323720	1	O	PPIases accelerate the folding of proteins. It catalyzes the cis-trans isomerization of proline imidic peptide bonds in oligopeptides	CPR1
g754	-	1323813	1324554	1	-	-	-
g755	+	1325451	1328445	1	S	Protein of unknown function (DUF663)	TSR1
g756	+	1328905	1330089	1	S	C2H2 type zinc-finger (2 copies)	REH1
g757	+	1330242	1330948	1	-	-	-
g758	+	1331041	1332687	1	O	DnaJ C terminal domain	-
g759	+	1333132	1335978	1	S	Vacuolar protein 14 C-terminal Fig4p binding	-
g760	+	1336301	1337278	1	-	-	-
g761	-	1337463	1339391	1	-	-	-
g762	+	1340442	1341893	1	C	NADPH adrenodoxin oxidoreductase, mitochondrial	ARH1
g763	+	1341958	1343165	1	-	-	-
g764	+	1343458	1343886	1	-	-	-
g765	+	1344135	1346216	1	-	-	-
g766	+	1346625	1347271	1	-	-	-
g767	+	1347669	1348065	1	S	Belongs to the complex I LYR family	-
g768	-	1348135	1351269	1	TZ	Rho-type GTPase-activating protein	RGA2
g769	+	1351843	1352461	1	-	-	-
g770	-	1352701	1354083	1	S	Anp1	ANP1
g771	+	1354747	1358259	1	BD	Structural maintenance of chromosomes protein	SMC2
g772	-	1358490	1359614	1	S	Dysferlin domain, N-terminal region.	-
g773	+	1359939	1360745	1	A	Prp18 domain	-
g774	+	1360769	1361308	1	J	Belongs to the eukaryotic ribosomal protein eL38 family	RPL38
g775	-	1361421	1362578	1	K	transcription initiation factor	-
g776	+	1362844	1364322	1	O	Arginine-tRNA-protein transferase, N terminus	ATE1
g777	+	1365726	1368377	1	-	-	-
g778	+	1368671	1369412	1	C	Cytochrome c oxidase subunit 6A, mitochondrial	-
g779	-	1369566	1371068	1	T	Protein phosphatase PP2A regulatory subunit B	CDC55
g780	+	1371217	1371474	1	-	-	-
g781	-	1371945	1372304	1	J	Belongs to the eukaryotic ribosomal protein eS26 family	RPS26A
g782	+	1372570	1373412	1	-	-	-
g783	+	1373669	1374563	1	C	Cytochrome c oxidase polypeptide IV mitochondrial	COX4
g784	+	1374724	1376269	1	C	Belongs to the D-isomer specific 2-hydroxyacid dehydrogenase family	-
g785	+	1376610	1378729	1	-	-	-
g786	+	1378937	1382752	1	U	Required for assembly of the cortical actin cytoskeleton	SLA1
g787	+	1382988	1384511	1	A	Belongs to the MT-A70-like family	IME4
g788	-	1384618	1385175	1	S	Protein of unknown function (DUF962)	-
g789	-	1385341	1387566	1	O	Oligosaccharyl transferase STT3 subunit	STT3
g790	-	1387870	1390317	1	-	-	-
g791	+	1390522	1390746	1	-	-	-
g792	+	1390873	1391829	1	G	Catalyzes the conversion of hemimercaptal, formed from methylglyoxal and glutathione, to S-lactoylglutathione	GLO1
g793	+	1392272	1393376	1	G	Succinate dehydrogenase/Fumarate reductase transmembrane subunit	-
g794	-	1393683	1394735	1	C	to aryl alcohol dehydrogenase	LPG20
g795	-	1395868	1397478	1	-	-	-
g796	+	1398167	1398388	1	S	DASH complex subunit Hsk3 like	-
g797	-	1398901	1399511	1	H	Required for mitochondrial cytochrome c oxidase (COX) assembly and respiration	-
g798	+	1399896	1400546	1	-	-	-
g799	-	1400796	1402229	1	J	54S ribosomal protein L31, mitochondrial	-
g800	-	1403393	1403910	1	-	-	-
g801	+	1404592	1405228	1	-	-	-
g802	-	1405723	1406743	1	-	-	-
g803	+	1407866	1408330	1	-	-	-
g804	+	1408475	1411414	1	S	to Saccharomyces cerevisiae MSB2 (YGR014W)	MSB2
g805	-	1411578	1413251	1	-	-	-
g806	+	1413510	1415717	1	-	-	-
g807	-	1415831	1417846	1	S	Nucleotide Excision repair	RAD7
g808	-	1417864	1418929	1	H	Adds a GMP to the 5'-end of tRNA(His) after transcription and RNase P cleavage	THG1
g809	+	1418986	1422489	1	K	DNA-dependent RNA polymerase catalyzes the transcription of DNA into RNA using the four ribonucleoside triphosphates as substrates	RPA135
g810	-	1422653	1427125	1	Q	Belongs to the ABC transporter superfamily	CDR1
g811	+	1427553	1440603	1	Z	dynein heavy chain	DYN1
g812	-	1440870	1441957	1	J	ribosomal protein	RPS19A
g813	-	1442208	1443656	1	-	-	-
g814	-	1443852	1444828	1	J	ribosomal protein	-
g815	+	1445001	1445682	1	-	-	-
g816	-	1445917	1446795	1	K	Med18 protein	srb5
g817	-	1447037	1447442	1	U	Required for the assembly of the V0 complex of the vacuolar ATPase (V-ATPase) in the endoplasmic reticulum	VMA21
g818	+	1447775	1448584	1	U	Saccharomyces cerevisiae YGR106C	-
g819	-	1448714	1450039	1	IT	reductase	ERG24
g820	+	1450907	1452001	1	-	-	-
g821	-	1453244	1454134	1	S	2'-hydroxyisoflavone reductase	-
g822	+	1455496	1456662	1	J	Belongs to the universal ribosomal protein uL3 family	RPL3
g823	-	1456834	1457294	1	-	-	-
g824	+	1457336	1457663	1	-	-	-
g825	-	1458105	1459601	1	S	WD domain, G-beta repeat	utp15
g826	-	1460958	1461161	1	-	-	-
g827	+	1461257	1462301	1	-	-	-
g828	+	1462597	1463390	1	-	-	-
g829	-	1464015	1464372	1	-	-	-
g830	-	1464674	1465716	1	-	-	-
g831	+	1465819	1466262	1	F	Deoxyuridine 5'-triphosphate nucleotidohydrolase	DUT1
g832	-	1466566	1468023	1	S	LETM1-like protein	-
g833	+	1468064	1468525	1	-	-	-
g834	-	1469125	1470472	1	O	PITH domain	txl1
g835	+	1470550	1472532	1	S	Saccharomyces cerevisiae YBR255w	-
g836	+	1473193	1473612	1	-	-	-
g837	-	1473707	1475656	1	-	-	-
g838	+	1476851	1477315	1	U	transport protein particle 20 kda subunit	TRS20
g839	-	1477338	1479158	1	S	Altered inheritance of mitochondria protein 9, mitochondrial	AIM9
g840	-	1479610	1480245	1	-	-	-
g841	-	1480893	1481415	1	-	-	-
g842	+	1481775	1483169	1	Q	Belongs to the FMO family	FMO1
g843	+	1483580	1484633	1	U	Small GTPase component of the coat protein complex II (COPII) which promotes the formation of transport vesicles from the endoplasmic reticulum (ER). The coat has two main functions, the physical deformation of the endoplasmic reticulum membrane into vesicles and the selection of cargo molecules. SAR1 controls the coat assembly in a stepwise manner. Activated SAR1-GTP binds to membranes first and…	SAR1
g844	+	1484969	1486942	1	U	Ferrous iron transport protein B	-
g845	-	1487110	1489950	1	DZ	Microtubule associated protein (MAP65/ASE1 family)	ASE1
g846	-	1490225	1492438	1	-	-	-
g847	-	1492767	1494834	1	S	Repeated motif present between transmembrane helices in cystinosin, yeast ERS1p, mannose-P-dolichol utilization defect 1, and other hypothetical proteins.	-
g848	-	1495040	1496615	1	-	-	-
g849	-	1497397	1499364	1	-	-	-
g850	-	1499809	1501245	1	TU	Positive regulator of phosphatidylinositol 4,5- bisphosphate turnover and negatively regulates signaling through the cell integrity pathway. Involved in rDNA silencing (By similarity)	IRS4
g851	+	1501460	1502278	1	-	-	-
g852	-	1502477	1502767	1	-	-	-
g853	-	1502832	1504775	1	O	PIN domain of ribonuclease	nob1
g854	+	1504902	1505756	1	O	Glutathione S-transferase	-
g855	+	1505909	1508053	1	A	RNA-binding nucleolar protein required for pre-rRNA processing. Involved in production of 18S rRNA and assembly of small ribosomal subunit (By similarity)	NOP9
g856	-	1508229	1510280	1	J	tRNA synthetases class II (D, K and N)	MSD1
g857	+	1510323	1510756	1	-	-	-
g858	+	1510811	1512777	1	G	Glycolipid 2-alpha-mannosyltransferase	KTR4
g859	+	1513314	1514564	1	E	Taurine catabolism dioxygenase TauD, TfdA family	-
g860	-	1514652	1515449	1	O	Glutathione S-transferase	GTT1
g861	-	1515699	1517330	1	IJT	Amidase	-
g862	+	1518197	1520173	1	E	Belongs to the sodium solute symporter (SSF) (TC 2.A.21) family	-
g863	-	1520298	1521209	1	O	Geranylgeranyl transferase type II alpha subunit	BET4
g864	-	1521679	1522467	1	O	oxidase assembly protein	COX11
g865	-	1522612	1525581	1	UY	Importin-beta N-terminal domain	KAP120
g866	-	1525763	1527013	1	H	Belongs to the NAPRTase family	NPT1
g867	-	1528056	1529480	1	G	UTP-glucose-1-phosphate uridylyltransferase	UGP1
g868	-	1530941	1532938	1	-	-	-
g869	-	1533289	1533754	1	-	-	-
g870	-	1534051	1534497	1	K	RNA polymerase subunit	RPB8
g871	+	1534613	1535116	1	-	-	-
g872	+	1535787	1537385	1	S	Saccharomyces cerevisiae YMR221c	-
g873	-	1537495	1538008	1	S	Protein of unknown function (DUF2462)	-
g874	+	1538614	1542657	1	F	CobB/CobQ-like glutamine amidotransferase domain	ADE6
g875	+	1543075	1543803	1	J	ribosomal protein	RPS3
g876	+	1543880	1544230	1	-	-	-
g877	+	1544264	1544868	1	-	-	-
g878	-	1545337	1546871	1	S	Transmembrane proteins 14C	-
g879	+	1546977	1550723	1	L	DNA helicase component of the INO80 complex which remodels chromatin by shifting nucleosomes and is involved in DNA repair	INO80
g880	-	1550767	1553115	1	-	-	-
g881	+	1554053	1555987	1	K	uniprot P43634 Saccharomyces cerevisiae YLR098C CHA4 Zinc-finger protein	-
g882	-	1556257	1558533	1	-	-	-
g883	-	1558974	1560278	1	DO	Involved in cell death (apoptosis)	MCA1
g884	-	1560702	1561556	1	Q	Enoyl-(Acyl carrier protein) reductase	SPS19
g885	-	1561788	1562717	1	O	Domain of unknown function (DUF1977)	HLJ1
g886	-	1562833	1563687	1	-	-	-
g887	+	1563976	1565649	1	O	Belongs to the peptidase A1 family	SAP9
g888	+	1565911	1566222	1	-	-	-
g889	+	1566587	1569850	1	T	Histidine kinase	NIK1
g890	-	1569914	1573150	1	L	DNA Polymerase	POL3
g891	-	1573687	1575354	1	E	gaba-specific transport protein	-
g892	-	1576483	1578162	1	E	gaba-specific transport protein	-
g893	-	1578329	1581343	1	-	-	-
g894	-	1581677	1582810	1	MOU	Peroxisomal membrane protein	PEX14
g895	-	1583083	1584057	1	C	Mitochondrial carrier required for the biosynthesis of heme, possibly by facilitating 5-aminolevulinate (ALA) production. May act by importing glycine into mitochondria or by exchanging glycine for ALA across the mitochondrial inner membrane	-
g896	-	1584470	1585612	1	O	geranylgeranyltransferase type I	CDC43
g897	-	1585675	1586610	1	EH	4'-phosphopantetheinyl transferase superfamily	LYS5
g898	+	1586715	1588327	1	E	Belongs to the aldehyde dehydrogenase family	ALD2
g899	+	1588359	1588685	1	-	-	-
g900	+	1588926	1589374	1	-	-	-
g901	+	1589471	1591522	1	S	Saccharomyces cerevisiae YNL193w	-
g902	-	1592193	1593221	1	C	Belongs to the mitochondrial carrier (TC 2.A.29) family	YHM1
g903	+	1593693	1595270	1	A	mRNA 3' end processing factor essential component of cleavage and polyadenylation factor IA (CF IA) involved in pre-mRNA 3' end processing and in transcription termination	-
g904	-	1595555	1596304	1	F	Catalyzes the reversible transfer of the terminal phosphate group between ATP and AMP. Plays an important role in cellular energy homeostasis and in adenine nucleotide metabolism. Adenylate kinase activity is critical for regulation of the phosphate utilization and the AMP de novo biosynthesis pathways	ADK1
g905	-	1596480	1597074	1	-	-	-
g906	+	1597115	1598362	1	S	Pfam:DUF2424	-
g907	+	1598405	1598680	1	-	-	-
g908	-	1598846	1601133	1	C	malic enzyme	MAE1
g909	-	1601179	1601949	1	-	-	-
g910	-	1602063	1603146	1	L	Formamidopyrimidine-DNA glycosylase H2TH domain	-
g911	+	1603347	1604534	1	U	Belongs to the SNF7 family	VPS60
g912	+	1605701	1607430	1	-	-	-
g913	-	1607797	1609065	1	-	-	-
g914	-	1610044	1611440	1	Q	to uniprot P34251 Saccharomyces cerevisiae YKL107W	-
g915	+	1613152	1613862	1	F	Phosphoribulokinase / Uridine kinase family	NRK1
g916	-	1613916	1617023	1	S	RNA cytidine acetyltransferase with specificity toward both 18S rRNA and tRNAs. Catalyzes the formation of N(4)- acetylcytidine (ac4C) in 18S rRNA. Required for early nucleolar cleavages of precursor rRNA at sites A0, A1 and A2 during 18S rRNA synthesis. Catalyzes the formation of ac4C in serine and leucine tRNAs. Requires the tRNA-binding adapter protein TAN1 for full tRNA acetyltransferase acti…	NAT10
g917	+	1617429	1619270	1	L	to Saccharomyces cerevisiae NDT80 (YHR124W)	NDT80
g918	+	1619430	1619794	1	A	Binds specifically to the 3'-terminal U-tract of U6 snRNA	LSM2
g919	-	1619934	1620461	1	-	-	-
g920	+	1620810	1622661	1	-	-	-
g921	+	1622741	1624189	1	K	Histone-like transcription factor (CBF/NF-Y) and archaeal histone	HAP3
g922	-	1624210	1625463	1	-	-	-
g923	+	1626319	1628457	1	J	Belongs to the class I-like SAM-binding methyltransferase superfamily. RsmB NOP family	NCL1
g924	-	1628596	1629621	1	S	UAF complex subunit Rrn10	-
g925	+	1629687	1631353	1	-	-	-
g926	+	1631657	1634833	1	L	ATP-dependent serine protease that mediates the selective degradation of misfolded, unassembled or oxidatively damaged polypeptides as well as certain short-lived regulatory proteins in the mitochondrial matrix. May also have a chaperone function in the assembly of inner membrane protein complexes. Participates in the regulation of mitochondrial gene expression and in the maintenance of the integ…	PIM1
g927	-	1634908	1636224	1	S	Putative zinc finger in N-recognin (UBR box)	-
g928	+	1636543	1639092	1	L	Belongs to the MCM family	MCM2
g929	+	1639815	1641503	1	S	Ion transporter	-
g930	+	1642115	1643032	1	GT	serine threonine-protein phosphatase	PPH3
g931	-	1643148	1643615	1	-	-	-
g932	+	1644271	1644645	1	S	to Saccharomyces cerevisiae KRE1 (YNL322C)	KRE1
g933	-	1644885	1645776	1	-	-	-
g934	-	1645802	1646125	1	-	-	-
g935	-	1646909	1647700	1	S	S-adenosyl-L-methionine-dependent protein methyltransferase that trimethylates the N-terminal glycine 'Gly- 2' of elongation factor 1-alpha, before also catalyzing the mono- and dimethylation of 'Lys-3'	EFM7
g936	+	1648689	1649831	1	-	-	-
g937	+	1650098	1651903	1	S	Pfam:DUF1237	-
g938	-	1651939	1653087	1	L	Conserved hypothetical ATP binding protein	-
g939	-	1653482	1654243	1	S	The EMC seems to be required for efficient folding of proteins in the endoplasmic reticulum (ER)	-
g940	+	1654878	1655378	1	C	Cytochrome c oxidase protein 20, mitochondrial	COX20
g941	+	1655805	1658960	1	O	Peroxisome biogenesis factor 1, N-terminal	PEX1
g942	-	1659006	1660097	1	U	Component of the ERMES MDM complex, which serves as a molecular tether to connect the endoplasmic reticulum and mitochondria. Components of this complex are involved in the control of mitochondrial shape and protein biogenesis and may function in phospholipid exchange. MDM12 is required for the interaction of the ER-resident membrane protein MMM1 and the outer mitochondrial membrane-resident beta…	MDM12
g943	+	1660706	1661851	1	S	Oxidoreductase family, C-terminal alpha/beta domain	-
g944	+	1662174	1662845	1	L	DNA replication complex GINS protein PSF1	PSF1
g945	-	1662903	1663268	1	K	Component of the Mediator complex, a coactivator involved in the regulated transcription of nearly all RNA polymerase II-dependent genes. Mediator functions as a bridge to convey information from gene-specific regulatory proteins to the basal RNA polymerase II transcription machinery. Mediator is recruited to promoters by direct interactions with regulatory proteins and serves as a scaffold for t…	MED11
g946	+	1663343	1664599	1	H	Belongs to the folylpolyglutamate synthase family	FOL3
g947	+	1664636	1666291	1	S	DNA-binding protein that binds to both single- and double-stranded DNA. Binds preferentially to UV-damaged DNA. May be involved in DNA-metabolic processes	-
g948	-	1666350	1667450	1	T	WD domain, G-beta repeat	cpc2
g949	+	1667889	1669265	1	S	Uncharacterised protein family UPF0052	-
g950	-	1669293	1670169	1	J	Belongs to the eIF-2B alpha beta delta subunits family	GCN3
g951	+	1674406	1676952	1	O	Belongs to the peptidase C19 family	DOA4
g952	-	1676993	1677583	1	V	Tyrosine phosphatase family	OCA6
g953	-	1677875	1679542	1	O	Serine palmitoyltransferase	LCB2
g954	-	1679827	1681494	1	Q	ABC transporter	-
g955	+	1681924	1682919	1	S	BSD domain	-
g956	+	1683102	1684952	1	T	cheY-homologous receiver domain	MgSsk1
g957	+	1685037	1685324	1	A	snRNP Sm proteins	-
g958	+	1685688	1686908	1	L	gag-polyprotein putative aspartyl protease	DDI1
g959	-	1686935	1688272	1	O	Belongs to the Rab GDI family	GDI1
g960	-	1688483	1689907	1	E	Aminopeptidase P, N-terminal domain	PEPP
g961	+	1690553	1691494	1	O	26S proteasome regulatory subunit RPN11	RPN11
g962	-	1691560	1692558	1	-	-	-
g963	-	1692805	1693530	1	K	Acetyltransferase (GNAT) domain	-
g964	-	1693809	1694999	1	B	Histone acetyltransferase type B subunit 2	HAT2
g965	-	1695127	1697586	1	P	STAS domain	-
g966	+	1697825	1698237	1	-	-	-
g967	+	1698481	1699473	1	C	Electron transfer flavoprotein FAD-binding domain	ETF1
g968	+	1699692	1700612	1	-	-	-
g969	-	1700772	1703828	1	K	Fungal specific transcription factor domain	PUT3
g970	-	1703847	1704269	1	-	-	-
g971	-	1704399	1705250	1	S	Belongs to the CRISP family	-
g972	-	1706058	1708268	1	L	AAA domain	-
g973	-	1709174	1713856	1	-	-	-
g974	+	1714090	1715026	1	-	-	-
g975	+	1715399	1717249	1	T	Serine/Threonine protein kinases, catalytic domain	-
g976	-	1717542	1718080	1	O	Belongs to the glutaredoxin family. Monothiol subfamily	GRX5
g977	-	1718751	1722680	1	Q	ABC-2 type transporter	-
g978	-	1725716	1726258	1	S	zinc finger	NRG1
g979	+	1728337	1729541	1	E	Pyridoxal-phosphate dependent enzyme	-
g980	+	1731515	1734475	1	JUY	tRNA nucleus export receptor which facilitates tRNA translocation across the nuclear pore complex. Involved in pre- tRNA splicing, probably by affecting the interaction of pre-tRNA with splicing endonuclease (By similarity)	LOS1
g981	+	1734864	1736459	1	S	WD40 repeats	UTP18
g982	-	1736631	1737107	1	-	-	-
g983	+	1737214	1737521	1	C	Required for assembly of cytochrome c oxidase (complex IV)	COA3
g984	-	1737663	1739192	1	S	Fungal potassium channel	KCH1
g985	-	1739566	1741695	1	A	Domain of unknown function (DUF3453)	-
g986	+	1742448	1745501	1	V	Dual specificity phosphatase, catalytic domain	PPS1
g987	+	1746187	1747380	1	-	-	-
g988	+	1747910	1749904	1	S	to Saccharomyces cerevisiae EAP1 (YKL204W)	-
g989	-	1750035	1751072	1	L	Replication factor C subunit	RFC2
g990	-	1751352	1752410	1	S	to Saccharomyces cerevisiae WHI2 (YOR043W)	-
g991	+	1752574	1753508	1	S	Essential protein Yae1, N terminal	YAE1
g992	-	1753530	1754405	1	U	to Saccharomyces cerevisiae MVP1 (YMR004W)	MVP1
g993	-	1754547	1755943	1	U	to Saccharomyces cerevisiae MVP1 (YMR004W)	MVP1
g994	-	1756130	1757522	1	-	-	-
g995	+	1757975	1759648	1	I	Choline/ethanolamine kinase	-
g996	-	1759812	1764893	1	J	Anticodon binding domain of tRNAs	GCN2
g997	+	1765287	1767236	1	L	Belongs to the MRE11 RAD32 family	MRE11
g998	-	1767490	1768368	1	O	ATP11 protein	-
g999	-	1768831	1769364	1	S	DNL zinc finger	-
g1000	-	1769627	1771393	1	O	Ring finger	-
g1001	+	1772339	1772953	1	S	Mitochondrial PGP phosphatase	-
g1002	-	1773975	1785362	1	BDLT	Belongs to the PI3 PI4-kinase family	TRA1
g1003	-	1785456	1786502	1	-	-	-
g1004	-	1786693	1787799	1	I	Phosphate acyltransferases	-
g1005	+	1787916	1788348	1	-	-	-
g1006	+	1789480	1791345	1	S	Transporter	-
g1007	-	1792054	1794156	1	U	Exocyst component 84 C-terminal	EXO84
g1008	+	1794418	1794894	1	-	-	-
g1009	+	1794997	1796553	1	-	-	-
g1010	-	1796634	1796975	1	S	Uncharacterised protein family (UPF0139)	-
g1011	-	1797191	1798141	1	-	-	-
g1012	-	1798183	1798398	1	-	-	-
g1013	-	1798431	1799516	1	KL	RNA Polymerase II transcription	TFB4
g1014	-	1799830	1800431	1	F	cytosine deaminase	FCY1
g1015	-	1800610	1804176	1	T	Protein kinase domain	VPS15
g1016	+	1804289	1804914	1	-	-	-
g1017	+	1804945	1806268	1	-	-	-
g1018	+	1806450	1806747	1	-	-	-
g1019	+	1807216	1809036	1	-	-	-
g1020	-	1809174	1811018	1	H	Arginine methyltransferase involved in the assembly or stability of mitochondrial NADH ubiquinone oxidoreductase complex (complex I)	-
g1021	-	1811454	1811828	1	K	Transcription factor Pcc1	PCC1
g1022	-	1812132	1816133	1	L	DNA Polymerase	MIP1
g1023	+	1816393	1817409	1	S	to Saccharomyces cerevisiae GTT3 (YEL017W)	-
g1024	-	1817609	1820489	1	-	-	-
g1025	+	1820668	1821819	1	K	PWWP domain	-
g1026	+	1822786	1823452	1	J	Eukaryotic translation initiation factor 5A	ANB1
g1027	-	1823781	1824256	1	-	-	-
g1028	+	1824342	1825604	1	O	RING-like zinc finger	-
g1029	+	1825664	1826976	1	A	RNA recognition motif	TIF3
g1030	+	1827265	1828758	1	GO	WSC domain	wsc1
g1031	+	1829147	1830766	1	S	Protein of unknown function (DUF2408)	-
g1032	+	1830840	1831873	1	-	-	-
g1033	-	1831947	1833578	1	A	BING4CT (NUC141) domain	utp7
g1034	+	1834171	1835445	1	C	Belongs to the dihydroorotate dehydrogenase family. Type 2 subfamily	URA9
g1035	+	1835819	1836652	1	-	-	-
g1036	+	1837194	1838105	1	U	Required for the post-translational delivery of tail- anchored (TA) proteins to the endoplasmic reticulum. Together with GET1, acts as a membrane receptor for soluble GET3, which recognizes and selectively binds the transmembrane domain of TA proteins in the cytosol. The GET complex cooperates with the HDEL receptor ERD2 to mediate the ATP-dependent retrieval of resident ER proteins that contain …	GET2
g1037	-	1838144	1839142	1	C	Probably involved in the biogenesis of the COX complex	SHY1
g1038	+	1839950	1841443	1	AJ	NOSIC (NUC001) domain	nop56
g1039	-	1841610	1842623	1	-	-	-
g1040	-	1842722	1844962	1	K	Fungal specific transcription factor domain	-
g1041	-	1846450	1847232	1	-	-	-
g1042	+	1847612	1848037	1	-	-	-
g1043	+	1848213	1848608	1	-	-	-
g1044	+	1849030	1849751	1	O	Belongs to the ubiquitin-conjugating enzyme family	UBC4
g1045	+	1850406	1853441	1	BK	bromo domain	SPT7
g1046	+	1853684	1857907	1	-	-	-
g1047	-	1858133	1858919	1	L	6-O-methylguanine DNA methyltransferase, DNA binding domain	atl1
g1048	-	1859945	1862482	1	-	-	-
g1049	-	1862596	1863867	1	S	Zinc-finger of mitochondrial splicing suppressor 51	MSS51
g1050	-	1863991	1865814	1	-	-	-
g1051	-	1866002	1866499	1	-	-	-
g1052	+	1866757	1868301	1	A	PSP	sap145
g1053	-	1868394	1870481	1	-	-	-
g1054	-	1870842	1872989	1	C	Belongs to the complex I 75 kDa subunit family	NdufS1
g1055	-	1873631	1874191	1	-	-	-
g1056	+	1874222	1875073	1	S	Protein of unknown function (DUF2034)	RRG7
g1057	-	1875155	1876939	1	G	Belongs to the glycosyl hydrolase 18 family	CHT3
g1058	+	1877446	1878581	1	-	-	-
g1059	+	1881410	1882963	1	I	synthase	INO1
g1060	+	1883700	1885790	1	I	AMP-binding enzyme	FAA4
g1061	-	1885945	1887060	1	E	Belongs to the asparaginase 1 family	-
g1062	-	1887321	1887653	1	-	-	-
g1063	+	1887930	1888247	1	S	Cytochrome oxidase c subunit VIb	-
g1064	-	1888305	1892543	1	U	Transport protein Trs120 or TRAPPC9, TRAPP II complex subunit	TRS120
g1065	+	1892721	1893530	1	O	Proteasome	PUP1
g1066	+	1893720	1893956	1	-	-	-
g1067	+	1894008	1895021	1	O	Activator of Hsp90 ATPase homolog 1-like protein	AHA1
g1068	+	1895510	1897309	1	Q	Belongs to the zinc-containing alcohol dehydrogenase family. Class-III subfamily	FDH1
g1069	+	1897630	1897908	1	-	-	-
g1070	+	1898243	1899337	1	C	Isocitrate dehydrogenase NAD subunit, mitochondrial	IDH2
g1071	-	1899415	1900455	1	G	phosphoribosylglycinamide formyltransferase	ade5
g1072	+	1900501	1901127	1	-	-	-
g1073	+	1901575	1904067	1	J	Catalyzes the GTP-dependent ribosomal translocation step during translation elongation. During this step, the ribosome changes from the pre-translocational (PRE) to the post- translocational (POST) state as the newly formed A-site-bound peptidyl-tRNA and P-site-bound deacylated tRNA move to the P and E sites, respectively. Catalyzes the coordinated movement of the two tRNA molecules, the mRNA and…	EFT2
g1074	+	1904707	1905834	1	-	-	-
g1075	+	1905884	1908490	1	Q	amine oxidase	AMO1
g1076	+	1909094	1909714	1	S	Predicted SAM-dependent RNA methyltransferase	-
g1077	-	1909848	1912013	1	IU	DDHD	-
g1078	+	1912187	1912387	1	-	-	-
g1079	-	1912527	1913330	1	-	-	-
g1080	-	1913729	1915891	1	J	Threonyl-tRNA synthetase	THS1
g1081	-	1916406	1916804	1	J	Belongs to the universal ribosomal protein uL14 family	mrpl38
g1082	-	1916908	1918602	1	-	-	-
g1083	+	1918739	1920304	1	C	D-lactate dehydrogenase	DLD2
g1084	-	1920409	1921173	1	S	Flavin reductase like domain	-
g1085	+	1921402	1922379	1	H	Is involved in the catabolism of quinate. Allows the utilization of quinate as carbon source via the beta-ketoadipate pathway	qutE
g1086	-	1922748	1923632	1	E	Involved in 20S proteasome assembly	-
g1087	-	1923735	1924600	1	K	to Saccharomyces cerevisiae AFT1 (YGL071W) and AFT2 (YPL202C)	AFT1
g1088	+	1924728	1925376	1	-	-	-
g1089	-	1925450	1925950	1	J	ribosomal protein	MNP1
g1090	+	1926108	1926761	1	K	DNA-dependent RNA polymerase catalyzes the transcription of DNA into RNA using the four ribonucleoside triphosphates as substrates	RPB9
g1091	-	1926944	1928245	1	T	(cAMP)-dependent protein kinase	TPK2
g1092	+	1928348	1930253	1	-	-	-
g1093	-	1930480	1930794	1	-	-	-
g1094	+	1930988	1931736	1	-	-	-
g1095	+	1932226	1934727	1	-	-	-
g1096	-	1935300	1936022	1	E	haloacid dehalogenase-like hydrolase	-
g1097	-	1937699	1938031	1	-	-	-
g1098	+	1938121	1938342	1	-	-	-
g1099	+	1938812	1940659	1	T	Serine/Threonine protein kinases, catalytic domain	srk1
g1100	+	1940937	1946186	1	-	-	-
g1101	-	1946262	1947020	1	L	to Saccharomyces cerevisiae RFA2 (YNL312W)	ssb2
g1102	-	1947250	1948986	1	S	Major Facilitator Superfamily	-
g1103	+	1949077	1949831	1	-	-	-
g1104	-	1950033	1950577	1	-	-	-
g1105	+	1950706	1953312	1	-	-	-
g1106	-	1953423	1954805	1	BK	SWIB/MDM2 domain	ssr3
g1107	-	1954894	1956560	1	-	-	-
g1108	+	1956616	1957200	1	S	Domain in cystathionine beta-synthase and other proteins.	-
g1109	-	1957716	1958714	1	C	Zinc-binding dehydrogenase	ZTA1
g1110	-	1959305	1960092	1	A	RNA recognition motif	sap49
g1111	-	1960455	1961519	1	S	HIT zinc finger	BCD1
g1112	+	1961789	1962682	1	J	Ribosomal protein L9, N-terminal domain	-
g1113	+	1962824	1964005	1	S	Serine-threonine protein kinase 19	-
g1114	-	1964132	1965151	1	S	Protein of unknown function (DUF1682)	-
g1115	-	1966067	1966684	1	S	Ankyrin repeats (many copies)	-
g1116	+	1967203	1968411	1	L	Has a dual role in the assembly of mitochondrial ATPase. Acts as a protease that removes N-terminal residues of mitochondrial ATPase CF(0) subunit 6 at the intermembrane space side. Also involved in the correct assembly of the membrane- embedded ATPase CF(0) particle, probably mediating association of subunit 6 with the subunit 9 ring (By similarity)	ATP23
g1117	+	1968488	1970197	1	I	O-acyltransferase	ARE2
g1118	+	1970378	1971187	1	Q	involved in bud-site selection	BUD23
g1119	+	1971618	1973082	1	J	Ribosomal protein L19	-
g1120	-	1973569	1974171	1	-	-	-
g1121	+	1974205	1975521	1	-	-	-
g1122	+	1975621	1976652	1	-	-	-
g1123	+	1977168	1977623	1	-	-	-
g1124	+	1977786	1980932	1	EJ	elongation factor 3	TEF3
g1125	+	1981262	1983106	1	-	-	-
g1126	+	1983200	1984786	1	P	Ammonium Transporter Family	-
g1127	-	1985001	1985903	1	C	Belongs to the mitochondrial carrier (TC 2.A.29) family	YMC2
g1128	-	1986393	1986827	1	S	Erg28 like protein	ERG28
g1129	-	1987146	1988459	1	T	cAMP-dependent protein kinase regulatory subunit	PKAR
g1130	-	1988634	1989333	1	-	-	-
g1131	+	1989501	1991537	1	O	Belongs to the heat shock protein 70 family	KAR2
g1132	+	1991626	1993950	1	K	Not1 N-terminal domain, CCR4-Not complex component	NOT3
g1133	-	1994036	1994383	1	-	-	-
g1134	+	1994842	1996194	1	O	Pex2 / Pex12 amino terminal region	PEX12
g1135	+	1996376	1997587	1	E	Catalyzes the interconversion of methylthioribose-1- phosphate (MTR-1-P) into methylthioribulose-1-phosphate (MTRu-1- P)	MRI1
g1136	-	1997712	2001467	1	U	Vps54-like protein	-
g1137	-	2002196	2003137	1	S	STIMATE family	-
g1138	-	2003624	2006215	1	S	Fungal protein of unknown function (DUF1752)	REG1
g1139	-	2006638	2006975	1	-	-	-
g1140	-	2007403	2009190	1	S	LicD family	-
g1141	-	2009384	2010067	1	-	-	-
g1142	-	2010178	2012595	1	T	serine threonine protein kinase	TPK2
g1143	-	2012812	2013638	1	-	-	-
g1144	+	2013678	2015123	1	O	UAS	ubx2
g1145	-	2015214	2016455	1	-	-	-
g1146	-	2016802	2017299	1	O	Belongs to the SKP1 family	sconC
g1147	-	2017573	2018914	1	MU	Peroxin-3	PEX3
g1148	-	2019173	2019406	1	-	-	-
g1149	+	2019819	2020829	1	O	Survival protein SurE	-
g1150	+	2021511	2023940	1	S	domain in glucosyltransferases, myotubularins and other putative membrane-associated proteins	-
g1151	+	2024414	2027812	1	T	domain in protein kinases, N-glycanases and other nuclear proteins	IRE1
g1152	-	2027879	2028427	1	L	Sas10/Utp3/C1D family	-
g1153	+	2028597	2029388	1	S	Nucleolar protein 12 (25kDa)	-
g1154	+	2030288	2031568	1	U	EXS family	ERD1
g1155	+	2031848	2032225	1	-	-	-
g1156	+	2032562	2033659	1	J	Ribonuclease III family	mrpl3
g1157	+	2033900	2036281	1	F	Phosphoribosylglycinamide synthetase, C domain	-
g1158	+	2037120	2039366	1	H	glutamate-cysteine ligase	GSH1
g1159	-	2039375	2039869	1	-	-	-
g1160	+	2039933	2041462	1	G	SMI1 / KNR4 family	SMI1
g1161	+	2041716	2042798	1	DO	Anaphase-promoting complex, subunit 10 (APC10)	-
g1162	-	2042964	2043860	1	H	Involved in the catabolism of quinolinic acid (QA)	BNA6
g1163	+	2043945	2044766	1	L	ESCO1/2 acetyl-transferase	ECO1
g1164	-	2044791	2045909	1	C	Belongs to the mitochondrial carrier (TC 2.A.29) family	-
g1165	+	2046305	2046748	1	-	-	-
g1166	+	2046769	2048625	1	-	-	-
g1167	-	2048807	2050819	1	J	GidA associated domain 3	MTO1
g1168	+	2050878	2051972	1	S	U3-containing 90S pre-ribosomal complex subunit	-
g1169	-	2052137	2055142	1	-	-	-
g1170	+	2055278	2056117	1	-	-	-
g1171	+	2056666	2057319	1	K	CCAAT-Binding transcription Factor	HAP2
g1172	-	2057515	2060469	1	UY	CAS/CSE protein, C-terminus	CSE1
g1173	-	2060911	2061918	1	U	GDP-mannose transporter	VRG4
g1174	+	2064653	2066389	1	P	Belongs to the major facilitator superfamily. Sugar transporter (TC 2.A.1.1) family	-
g1175	+	2066508	2066804	1	-	-	-
g1176	+	2067073	2068776	1	E	Belongs to the group II decarboxylase family	GAD1
g1177	+	2069109	2069897	1	S	Fungal protein of unknown function (DUF1774)	-
g1178	-	2069981	2070985	1	S	Uncharacterised protein family (UPF0160)	-
g1179	-	2071395	2073065	1	-	-	-
g1180	+	2073169	2075775	1	U	Sec34-like family	COG3
g1181	+	2076333	2079320	1	U	Region in Clathrin and VPS	VPS41
g1182	-	2079337	2080056	1	U	Golgi membrane protein involved in vesicular trafficking	TVP23
g1183	+	2080361	2080564	1	S	to Saccharomyces cerevisiae PET100 (YDR079W)	PET100
g1184	-	2080820	2083348	1	BD	Putative DNA-binding domain in centromere protein B, mouse jerky and transposases.	PDC2
g1185	-	2084226	2085131	1	I	Serine aminopeptidase, S33	-
g1186	-	2085199	2086566	1	-	-	-
g1187	+	2086676	2087266	1	-	-	-
g1188	+	2087410	2088507	1	T	type 2C protein phosphatase	MgPP2CL-1
g1189	-	2088834	2092529	1	P	copper resistance-associated P-type ATPase	-
g1190	+	2093372	2094108	1	-	-	-
g1191	+	2094218	2095642	1	H	alpha/beta hydrolase fold	cys2
g1192	-	2095788	2096566	1	IT	Transmembrane adaptor Erv26	SVP26
g1193	-	2096587	2101956	1	I	Phospholipase	SPO14
g1194	-	2102108	2102990	1	E	Dopa 4,5-dioxygenase family	-
g1195	+	2103411	2104598	1	D	50S ribosome-binding GTPase	-
g1196	-	2104864	2105460	1	J	Required for ribosome biogenesis. Part of a complex which catalyzes pseudouridylation of rRNA. This involves the isomerization of uridine such that the ribose is subsequently attached to C5, instead of the normal N1	GAR1
g1197	-	2105994	2106845	1	-	-	-
g1198	+	2108159	2109550	1	O	RING-type zinc-finger	-
g1199	-	2109575	2112091	1	I	Belongs to the OSBP family	OSH3
g1200	+	2113019	2114779	1	U	Major Facilitator Superfamily	-
g1201	-	2114851	2116518	1	EG	EamA-like transporter family	-
g1202	-	2116809	2117828	1	Q	Belongs to the iron ascorbate-dependent oxidoreductase family	-
g1203	+	2118243	2118650	1	S	Ribonuclease H2 non-catalytic subunit (Ylr154p-like)	-
g1204	-	2118679	2121192	1	S	Extracellular tail, of 10TM putative phosphate transporter	SPO75
g1205	-	2121259	2122632	1	A	Specifically methylates the N1 position of guanosine-37 in various cytoplasmic and mitochondrial tRNAs. Methylation is not dependent on the nature of the nucleoside 5' of the target nucleoside. This is the first step in the biosynthesis of wybutosine (yW), a modified base adjacent to the anticodon of tRNAs and required for accurate decoding	TRM5
g1206	+	2122916	2123986	1	J	Exosome complex exonuclease RRP4 N-terminal region	rrp4
g1207	-	2124142	2125020	1	U	emp24/gp25L/p24 family/GOLD	-
g1208	+	2125759	2129514	1	I	Belongs to the OSBP family	-
g1209	+	2129592	2131250	1	S	WD repeat-containing protein JIP5	JIP5
g1210	+	2131697	2133841	1	S	Belongs to the protein-tyrosine phosphatase family. Non-receptor class myotubularin subfamily	YMR1
g1211	+	2134080	2136083	1	S	AFG1-like ATPase	-
g1212	+	2136290	2137297	1	S	Saccharomyces cerevisiae YJR111C	-
g1213	-	2137728	2138051	1	S	Saccharomyces cerevisiae YPR170W-B	-
g1214	-	2138255	2139859	1	S	Saccharomyces cerevisiae YMR221c	-
g1215	-	2140035	2140482	1	-	-	-
g1216	+	2140648	2141169	1	S	Haem-degrading	-
g1217	-	2141891	2142997	1	S	to Saccharomyces cerevisiae	PIR3
g1218	+	2143347	2143823	1	-	-	-
g1219	-	2144764	2145933	1	I	Steryl acetyl hydrolase	-
g1220	-	2146712	2148547	1	A	Involved in nucleolar processing of pre-18S ribosomal RNA	MPP10
g1221	+	2148739	2149503	1	D	FtsJ-like methyltransferase	MRM2
g1222	+	2149609	2150208	1	-	-	-
g1223	-	2150448	2152217	1	S	Putative TOS1-like glycosyl hydrolase (DUF2401)	-
g1224	+	2152329	2154965	1	-	-	-
g1225	-	2155010	2155835	1	S	Flavin reductase like domain	-
g1226	+	2156004	2160860	1	-	-	-
g1227	-	2161067	2164186	1	S	MYND finger	samB
g1228	+	2164253	2165026	1	-	-	-
g1229	-	2165129	2166190	1	-	-	-
g1230	+	2166232	2167000	1	-	-	-
g1231	-	2167122	2167887	1	-	-	-
g1232	+	2167955	2168326	1	-	-	-
g1233	-	2168505	2170835	1	L	Rad17 cell cycle checkpoint protein	ctf18
g1234	-	2171253	2172149	1	I	CRAL/TRIO, N-terminal domain	SEC14
g1235	-	2172463	2176050	1	T	GTPase activating factor for Rsr1p Bud1p required for both axial and bipolar budding patterns	BUD2
g1236	+	2176114	2177101	1	-	-	-
g1237	+	2177184	2180117	1	L	ATP-dependent RNA helicase of the SFI superfamily required for nonsense mediated mRNA decay and for efficient translation termination at nonsense codons	NAM7
g1238	+	2181786	2182387	1	-	-	-
g1239	+	2182697	2183833	1	-	-	-
g1240	+	2183866	2184247	1	-	-	-
g1241	-	2184855	2185919	1	-	-	-
g1242	+	2186736	2187339	1	-	-	-
g1243	-	2187958	2188825	1	-	-	-
g1244	+	2189242	2189676	1	-	-	-
g1245	+	2189998	2190786	1	O	Belongs to the ubiquitin-conjugating enzyme family	-
g1246	-	2190829	2191803	1	J	Belongs to the universal ribosomal protein uS5 family	MRPS5
g1247	-	2192061	2193497	1	S	Protein of unknown function (DUF2838)	-
g1248	+	2194474	2195694	1	A	Pfam:RRM_6	NOP13
g1249	-	2195903	2196444	1	-	-	-
g1250	+	2196699	2197887	1	Q	alcohol dehydrogenase	ADH1
g1251	-	2197946	2200933	1	S	meiotic spindle midzone assembly	-
g1252	+	2202584	2206942	1	S	Negative regulator of	MDS3
g1253	+	2207443	2208144	1	E	Maltose acetyltransferase	-
g1254	+	2208628	2209500	1	U	Yip1 domain	-
g1255	-	2210094	2211626	1	S	Vanadate resistance protein	VAN1
g1256	-	2212288	2214204	1	G	Phosphoglucomutase/phosphomannomutase, alpha/beta/alpha domain III	-
g1257	-	2214586	2216037	1	S	Cell cycle control protein (Cwf8)	-
g1258	-	2216242	2217734	1	S	SUR7/PalI family	-
g1259	-	2217800	2220094	1	K	Carboxy-terminal domain (CTD) phosphatase essential for dephosphorylation of the repeated C-terminal domain of the RNA polymerase II large subunit (Rpo21p)	fcp1
g1260	-	2220334	2222040	1	-	-	-
g1261	-	2222419	2223429	1	O	Heat shock chaperonin-binding motif.	-
g1262	-	2224437	2225846	1	K	GATA zinc finger	ASH1
g1263	+	2226219	2226781	1	-	-	-
g1264	-	2226913	2227535	1	-	-	-
g1265	+	2228104	2228755	1	S	Nuclear pore RNA shuttling protein Mtr2	MTR2
g1266	-	2228790	2230601	1	F	Saccharomyces cerevisiae YHR202W	-
g1267	-	2230748	2231536	1	J	Belongs to the eukaryotic ribosomal protein eS4 family	RPS4
g1268	-	2231735	2233678	1	U	Domain in Tre-2, BUB2p, and Cdc16p. Probable Rab-GAPs.	GYP5
g1269	-	2234366	2235794	1	-	-	-
g1270	-	2235832	2237052	1	S	GAL4-like Zn(II)2Cys6 (or C6 zinc) binuclear cluster DNA-binding domain	GAL4
g1271	-	2237221	2238135	1	-	-	-
g1272	-	2238254	2239281	1	O	Belongs to the ubiquitin-conjugating enzyme family	-
g1273	+	2239482	2240513	1	-	-	-
g1274	-	2240808	2245040	1	A	DNA helicase	SGS1
g1275	+	2245466	2245945	1	-	-	-
g1276	+	2246461	2247081	1	S	Zinc finger C-x8-C-x5-C-x3-H type (and similar)	-
g1277	-	2247784	2248474	1	-	-	-
g1278	+	2248568	2248853	1	-	-	-
g1279	+	2249111	2257712	1	J	Domain of unknown function (DUF3554)	GCN1
g1280	-	2257937	2259325	1	K	Zinc finger, C2H2 type	creA
g1281	+	2259743	2261162	1	-	-	-
g1282	+	2261369	2262529	1	A	RNA recognition motif. (a.k.a. RRM, RBD, or RNP domain)	-
g1283	+	2262618	2264189	1	OT	COP9 signalosome complex subunit 5	RRI1
g1284	-	2264505	2264822	1	-	-	-
g1285	+	2264891	2266798	1	O	Belongs to the peptidase C19 family	-
g1286	-	2267055	2267612	1	S	Yippee zinc-binding/DNA-binding /Mis18, centromere assembly	-
g1287	+	2267958	2268645	1	-	-	-
g1288	-	2269080	2269940	1	J	Belongs to the universal ribosomal protein uL22 family	mrpl22
g1289	+	2270100	2270912	1	-	-	-
g1290	-	2271282	2271923	1	U	ER membrane protein SH3	CSH3
g1291	+	2272255	2272911	1	U	Belongs to the small GTPase superfamily. Rho family	RAC1
g1292	+	2273478	2273840	1	S	Protein of unknown function (DUF1892)	-
g1293	+	2274478	2275159	1	Z	Functions as component of the Arp2 3 complex which is involved in regulation of actin polymerization and together with an activating nucleation-promoting factor (NPF) mediates the formation of branched actin networks	ARC15
g1294	-	2275216	2276649	1	-	-	-
g1295	+	2276839	2277411	1	-	-	-
g1296	+	2278207	2278974	1	S	Lytic transglycolase	DAG7
g1297	+	2279524	2280984	1	KL	RNA polymerase transcription factor	-
g1298	-	2281133	2284315	1	K	The SPT4-SPT5 complex mediates both activation and inhibition of transcription elongation, and plays a role in pre- mRNA processing. This complex seems to be important for the stability of the RNA polymerase II elongation machinery on the chromatin template but not for the inherent ability of this machinery to translocate down the gene	SPT5
g1299	+	2284582	2285547	1	-	-	-
g1300	+	2285587	2286351	1	F	adenine phosphoribosyltransferase	APT1
g1301	-	2286483	2286828	1	Z	Dynein light chain 1, cytoplasmic	DYN2
g1302	+	2287492	2292681	1	-	-	-
g1303	+	2293408	2294517	1	-	-	-
g1304	+	2294577	2296340	1	D	Belongs to the cyclin family	CLB2
g1305	-	2296568	2297390	1	-	-	-
g1306	+	2297451	2299988	1	-	-	-
g1307	-	2300198	2302687	1	F	Epsin N-terminal homology (ENTH) domain	-
g1308	+	2303976	2305628	1	S	resistance protein	MDR1
g1309	+	2306158	2308353	1	-	-	-
g1310	-	2308438	2308662	1	-	-	-
g1311	+	2308784	2310451	1	L	Transposable element	-
g1312	-	2311103	2311627	1	L	Transposable element	-
g1313	+	2313934	2315370	1	S	Spinocerebellar ataxia type 10 protein domain	CTR86
g1314	-	2315481	2317028	1	E	Threonine synthase	THR4
g1315	+	2317073	2317460	1	-	-	-
g1316	+	2318499	2319689	1	S	Mitochondrial matrix Mmp37	TAM41
g1317	-	2319812	2320963	1	GT	Gti1/Pac2 family	PTH2
g1318	+	2322133	2322594	1	S	Sin3 binding region of histone deacetylase complex subunit SAP30	-
g1319	+	2323081	2325197	1	BL	WD domain, G-beta repeat	CAC2
g1320	-	2325309	2326634	1	U	Component of the endoplasmic reticulum-associated protein degradation (ERAD) pathway. Recruits the soluble ubiquitin-conjugating enzyme UBC7 to the cytoplasmic face of the endoplasmic reticulum membrane where it functions in degradation of misfolded or regulated proteins localized in the endoplasmic reticulum (ER) lumen or membrane via the ubiquitin-proteasome system. Targets the E2 conjugating e…	CUE1
g1321	+	2327048	2328763	1	E	Belongs to the peptidase M18 family	LAP4
g1322	-	2331850	2332363	1	-	-	-
g1323	-	2333197	2334918	1	P	Belongs to the major facilitator superfamily. Sugar transporter (TC 2.A.1.1) family	HGT3
g1324	-	2335930	2336757	1	-	-	-
g1325	-	2338543	2340018	1	U	Protein transport protein SEC9	SEC9
g1326	+	2340168	2340527	1	-	-	-
g1327	+	2341414	2343030	1	G	Major Facilitator Superfamily	-
g1328	-	2343264	2343722	1	A	Ribosomal protein L7Ae/L30e/S12e/Gadd45 family	NHP2
g1329	+	2344134	2344994	1	-	-	-
g1330	-	2345032	2347866	1	U	The coatomer is a cytosolic protein complex that binds to dilysine motifs and reversibly associates with Golgi non- clathrin-coated vesicles, which further mediate biosynthetic protein transport from the ER, via the Golgi up to the trans Golgi network. Coatomer complex is required for budding from Golgi membranes, and is essential for the retrograde Golgi-to-ER transport of dilysine-tagged protei…	SEC26
g1331	-	2348605	2351362	1	-	-	-
g1332	+	2352268	2353435	1	J	Metallopeptidase family M24	-
g1333	+	2354846	2356948	1	S	PHD zinc finger	-
g1334	-	2357176	2357622	1	J	Mitochondrial ribosomal protein L51 / S25 / CI-B8 domain	MRP49
g1335	+	2358737	2360198	1	E	Catalyzes two activities which are involved in the cyclic version of arginine biosynthesis the synthesis of acetylglutamate from glutamate and acetyl-CoA, and of ornithine by transacetylation between acetylornithine and glutamate	ECM42
g1336	+	2361042	2362331	1	-	-	-
g1337	-	2362476	2363443	1	Q	Belongs to the short-chain dehydrogenases reductases (SDR) family	-
g1338	+	2364144	2365355	1	S	Pfam:DUF1762	-
g1339	-	2365406	2368996	1	K	DNA-directed 5'-3' RNA polymerase activity	POLRMT
g1340	+	2369325	2370154	1	-	-	-
g1341	+	2370472	2370873	1	-	-	-
g1342	+	2371530	2373356	1	A	RNA binding protein	WHI3
g1343	-	2374086	2375153	1	T	Protein tyrosine kinase	-
g1344	+	2375458	2377986	1	-	-	-
g1345	-	2378015	2379863	1	S	alpha/beta hydrolase fold	-
g1346	-	2380393	2381172	1	U	Scd6-like Sm domain	-
g1347	+	2381851	2383002	1	K	Transcription factor involved in RNA polymerase II transcription regulation. May function in both SPT15 TBP post- recruitment and recruitment steps of transcription (By similarity)	IWS1
g1348	-	2383417	2383854	1	J	Belongs to the universal ribosomal protein uS12 family	rps23
g1349	-	2384272	2385330	1	C	Belongs to the mitochondrial carrier (TC 2.A.29) family	ANT1
g1350	-	2385769	2387025	1	S	Saccharomyces cerevisiae YGR117c	-
g1351	-	2387275	2388813	1	A	Lariat debranching enzyme, C-terminal domain	DBR1
g1352	-	2389026	2389907	1	C	belongs to the flavoprotein pyridine nucleotide cytochrome reductase family	MCR1
g1353	+	2390525	2391742	1	G	Catalyzes the dehydration of the S-form of NAD(P)HX at the expense of ATP, which is converted to ADP. Together with NAD(P)HX epimerase, which catalyzes the epimerization of the S- and R-forms, the enzyme allows the repair of both epimers of NAD(P)HX, a damaged form of NAD(P)H that is a result of enzymatic or heat-dependent hydration	-
g1354	+	2392106	2393335	1	-	-	-
g1355	-	2393540	2394166	1	-	-	-
g1356	+	2394252	2395364	1	C	Glycerol-3-phosphate dehydrogenase	GPD1
g1357	+	2395785	2396186	1	-	-	-
g1358	+	2396311	2397255	1	L	NUDIX domain	PCD1
g1359	+	2397363	2398124	1	-	-	-
g1360	-	2398177	2399418	1	J	Brix	SSF1
g1361	+	2399453	2401170	1	A	required for pre-ribosomal RNA processing. Involved in the maturation of the 35S-pre-rRNA and to its cleavage to mature 18S rRNA	RRP3
g1362	-	2401234	2402058	1	O	RING-like zinc finger	-
g1363	+	2402555	2403031	1	K	Component of the Mediator complex, a coactivator involved in the regulated transcription of nearly all RNA polymerase II-dependent genes. Mediator functions as a bridge to convey information from gene-specific regulatory proteins to the basal RNA polymerase II transcription machinery. Mediator is recruited to promoters by direct interactions with regulatory proteins and serves as a scaffold for t…	SRB7
g1364	-	2403110	2405332	1	O	C-terminal four TMM region of protein-O-mannosyltransferase	-
g1365	-	2405446	2406785	1	S	Saccharomyces cerevisiae YDR306C	-
g1366	-	2407057	2408781	1	-	-	-
g1367	-	2409739	2410119	1	-	-	-
g1368	-	2410239	2412626	1	J	Mitochondrial	RSM22
g1369	+	2412934	2413662	1	S	Component of the MICOS complex, a large protein complex of the mitochondrial inner membrane that plays crucial roles in the maintenance of crista junctions, inner membrane architecture, and formation of contact sites to the outer membrane	-
g1370	+	2414135	2415109	1	-	-	-
g1371	-	2415191	2416333	1	C	Belongs to the mitochondrial carrier (TC 2.A.29) family	MTM1
g1372	-	2416619	2420785	1	D	Raptor N-terminal CASPase like domain	KOG1
g1373	+	2421144	2421629	1	-	-	-
g1374	-	2422399	2423085	1	E	Cysteine dioxygenase type I	-
g1375	+	2423145	2425088	1	-	-	-
g1376	+	2426290	2428113	1	-	-	-
g1377	+	2429719	2431782	1	O	Peptidase family M3	PRD1
g1378	-	2431867	2433828	1	J	Anticodon binding domain	GRS1
g1379	+	2433870	2434274	1	-	-	-
g1380	-	2434382	2436022	1	Q	Pyridine nucleotide-disulphide oxidoreductase	-
g1381	-	2436053	2436776	1	-	-	-
g1382	-	2436798	2438469	1	T	Abscisic acid G-protein coupled receptor	-
g1383	+	2440197	2440499	1	-	-	-
g1384	+	2440689	2441399	1	K	Transcription factor involved in regulation of RNA polymerase II-dependent transcription. Also involved in regulation of mitochondrial DNA recombination, maintenance and repair, and generation of homoplasmic cells (By similarity)	MHR1
g1385	+	2442539	2444341	1	B	Fungal specific transcription factor domain	-
g1386	+	2444566	2445909	1	O	Belongs to the AAA ATPase family	RPT1
g1387	-	2445947	2446534	1	K	RNA polymerase III	rpc25
g1388	+	2446803	2447201	1	A	RNA recognition motif	-
g1389	+	2448570	2449664	1	-	-	-
g1390	-	2449966	2450331	1	-	-	-
g1391	-	2450483	2451799	1	K	to Saccharomyces cerevisiae PHO4 (YFR034C)	PHO4
g1392	+	2452188	2453492	1	S	RTC4-like domain	RTC4
g1393	+	2453777	2456107	1	H	Catalyzes three sequential steps of tetrahydrofolate biosynthesis	FOL1
g1394	+	2456230	2456993	1	O	Zinc knuckle	GIS2
g1395	-	2458903	2459760	1	Q	Enoyl-(Acyl carrier protein) reductase	-
g1396	-	2459980	2461094	1	-	-	-
g1397	+	2461785	2464946	1	G	Glycosyl hydrolase family 63 C-terminal domain	-
g1398	+	2465754	2467465	1	U	Vesicle transport v-SNARE protein N-terminus	vti1
g1399	+	2468006	2469913	1	-	-	-
g1400	-	2469955	2471310	1	S	Transcriptional regulator of RNA polII, SAGA, subunit	-
g1401	-	2471773	2472315	1	U	Major Facilitator Superfamily	ATR1
g1402	+	2472365	2473407	1	-	-	-
g1403	-	2473439	2473711	1	-	-	-
g1404	+	2473861	2474676	1	-	-	-
g1405	+	2474926	2476112	1	-	-	-
g1406	+	2476276	2476605	1	-	-	-
g1407	+	2477688	2478046	1	-	-	-
g1408	-	2478054	2479399	1	S	Lysine methyltransferase	-
g1409	-	2479466	2480768	1	F	Allantoicase repeat	DAL2
g1410	+	2481889	2484207	1	-	-	-
g1411	+	2484285	2484987	1	-	-	-
g1412	+	2485207	2485479	1	-	-	-
g1413	-	2485570	2487291	1	S	Tc5 transposase DNA-binding domain	-
g1414	-	2487694	2488743	1	Z	Belongs to the actin-binding proteins ADF family	COF1
g1415	+	2489142	2490614	1	O	DnaJ central domain	XDJ1
g1416	-	2490746	2491669	1	-	-	-
g1417	+	2491899	2494368	1	E	permease	GNP1
g1418	+	2494768	2503647	1	-	-	-
g1419	-	2503908	2504258	1	J	Ribosomal protein L34	-
g1420	+	2504444	2505118	1	S	Yeast RNA polymerase I subunit RPA14	-
g1421	+	2505257	2509516	1	BD	Structural maintenance of chromosomes protein	SMC4
g1422	-	2509618	2511176	1	J	Catalyzes the synthesis of dihydrouridine, a modified base found in the D-loop of most tRNAs	DUS4
g1423	-	2511227	2513077	1	K	Bromodomain extra-terminal - transcription regulation	BDF1
g1424	-	2514065	2516080	1	O	E3 ubiquitin-protein ligase that mediates monoubiquitination of histone H2B to form H2BK123ub1. H2BK123ub1 gives a specific tag for epigenetic transcriptional activation and is also a prerequisite for H3K4me and H3K79me formation	BRE1
g1425	+	2517323	2520318	1	G	Belongs to the glycosyl hydrolase 31 family	ROT2
g1426	+	2521016	2523051	1	K	heat shock factor	SKN7
g1427	-	2523066	2523341	1	-	-	-
g1428	-	2523408	2524148	1	-	-	-
g1429	+	2524181	2525936	1	EF	N-terminal domain of ribose phosphate pyrophosphokinase	PRS1
g1430	+	2526526	2529822	1	Z	RimK-like ATP-grasp domain	VIP1
g1431	-	2530066	2536245	1	I	fatty acid synthase	FAS1
g1432	+	2536643	2537147	1	-	-	-
g1433	-	2537751	2538746	1	G	Glyceraldehyde-3-phosphate dehydrogenase	GPD
g1434	+	2539052	2539545	1	-	-	-
g1435	-	2539838	2541131	1	F	mitochondrial nuclease	NUC1
g1436	-	2541526	2542143	1	-	-	-
g1437	+	2542219	2543649	1	T	oligopeptide transporter	OPT6
g1438	-	2543660	2544171	1	-	-	-
g1439	-	2544363	2545130	1	O	Copper/zinc superoxide dismutase (SODC)	-
g1440	+	2545592	2547290	1	I	Partial alpha/beta-hydrolase lipase region	TGL1
g1441	+	2548543	2550519	1	-	-	-
g1442	+	2551302	2552807	1	S	zinc finger	-
g1443	+	2552869	2553165	1	-	-	-
g1444	-	2553181	2554521	1	S	Chromatin remodelling complex Rsc7/Swp82 subunit	NPL6
g1445	-	2554710	2557367	1	U	Mitochondrial respiratory chain complexes assembly protein	YTA12
g1446	+	2557618	2558147	1	-	-	-
g1447	+	2560084	2560895	1	-	-	-
g1448	+	2560942	2562696	1	S	Lecithin:cholesterol acyltransferase	-
g1449	-	2563216	2563677	1	O	biosynthesis, the transfer of 3-amino-3-carboxypropyl from s-adenosyl-l- methionine to a histidine residue. diphthamide is a post- translational modification of histidine which occurs in elongation factor 2	DPH4
g1450	+	2563788	2565017	1	K	RNA Polymerase I	RPA49
g1451	+	2565238	2565984	1	L	Belongs to the nucleosome assembly protein (NAP) family	-
g1452	+	2566051	2566504	1	-	-	-
g1453	+	2566777	2568219	1	CH	FAD-dependent monooxygenase required for the C5-ring hydroxylation during ubiquinone biosynthesis. Catalyzes the hydroxylation of 3-polyprenyl-4-hydroxybenzoic acid to 3- polyprenyl-4,5-dihydroxybenzoic acid. The electrons required for the hydroxylation reaction may be funneled indirectly from NADPH via a ferredoxin ferredoxin reductase system to COQ6	COQ6
g1454	+	2568447	2569538	1	S	Putative serine esterase (DUF676)	TGL2
g1455	-	2569638	2571092	1	C	Aldehyde dehydrogenase family	-
g1456	+	2571137	2571689	1	-	-	-
g1457	-	2571836	2572438	1	J	Belongs to the universal ribosomal protein uL13 family	RPL16A
g1458	-	2572854	2574632	1	E	synthase	LEU4
g1459	+	2575771	2577000	1	A	RNA recognition motif. (a.k.a. RRM, RBD, or RNP domain)	NSR1
g1460	-	2577621	2577992	1	-	-	-
g1461	+	2578339	2580375	1	S	pH-response regulator protein	RIM8
g1462	-	2580453	2583656	1	S	Kelch motif	KEL2
g1463	+	2584655	2587042	1	U	Vps53-like, N-terminal	VPS53
g1464	+	2587297	2588055	1	E	isomerase	TRP1
g1465	-	2588122	2589789	1	O	assists the folding of proteins upon ATP hydrolysis	CCT8
g1466	-	2590274	2591245	1	K	bZIP transcription factor	-
g1467	+	2591738	2592357	1	-	-	-
g1468	-	2592372	2593019	1	-	-	-
g1469	-	2593246	2594019	1	-	-	-
g1470	-	2594074	2594919	1	I	Belongs to the CDP-alcohol phosphatidyltransferase class-I family	-
g1471	-	2595017	2596235	1	I	Belongs to the diphosphomevalonate decarboxylase family	MVD1
g1472	-	2596693	2598546	1	S	Transcriptional repressor	TUP1
g1473	+	2598960	2599804	1	S	Cytochrome c oxidase assembly protein COX16	COX16
g1474	+	2599924	2600376	1	D	LYAR-type C2HC zinc finger	-
g1475	-	2600419	2601396	1	S	Chromosome segregation protein Csm1/Pcs1	CSM1
g1476	+	2601491	2603847	1	A	RNA polymerase II-binding domain.	RTT103
g1477	-	2603926	2604546	1	-	-	-
g1478	+	2605135	2606849	1	-	-	-
g1479	-	2607076	2607668	1	-	-	-
g1480	+	2607938	2609713	1	UZ	Vps52 / Sac2 family	VPS52
g1481	-	2609814	2610794	1	L	replication factor C	RFC4
g1482	-	2611191	2612012	1	S	RNase P subunit Pop3	POP3
g1483	-	2612190	2617337	1	K	DNA-dependent RNA polymerase catalyzes the transcription of DNA into RNA using the four ribonucleoside triphosphates as substrates	RPO21
g1484	-	2617740	2618434	1	-	-	-
g1485	+	2618593	2620293	1	G	Alpha-glucosidase	MAL9
g1486	-	2620361	2623369	1	P	Belongs to the Ca(2 ) cation antiporter (CaCA) (TC 2.A.19) family	-
g1487	-	2623861	2624826	1	-	-	-
g1488	+	2625179	2625523	1	A	snRNP Sm proteins	smd1
g1489	-	2625762	2626235	1	J	Mitochondrial ribosomal protein	MRPL25
g1490	-	2626573	2627055	1	C	atp synthase	ATP16
g1491	-	2627563	2628354	1	S	Mediator complex subunit 2	-
g1492	+	2629042	2630613	1	D	Conserved region of Rad21 / Rec8 like protein	MCD1
g1493	-	2630646	2632376	1	-	-	-
g1494	-	2632665	2635229	1	-	-	-
g1495	+	2635272	2636240	1	-	-	-
g1496	+	2636383	2637279	1	S	Chlamydia CHLPS protein (DUF818)	bem46
g1497	-	2637433	2638059	1	J	Belongs to the eukaryotic initiation factor 4E family	TIF45
g1498	-	2638498	2640076	1	S	Killer toxin-resistance protein 1	-
g1499	-	2640353	2641702	1	-	-	-
g1500	+	2641844	2642254	1	E	Transmembrane amino acid transporter protein	AVT4
g1501	-	2642324	2643031	1	S	Component of the MICOS complex, a large protein complex of the mitochondrial inner membrane that plays crucial roles in the maintenance of crista junctions, inner membrane architecture, and formation of contact sites to the outer membrane	-
g1502	-	2643345	2646023	1	H	to Saccharomyces cerevisiae PAM1 (YDR251W) and SVL3 (YPL032C)	-
g1503	-	2646126	2646686	1	-	-	-
g1504	+	2647162	2647788	1	F	thymidylate kinase	CDC8
g1505	-	2647960	2648517	1	U	Belongs to the adaptor complexes small subunit family	aps2
g1506	+	2648685	2650781	1	-	-	-
g1507	+	2650924	2651244	1	-	-	-
g1508	+	2651438	2652727	1	-	-	-
g1509	-	2652811	2654002	1	-	-	-
g1510	-	2654056	2655097	1	-	-	-
g1511	+	2655149	2656414	1	S	GAL4-like Zn(II)2Cys6 (or C6 zinc) binuclear cluster DNA-binding domain	FCR1
g1512	-	2656556	2657482	1	G	Candida DB at Institut Pasteur	PMU1
g1513	+	2658568	2660451	1	T	HEAT repeats	TPD3
g1514	-	2660640	2661284	1	CU	protein required for maturation of mitochondrial and cytosolic Fe S proteins, localizes to the mitochondrial intermembrane space	ISA2
g1515	-	2661479	2663740	1	O	Transfers mannosyl residues from dolichyl phosphate-D-mannose to seryl and threonyl residues in proteins	PMT2
g1516	+	2663884	2664584	1	-	-	-
g1517	+	2664722	2665720	1	G	Glyceraldehyde-3-phosphate dehydrogenase	GPD
g1518	+	2665954	2666721	1	-	-	-
g1519	-	2666742	2669318	1	-	-	-
g1520	+	2672051	2676304	1	P	sulfite reductase	MET5
g1521	+	2676991	2677920	1	O	26S proteasome	RPN10
g1522	+	2678317	2679568	1	T	Domain present in phytochromes and cGMP-specific phosphodiesterases.	-
g1523	-	2679592	2680905	1	L	Forms a fork protection complex (FPC) with TOF1 and which is required for chromosome segregation during meiosis and DNA damage repair. FPC coordinates leading and lagging strand synthesis and moves with the replication fork. FPC stabilizes replication forks in a configuration that is recognized by replication checkpoint sensors (By similarity)	CSM3
g1524	+	2681133	2682170	1	-	-	-
g1525	-	2682173	2683369	1	C	DHHA2	PPX1
g1526	-	2683566	2685824	1	O	C-terminal four TMM region of protein-O-mannosyltransferase	PMT4
g1527	-	2685982	2689014	1	-	-	-
g1528	+	2689343	2691127	1	-	-	-
g1529	+	2691877	2693583	1	S	Major Facilitator Superfamily	NAG4
g1530	-	2694025	2701454	1	-	-	-
g1531	-	2701773	2705066	1	L	Rad4 beta-hairpin domain 1	-
g1532	+	2705844	2708075	1	-	-	-
g1533	+	2708400	2709872	1	C	Fumarate hydratase	FUM1
g1534	-	2709920	2711353	1	-	-	-
g1535	+	2711912	2713483	1	H	Thiamine monophosphate synthase	THI6
g1536	+	2713712	2715127	1	D	WLM domain	-
g1537	+	2715312	2716244	1	T	Insulin-induced protein (INSIG)	-
g1538	+	2716675	2717247	1	S	NADH-ubiquinone oxidoreductase subunit	-
g1539	-	2717327	2718043	1	-	-	-
g1540	-	2718237	2718677	1	TU	Plays an essential role in initiation of the G0 program by preventing the degradation of specific nutrient-regulated mRNAs via the 5'-3' mRNA decay pathway	-
g1541	-	2718729	2719406	1	-	-	-
g1542	-	2719533	2720561	1	-	-	-
g1543	+	2720778	2720990	1	-	-	-
g1544	+	2721293	2722281	1	H	Plays a central role in 2-thiolation of mcm(5)S(2)U at tRNA wobble positions of cytosolic tRNA(Lys), tRNA(Glu) and tRNA(Gln). Acts by mediating the C-terminal thiocarboxylation of sulfur carrier URM1. Its N-terminus first activates URM1 as acyl- adenylate (-COAMP), then the persulfide sulfur on the catalytic cysteine is transferred to URM1 to form thiocarboxylation (-COSH) of its C-terminus. The …	cnxF
g1545	-	2722597	2724204	1	-	-	-
g1546	+	2724516	2725613	1	K	Ubiquitin-2 like Rad60 SUMO-like	ESC2
g1547	-	2725658	2726428	1	U	Nonessential protein required for the fusion of transport vesicles derived from the endocytic pathway with the Golgi complex	SFT2
g1548	-	2726511	2727406	1	T	HIT domain	HNT1
g1549	+	2727529	2730000	1	O	Belongs to the AAA ATPase family	CDC48
g1550	-	2731230	2731559	1	S	YCII-related domain	-
g1551	-	2732218	2732664	1	-	-	-
g1552	-	2733422	2733802	1	Z	Binds to actin and affects the structure of the cytoskeleton. At high concentrations, profilin prevents the polymerization of actin, whereas it enhances it at low concentrations	PFY1
g1553	-	2733976	2735757	1	O	Ubiquitin-activating enzyme active site	UBA2
g1554	-	2736234	2736950	1	M	Glycosyltransferase like family 2	DPM1
g1555	-	2737503	2739509	1	A	Zn-finger in Ran binding protein and others	NRP1
g1556	+	2739984	2742578	1	S	Calcium-dependent channel, 7TM region, putative phosphate	-
g1557	-	2742907	2743677	1	K	GAL4-like Zn(II)2Cys6 (or C6 zinc) binuclear cluster DNA-binding domain	UME6
g1558	+	2746558	2748069	1	U	PX domain	-
g1559	+	2749407	2750543	1	-	-	-
g1560	+	2751407	2752804	1	T	S6 kinase	-
g1561	-	2752820	2754391	1	-	-	-
g1562	+	2754770	2755477	1	O	ubiquitin carboxyl-terminal hydrolase	YUH1
g1563	-	2755487	2756863	1	K	SAC3/GANP family	LENG8
g1564	+	2757175	2758521	1	-	-	-
g1565	-	2758597	2760162	1	S	Sel1 repeat	-
g1566	+	2761141	2763156	1	EIOV	Aminopeptidase that preferentially cleaves tripeptides. Also has low epoxide hydrolase activity (in vitro). Can hydrolyze an epoxide moiety of LTA(4) to form LTB(4) (in vitro) (By similarity)	LAP2
g1567	+	2763193	2763940	1	U	PRA1 family	-
g1568	+	2764810	2765202	1	J	Belongs to the universal ribosomal protein uS8 family	RPS22
g1569	+	2765594	2766199	1	J	Belongs to the universal ribosomal protein uS11 family	RPS14B
g1570	+	2766772	2768115	1	S	Protein of unknown function (DUF3445)	-
g1571	+	2768636	2770060	1	G	Major Facilitator Superfamily	-
g1572	-	2770088	2770837	1	-	-	-
g1573	-	2771200	2772531	1	EG	Triose-phosphate Transporter family	-
g1574	-	2772683	2779555	1	TU	Beige/BEACH domain	BPH1
g1575	+	2780444	2784157	1	O	Belongs to the peptidase C19 family	-
g1576	-	2784230	2785294	1	J	3' exoribonuclease family, domain 1	-
g1577	+	2786939	2793313	1	E	glutamate synthase	GLT1
g1578	+	2794586	2796035	1	S	to Saccharomyces cerevisiae ECM33 (YBR078W) and PST1 (YDR055W)	ECM33
g1579	+	2796349	2797080	1	-	-	-
g1580	-	2797268	2799090	1	U	Domain present in VPS-27, Hrs and STAM	GGA2
g1581	+	2799436	2799765	1	-	-	-
g1582	-	2799772	2800167	1	S	Domain of unknown function (DUF4112)	-
g1583	-	2800548	2801513	1	H	Component of the coenzyme Q biosynthetic pathway. May play a role in organizing a multi-subunit COQ enzyme complex required for coenzyme Q biosynthesis. Required for steady-state levels of other COQ polypeptides	COQ4
g1584	-	2801764	2803440	1	T	Forkhead associated domain	-
g1585	+	2803939	2804448	1	Z	Component of the DASH complex, a microtubule-binding subcomplex of the outer kinetochore that is essential for proper chromosome segregation. The DASH complex mediates the formation and maintenance of bipolar kinetochore-microtubule attachments by forming closed rings around spindle microtubules and establishing interactions with proteins from the central kinetochore (By similarity)	SPC19
g1586	-	2804474	2805205	1	CH	Catalyzes the transfer of endogenously produced octanoic acid from octanoyl-acyl-carrier-protein onto the lipoyl domains of lipoate-dependent enzymes. Lipoyl-ACP can also act as a substrate although octanoyl-ACP is likely to be the physiological substrate	-
g1587	+	2805597	2807291	1	-	-	-
g1588	+	2807324	2807920	1	-	-	-
g1589	-	2808032	2808457	1	CU	Succinate dehydrogenase ubiquinone cytochrome b small subunit	SDH4
g1590	-	2808813	2810090	1	-	-	-
g1591	+	2810438	2811454	1	I	Belongs to the DHHC palmitoyltransferase family	ERF2
g1592	+	2811736	2816256	1	-	-	-
g1593	-	2816379	2817097	1	S	Something about silencing, SAS, complex subunit 4	-
g1594	+	2817180	2818586	1	L	Calcineurin-like phosphoesterase	-
g1595	-	2818602	2821073	1	U	Exocyst complex component Sec10	SEC10
g1596	-	2821290	2821742	1	J	Fusion protein that is cleaved to yield a ribosomal protein of the small (40S) subunit and ubiquitin	ubi3
g1597	-	2822341	2823000	1	CO	Phosducin	-
g1598	-	2823287	2823550	1	-	-	-
g1599	-	2823703	2824341	1	-	-	-
g1600	-	2824715	2825431	1	U	PRELI-like family	UPS2
g1601	+	2826130	2827557	1	O	Belongs to the peptidase M16 family	MAS1
g1602	-	2827636	2829465	1	B	Histone acetyltransferases subunit 3	NGG1
g1603	-	2829855	2830775	1	J	Mitochondrial ribosomal subunit protein	RSM24
g1604	-	2830925	2832046	1	S	SOS response associated peptidase (SRAP)	-
g1605	-	2832322	2833284	1	S	reductase	-
g1606	-	2833881	2834990	1	S	Saccharomyces cerevisiae YBL029W	-
g1607	-	2835635	2838025	1	O	Vesicular-fusion protein SEC18	SEC18
g1608	+	2838136	2838498	1	-	-	-
g1609	+	2839112	2840042	1	O	Peroxiredoxin TSA1	TSA1
g1610	+	2840091	2840651	1	F	Dinucleoside triphosphate hydrolase	HNT2
g1611	+	2840938	2841747	1	K	Component of the Mediator complex, a coactivator involved in the regulated transcription of nearly all RNA polymerase II-dependent genes. Mediator functions as a bridge to convey information from gene-specific regulatory proteins to the basal RNA polymerase II transcription machinery	MED6
g1612	-	2841757	2842392	1	O	PPIases accelerate the folding of proteins. It catalyzes the cis-trans isomerization of proline imidic peptide bonds in oligopeptides	CPR2
g1613	-	2842776	2843252	1	S	IGR	FYV4
g1614	-	2843590	2844874	1	C	Succinyl-CoA synthetase functions in the citric acid cycle (TCA), coupling the hydrolysis of succinyl-CoA to the synthesis of ATP and thus represents the only step of substrate- level phosphorylation in the TCA. The alpha subunit of the enzyme binds the substrates coenzyme A and phosphate, while succinate binding and nucleotide specificity is provided by the beta subunit	LSC1
g1615	-	2845003	2847480	1	Z	Probably involved in transcription regulation via its interaction with the INO80 complex, a chromatin remodeling complex	ARP8
g1616	-	2847658	2849543	1	-	-	-
g1617	+	2849750	2851667	1	S	Survival factor 1	SVF1
g1618	-	2852974	2856264	1	Q	AAA domain, putative AbiEii toxin, Type IV TA system	ADP1
g1619	-	2856279	2860058	1	O	Belongs to the peptidase C19 family	UBP2
g1620	+	2860532	2861917	1	O	Mitochondrial	BCS1
g1621	-	2861966	2862361	1	-	-	-
g1622	-	2862505	2864667	1	K	heat shock factor	SFL1
g1623	+	2864964	2865440	1	-	-	-
g1624	+	2865914	2868076	1	T	T-complex protein 11	SOK1
g1625	-	2868249	2868758	1	-	-	-
g1626	-	2868776	2869786	1	-	-	-
g1627	+	2870053	2870490	1	U	Cytochrome c oxidase subunit which plays a role in assembly of respiratory supercomplexes	RCF1
g1628	-	2871023	2873281	1	U	ChAPs (Chs5p-Arf1p-binding proteins)	BUD7
g1629	-	2873637	2874125	1	J	Transcription initiation factor TFIID subunit	TAF9
g1630	+	2874632	2875543	1	H	Belongs to the thiamine pyrophosphokinase family	THI80
g1631	+	2875804	2876148	1	S	Mitochondrial domain of unknown function (DUF1713)	-
g1632	+	2876610	2877185	1	F	Pyrophosphatase that hydrolyzes non-canonical purine nucleotides such as inosine triphosphate (ITP), deoxyinosine triphosphate (dITP) or xanthosine 5'-triphosphate (XTP) to their respective monophosphate derivatives. The enzyme does not distinguish between the deoxy- and ribose forms. Probably excludes non-canonical purines from RNA and DNA precursor pools, thus preventing their incorporation int…	HAM1
g1633	-	2877234	2877725	1	S	Protein of unknown function (DUF3602)	-
g1634	-	2878068	2878946	1	-	-	-
g1635	+	2878979	2879656	1	-	-	-
g1636	-	2879852	2880409	1	S	Fcf1	FCF1
g1637	-	2880675	2882420	1	-	-	-
g1638	-	2882610	2884400	1	-	-	-
g1639	+	2884809	2886737	1	J	Belongs to the class-I aminoacyl-tRNA synthetase family	SYR1
g1640	+	2886961	2890542	1	-	-	-
g1641	-	2890717	2891238	1	K	RNA polymerase II	RPB7
g1642	+	2891534	2892058	1	J	ribosomal protein	MRPL23
g1643	-	2892286	2895993	1	K	DNA-dependent RNA polymerase catalyzes the transcription of DNA into RNA using the four ribonucleoside triphosphates as substrates	RPB2
g1644	+	2896168	2897031	1	J	Ribosomal protein L23	MRP20
g1645	-	2897209	2897889	1	-	-	-
g1646	+	2898845	2899063	1	P	Antioxidant and copper iron homeostasis protein	ATX1
g1647	-	2899089	2901269	1	-	-	-
g1648	-	2901391	2902248	1	-	-	-
g1649	-	2902332	2903366	1	-	-	-
g1650	-	2903565	2905259	1	G	Haloacid dehalogenase-like hydrolase	-
g1651	+	2906194	2908752	1	S	Domain of unknown function (DUF3402)	FAR11
g1652	+	2908973	2909407	1	U	Mitochondrial import receptor subunit Tom22	tom22
g1653	-	2909635	2910828	1	I	Belongs to the CDP-alcohol phosphatidyltransferase class-I family	EPT1
g1654	+	2911380	2912621	1	-	-	-
g1655	+	2912901	2913179	1	-	-	-
g1656	+	2913202	2913825	1	-	-	-
g1657	-	2913926	2915020	1	T	Protein-tyrosine phosphatase	TEP1
g1658	-	2915303	2917108	1	U	Mitochondrial	TOM70
g1659	-	2917440	2919200	1	S	Arrestin (or S-antigen), N-terminal domain	-
g1660	+	2919795	2920133	1	O	Peptidylprolyl isomerase	FPR1
g1661	-	2920178	2923678	1	-	-	-
g1662	+	2924147	2924776	1	S	Pfam:DUF59	-
g1663	-	2924874	2926118	1	-	-	-
g1664	+	2926599	2927723	1	S	N-terminal C2 in EEIG1 and EHBP1 proteins	-
g1665	-	2927748	2928266	1	-	-	-
g1666	-	2929415	2931505	1	H	Transfers the glycosyl residue from UDP-Glc to the non- reducing end of alpha-1,4-glucan	GSY1
g1667	+	2931657	2932064	1	-	-	-
g1668	+	2932116	2932418	1	-	-	-
g1669	-	2932457	2935186	1	A	periodic tryptophan protein	PWP2
g1670	+	2935500	2935940	1	S	M-phase phosphoprotein 6	-
g1671	-	2936180	2936938	1	S	Uncharacterized protein family UPF0029	-
g1672	+	2937019	2937966	1	O	TPR repeat	-
g1673	-	2938026	2942798	1	M	synthase	GSL2
g1674	-	2943645	2944835	1	O	Belongs to the peptidase S8 family	-
g1675	-	2945122	2952003	1	I	carboxylase	ACC1
g1676	+	2952580	2952921	1	-	-	-
g1677	-	2953149	2954027	1	-	-	-
g1678	+	2954756	2956405	1	P	Belongs to the major facilitator superfamily. Sugar transporter (TC 2.A.1.1) family	-
g1679	-	2956801	2957709	1	-	-	-
g1680	+	2958569	2959198	1	U	Essential component of the TIM23 complex, a complex that mediates the translocation of transit peptide-containing proteins across the mitochondrial inner membrane	TIM23
g1681	-	2959367	2960485	1	J	Dihydrouridine synthase (Dus)	dus2
g1682	+	2961639	2962664	1	S	SWIRM domain	-
g1683	+	2963523	2964716	1	-	-	-
g1684	-	2964865	2965221	1	-	-	-
g1685	-	2965268	2966173	1	S	Mis12 protein	-
g1686	+	2967032	2969746	1	-	-	-
g1687	+	2969849	2970754	1	K	RNA polymerase I	-
g1688	-	2970885	2972219	1	P	High-conductance magnesium-selective channel that mediates the influx of magnesium into the mitochondrial matrix. Essential for the splicing of mRNA group II introns in mitochondria by affecting mitochondrial magnesium concentrations, which are critical for group II intron splicing. It also suppresses a variety of mitochondrial intron mutations and its absence may disturb the assembly of mitochon…	MRS2
g1689	-	2972483	2973241	1	C	subunit e	VMA4
g1690	-	2973588	2974631	1	C	Belongs to the mitochondrial carrier (TC 2.A.29) family	CRC1
g1691	-	2974989	2977481	1	Z	spindle pole body component	SPC98
g1692	-	2977797	2979509	1	H	Belongs to the class-II pyridoxal-phosphate-dependent aminotransferase family	HEM1
g1693	-	2980379	2980967	1	J	Ribosomal L22e protein family	rpl22
g1694	+	2981306	2982451	1	H	Biotin synthase	BIO2
g1695	+	2982631	2984295	1	C	FAD linked oxidases, C-terminal domain	-
g1696	+	2985098	2986153	1	-	-	-
g1697	+	2986405	2987060	1	O	Ring finger domain	-
g1698	-	2987139	2987915	1	J	ribosomal	RSM10
g1699	+	2988407	2989312	1	D	Methylates the 2'-O-ribose of nucleotides at positions 32 and 34 of the tRNA anticodon loop of substrate tRNAs	TRM7
g1700	-	2989406	2991178	1	J	lysyl-tRNA synthetase	KRS1
g1701	+	2991896	2992894	1	J	component of the eukaryotic translation initiation factor 3 (eIF-3) complex, which is involved in protein synthesis of a specialized repertoire of mRNAs and, together with other initiation factors, stimulates binding of mRNA and methionyl-tRNAi to the 40S ribosome. The eIF-3 complex specifically targets and initiates translation of a subset of mRNAs involved in cell proliferation	-
g1702	+	2993276	2994319	1	S	Histidine phosphatase superfamily (branch 1)	-
g1703	+	2994384	2995505	1	G	Triose-phosphate isomerase	TPI1
g1704	-	2995596	2997191	1	L	TatD related DNase	scn1
g1705	+	2997268	3000177	1	G	Glycosyltransferase family 20	TPS3
g1706	-	3000238	3001170	1	S	CTD kinase subunit gamma CTK3 C-terminus	-
g1707	+	3001822	3002277	1	J	Seems to be required for maximal rate of protein biosynthesis. Enhances ribosome dissociation into subunits and stabilizes the binding of the initiator Met-tRNA(I) to 40 S ribosomal subunits	TIF11
g1708	-	3002455	3003264	1	J	Belongs to the universal ribosomal protein uS15 family	RPS13
g1709	+	3004521	3006256	1	V	phosphatase	CDC14
g1710	-	3006366	3006907	1	-	-	-
g1711	+	3007101	3008780	1	-	-	-
g1712	-	3008905	3009678	1	S	Rtr1/RPAP2 family	-
g1713	+	3010447	3012483	1	S	Eukaryotic membrane protein family	-
g1714	-	3012581	3014171	1	O	Cytochrome c oxidase assembly protein	COX15
g1715	+	3014320	3015747	1	-	-	-
g1716	+	3016190	3018145	1	I	Very long-chain fatty	FAT1
g1717	-	3018260	3019510	1	G	Belongs to the phosphoglycerate kinase family	PGK1
g1718	+	3019591	3020234	1	-	-	-
g1719	+	3020359	3021216	1	O	Functions as a nucleotide exchange factor (NEF) for Hsp70 chaperones which accelerates the release of ADP. Required for fully efficient Hsp70-mediated folding of proteins (By similarity)	FES1
g1720	-	3021324	3022859	1	L	ERCC4 domain	EME1
g1721	+	3023486	3026770	1	U	Sec8 exocyst complex component specific domain	SEC8
g1722	-	3026811	3027461	1	S	Ctr copper transporter family	CTR1
g1723	-	3027735	3029567	1	-	-	-
g1724	+	3030802	3031476	1	C	Mitochondrial	-
g1725	-	3031549	3032589	1	S	zinc finger	-
g1726	+	3036200	3036814	1	J	Belongs to the eukaryotic ribosomal protein eL15 family	rpl15
g1727	+	3037349	3039118	1	F	Bifunctional purine biosynthesis protein ADE17	ADE17
g1728	+	3039407	3041395	1	O	DnaJ molecular chaperone homology domain	SEC63
g1729	-	3041501	3042025	1	S	Acetyltransferase (GNAT) domain	NAT5
g1730	+	3042657	3043112	1	S	Belongs to the cytochrome b5 family	DAP1
g1731	+	3043406	3045208	1	A	mRNA export	MEX67
g1732	+	3045448	3046770	1	IMO	PIGA (GPI anchor biosynthesis)	SPT14
g1733	-	3046785	3049430	1	-	-	-
g1734	+	3049712	3050309	1	DZ	spindle pole body	CDC31
g1735	+	3050568	3051512	1	J	to Saccharomyces cerevisiae MRPL40 (YPL173W)	MRPL40
g1736	-	3051606	3052991	1	O	Belongs to the AAA ATPase family	RPT4
g1737	+	3053102	3054469	1	J	Translation initiation factor	GCD1
g1738	-	3054572	3055426	1	S	Domain of unknown function (DUF4588)	-
g1739	+	3055663	3056397	1	U	Belongs to the synaptobrevin family	SEC22
g1740	+	3056634	3058607	1	U	Trafficking protein Mon1	MON1
g1741	-	3058633	3059373	1	J	Ribosome recycling factor	RRF1
g1742	-	3059562	3060647	1	K	Component of the RIX1 complex required for processing of ITS2 sequences from 35S pre-rRNA	IPI1
g1743	+	3060806	3062083	1	S	Di-sulfide bridge nucleocytoplasmic transport domain	-
g1744	+	3062611	3064662	1	S	Major Facilitator Superfamily	TPO4
g1745	-	3064839	3067724	1	E	Peptidase dimerisation domain	-
g1746	+	3068786	3071593	1	P	Sodium:sulfate symporter transmembrane region	PHO87
g1747	-	3071673	3072617	1	-	-	-
g1748	+	3073392	3074897	1	-	-	-
g1749	+	3075108	3077057	1	T	Phosphatidylinositol 3- and 4-kinase	lsb6
g1750	-	3077105	3078163	1	E	Catalyzes the NADPH-dependent reduction of ketopantoate into pantoic acid	-
g1751	-	3078309	3079274	1	H	Phosphomethylpyrimidine kinase	BUD16
g1752	+	3080688	3081476	1	K	basic region leucin zipper	HAC1
g1753	-	3082225	3086844	1	L	DNA Polymerase	REV3
g1754	+	3088193	3089935	1	T	Kinase-like	wis1
g1755	+	3090498	3091523	1	Z	Functions as actin-binding component of the Arp2 3 complex which is involved in regulation of actin polymerization and together with an activating nucleation-promoting factor (NPF) mediates the formation of branched actin networks	ARC35
g1756	-	3091688	3092221	1	J	Belongs to the universal ribosomal protein uS12 family	-
g1757	+	3092571	3093607	1	I	Carrier of the growing fatty acid chain in fatty acid biosynthesis	ACP2
g1758	-	3093672	3096002	1	-	-	-
g1759	+	3096129	3096758	1	S	COMPASS (Complex proteins associated with Set1p) component shg1	-
g1760	-	3096860	3099483	1	T	GTPase-activator protein for Rho-like GTPases	RGD1
g1761	+	3099524	3100050	1	-	-	-
g1762	-	3100285	3101910	1	C	Component of the ERMES MDM complex, which serves as a molecular tether to connect the endoplasmic reticulum and mitochondria. Components of this complex are involved in the control of mitochondrial shape and protein biogenesis and may function in phospholipid exchange. MDM34 is required for the interaction of the ER-resident membrane protein MMM1 and the outer mitochondrial membrane-resident beta…	MDM34
g1763	+	3102273	3103193	1	E	Belongs to the glutathione peroxidase family	-
g1764	-	3103257	3106091	1	K	chromatin remodelling complex ATPase chain ISW1	-
g1765	+	3107099	3108160	1	-	-	-
g1766	+	3108389	3110422	1	U	Saccharomyces cerevisiae	YVC1
g1767	+	3110709	3114224	1	-	-	-
g1768	+	3114625	3115835	1	U	Belongs to the small GTPase superfamily. Rho family	RHO2
g1769	+	3116046	3116879	1	Q	sorbitol utilization protein	SOU1
g1770	+	3117341	3119332	1	U	Vps5 C terminal like	vps5
g1771	+	3119597	3120970	1	S	ACT domain	-
g1772	-	3121065	3123542	1	-	-	-
g1773	-	3124027	3124946	1	O	Proteasome maturation factor	UMP1
g1774	-	3125075	3126532	1	EG	Nucleotide-sugar transporter	-
g1775	+	3127009	3127980	1	A	Fibrillarin	NOP1
g1776	+	3128283	3129308	1	-	-	-
g1777	-	3129453	3130859	1	T	Universal stress protein family	-
g1778	-	3131281	3132906	1	-	-	-
g1779	+	3134040	3135983	1	C	Belongs to the FAD-dependent glycerol-3-phosphate dehydrogenase family	GUT2
g1780	+	3136244	3136963	1	S	Haloacid dehalogenase-like hydrolase	DOG2
g1781	-	3137034	3138740	1	S	Interferon-related developmental regulator (IFRD)	-
g1782	-	3139148	3139729	1	S	FR47-like protein	naa20
g1783	-	3140214	3142826	1	S	DNA polymerase alpha binding protein	mcl1
g1784	+	3143866	3146205	1	P	high affinity potassium transporter	-
g1785	+	3146509	3147525	1	L	Required both for recombination and for the repair of DNA damage caused by X-rays	rhp51
g1786	+	3148514	3151348	1	K	Fungal specific transcription factor domain	SEF1
g1787	+	3151593	3152357	1	O	C-terminal domain of 1-Cys peroxiredoxin	-
g1788	+	3152745	3155564	1	L	Belongs to the MCM family	MCM6
g1789	-	3155638	3157326	1	S	zinc finger	-
g1790	+	3157649	3158620	1	O	to Saccharomyces cerevisiae ECM4 (YKR076W)	ECM4
g1791	-	3158679	3159011	1	-	-	-
g1792	+	3159094	3159825	1	S	Ras subfamily of RAS small GTPases	RSR1
g1793	+	3160257	3163208	1	S	to Saccharomyces cerevisiae STB6 (YKL072W) and STB2 (YMR053C)	-
g1794	+	3163617	3165046	1	U	Component of the coat protein complex II (COPII) which promotes the formation of transport vesicles from the endoplasmic reticulum (ER). The coat has two main functions, the physical deformation of the endoplasmic reticulum membrane into vesicles and the selection of cargo molecules. It also functions as a component of the nuclear pore complex (NPC). NPC components, collectively referred to as nu…	SEC13
g1795	-	3165122	3166051	1	F	The purine nucleoside phosphorylases catalyze the phosphorolytic breakdown of the N-glycosidic bond in the beta- (deoxy)ribonucleoside molecules, with the formation of the corresponding free purine bases and pentose-1-phosphate	PNP1
g1796	-	3166540	3168753	1	-	-	-
g1797	-	3169507	3170619	1	J	Belongs to the class-I aminoacyl-tRNA synthetase family	MSW1
g1798	-	3170847	3171593	1	DKT	Plays a complex role in regulating the basal catalytic activity of the alpha subunit	CKB2
g1799	+	3172120	3175032	1	B	Required for replication-independent chromatin assembly and for the periodic repression of histone gene transcription during the cell cycle	HIR2
g1800	+	3175219	3176388	1	S	Essential component of the cytosolic iron-sulfur (Fe S) protein assembly machinery. Required for the maturation of extramitochondrial Fe S proteins	CIA1
g1801	-	3176406	3177260	1	U	Belongs to the syntaxin family	PEP12
g1802	-	3177428	3178390	1	O	Belongs to the class-II pyridine nucleotide-disulfide oxidoreductase family	TRR1
g1803	-	3178416	3179227	1	-	-	-
g1804	+	3179269	3180018	1	C	NADH ubiquinone oxidoreductase subunit NDUFA12	-
g1805	-	3180099	3182162	1	J	CPL (NUC119) domain	puf6
g1806	+	3182659	3183090	1	O	Thioredoxin	TRX3
g1807	+	3183298	3184713	1	O	Belongs to the AAA ATPase family	RPT2
g1808	+	3184806	3186070	1	-	-	-
g1809	+	3187192	3189612	1	U	PH domain	SLM2
g1810	-	3189825	3190432	1	J	Belongs to the universal ribosomal protein uL14 family	RPL23A
g1811	-	3190806	3192710	1	GO	WSC domain	WSC2
g1812	+	3193267	3194001	1	S	Membrane fusion protein Use1	-
g1813	-	3194318	3196168	1	A	RNA recognition motif. (a.k.a. RRM, RBD, or RNP domain)	-
g1814	-	3196714	3197934	1	-	-	-
g1815	-	3198171	3206816	1	-	-	-
g1816	-	3206926	3207526	1	-	-	-
g1817	+	3207834	3209000	1	E	The glycine cleavage system catalyzes the degradation of glycine	GCV1
g1818	+	3209267	3210389	1	-	-	-
g1819	+	3210597	3212582	1	U	Signal-recognition-particle assembly has a crucial role in targeting secretory proteins to the rough endoplasmic reticulum membrane	srp72
g1820	+	3213107	3213874	1	K	transferase activity, transferring acyl groups	-
g1821	-	3213981	3214958	1	C	Protein required for assembly of ubiquinol cytochrome-c reductase complex	cbp3
g1822	-	3215339	3216442	1	Q	alcohol dehydrogenase	-
g1823	+	3217404	3220964	1	B	Williams-Beuren syndrome DDT (WSD), D-TOX E motif	-
g1824	-	3220992	3221963	1	AB	SKIP/SNW domain	PRP45
g1825	-	3222270	3223403	1	C	Glycerophosphoryl diester phosphodiesterase family	-
g1826	-	3223763	3225148	1	L	NADH pyrophosphatase zinc ribbon domain	NPY1
g1827	-	3225862	3227577	1	A	ATP-binding RNA helicase involved in mitochondrial RNA metabolism. Required for maintenance of mitochondrial DNA (By similarity)	MRH4
g1828	+	3228096	3229562	1	J	Mitochondrial ribosomal protein	-
g1829	-	3229718	3230299	1	J	Required for proper 27S pre-rRNA processing and 60S ribosome subunit assembly	NIP7
g1830	+	3230571	3232176	1	J	Pseudouridine synthase	PUS1
g1831	-	3232314	3233639	1	T	Belongs to the protein kinase superfamily	hhp1
g1832	+	3233997	3234487	1	-	-	-
g1833	-	3234615	3235118	1	-	-	-
g1834	-	3235159	3235705	1	-	-	-
g1835	-	3235836	3236352	1	-	-	-
g1836	+	3236420	3239227	1	EO	ERAP1-like C-terminal domain	-
g1837	-	3239314	3240287	1	-	-	-
g1838	-	3240443	3242605	1	Q	Performs an essential function in the generation of cytoplasmic iron-sulfur proteins by mediating the ATP-dependent export of Fe S cluster precursors synthesized by NFS1 and other mitochondrial proteins. Hydrolyzes ATP. Binds glutathione and may function by transporting a glutathione-conjugated iron-sulfur compound (By similarity)	ATM1
g1839	-	3243699	3245387	1	EH	Belongs to the TPP enzyme family	PDC2
g1840	-	3245661	3245954	1	-	-	-
g1841	+	3246449	3247228	1	K	helix loop helix domain	CBF1
g1842	-	3247714	3249804	1	S	LicD family	MNN4
g1843	+	3251439	3252421	1	-	-	-
g1844	+	3252458	3252943	1	-	-	-
g1845	+	3253448	3255160	1	F	Permease family	-
g1846	-	3255403	3255786	1	-	-	-
g1847	+	3255836	3256452	1	-	-	-
g1848	+	3256631	3257410	1	U	SNARE domain	-
g1849	-	3257449	3257871	1	T	Vacuolar protein sorting 55	-
g1850	-	3258253	3259790	1	S	Mitochondrial peculiar membrane protein 1	-
g1851	+	3260145	3261674	1	J	Belongs to the class-I aminoacyl-tRNA synthetase family	MSE1
g1852	-	3261705	3264935	1	BDL	AAA domain	SMC5
g1853	+	3265119	3265808	1	T	EF-hand domain pair	cdc4
g1854	+	3266149	3266706	1	-	-	-
g1855	-	3266786	3267925	1	J	May function in recognizing stalled ribosomes and triggering endonucleolytic cleavage of the mRNA, a mechanism to release non-functional ribosomes and degrade damaged mRNAs	DOM34
g1856	-	3268255	3269505	1	J	Putative tRNA binding domain	ARC1
g1857	-	3269831	3270904	1	GQ	Oxidoreductase family, NAD-binding Rossmann fold	-
g1858	+	3270965	3272116	1	E	Phytanoyl-CoA dioxygenase (PhyH)	-
g1859	-	3272428	3272637	1	-	-	-
g1860	-	3272835	3273683	1	U	DUF2407 C-terminal domain	-
g1861	+	3274156	3274677	1	E	Catalyzes the oxidative ring opening of 3- hydroxyanthranilate to 2-amino-3-carboxymuconate semialdehyde, which spontaneously cyclizes to quinolinate	BNA1
g1862	+	3275462	3276361	1	J	ribosomal protein	RPL5
g1863	-	3276532	3280272	1	S	to Saccharomyces cerevisiae YOR227W and GIP3 (YPL137C)	-
g1864	+	3280397	3280798	1	-	-	-
g1865	+	3281380	3282327	1	C	Scaffold protein for the de novo synthesis of iron- sulfur (Fe-S) clusters within mitochondria, which is required for maturation of both mitochondrial and cytoplasmic 2Fe-2S and 4Fe-4S proteins	ISU1
g1866	-	3282393	3283271	1	S	Protein of unknown function (DUF1691)	-
g1867	+	3283400	3284672	1	U	Involved in transport from the ER to the Golgi apparatus as well as in intra-Golgi transport. It belongs to a super-family of proteins called t-SNAREs or soluble NSF (N-ethylmaleimide- sensitive factor) attachment protein receptor	GOS1
g1868	-	3284737	3285417	1	O	sulfhydryl oxidase	-
g1869	-	3285615	3286766	1	S	Domain of unknown function (DUF3844)	-
g1870	+	3286912	3288065	1	-	-	-
g1871	+	3288200	3288967	1	-	-	-
g1872	+	3289260	3289667	1	L	Single-strand binding protein family	RIM1
g1873	-	3289748	3290959	1	O	Belongs to the peptidase M28 family	LAP1
g1874	+	3291636	3295970	1	UY	Non-repetitive/WGA-negative nucleoporin C-terminal	NUP170
g1875	-	3296055	3296759	1	TZ	Phosphoribulokinase / Uridine kinase family	-
g1876	+	3296874	3298067	1	A	Belongs to the DEAD box helicase family	FAL1
g1877	+	3298463	3301783	1	UY	HEAT-like repeat	kap123
g1878	+	3302168	3303385	1	S	Pheromone A receptor	STE3
g1879	-	3303394	3304896	1	J	Allows the formation of correctly charged Gln-tRNA(Gln) through the transamidation of misacylated Glu-tRNA(Gln) in the mitochondria. The reaction takes place in the presence of glutamine and ATP through an activated gamma-phospho-Glu- tRNA(Gln)	PET112
g1880	+	3304926	3305958	1	U	Ubiquitin-like modifier involved in autophagosomes formation. With ATG4, mediates the delivery of the autophagosomes to the vacuole via the microtubule cytoskeleton. Required for selective autophagic degradation of the nucleus (nucleophagy) as well as for mitophagy which contributes to regulate mitochondrial quantity and quality by eliminating the mitochondria to a basal level to fulfill cellular…	ATG8
g1881	-	3306139	3306612	1	-	-	-
g1882	-	3307246	3308316	1	F	Catalyzes the hydrolytic deamination of adenine to hypoxanthine. Plays an important role in the purine salvage pathway and in nitrogen catabolism	AAH1
g1883	+	3309207	3312107	1	M	Chitin synthase	CHS2
g1884	+	3312351	3312935	1	-	-	-
g1885	-	3313156	3313704	1	U	Essential core component of the TIM22 complex, a complex that mediates the import and insertion of multi-pass transmembrane proteins into the mitochondrial inner membrane. In the TIM22 complex, it constitutes the voltage-activated and signal-gated channel. Forms a twin-pore translocase that uses the membrane potential as external driving force in 2 voltage-dependent steps (By similarity)	TIM22
g1886	+	3313756	3314793	1	-	-	-
g1887	+	3315057	3315647	1	S	Involved in the control of energetic metabolism and significantly contribute to cell fitness, especially under respiratory growth conditions	RGI1
g1888	-	3315788	3316789	1	B	Involved in deacetylation of histones, chromatin assembly and chromosome segregation. May act as a transcriptional oscillator, directing histone deacetylases to specific chromosomal domains. Component of the NuA4 histone acetyltransferase complex which is involved in transcriptional activation of selected genes principally by acetylation of nucleosomal histone H4 and H2A. The NuA4 complex is also…	EAF3
g1889	-	3317117	3319030	1	-	-	-
g1890	+	3320284	3321573	1	T	Belongs to the protein kinase superfamily	CK1b
g1891	-	3321752	3322021	1	-	-	-
g1892	-	3322446	3324761	1	O	E3 ubiquitin-protein ligase	hulA
g1893	-	3325701	3327470	1	S	cell division	DSE1
g1894	-	3328130	3329326	1	A	Hypothetical methyltransferase	RRP8
g1895	+	3329623	3330714	1	-	-	-
g1896	+	3330807	3331256	1	I	Belongs to the transthyretin family. 5-hydroxyisourate hydrolase subfamily	-
g1897	-	3331301	3335431	1	-	-	-
g1898	+	3336149	3337326	1	-	-	-
g1899	+	3337376	3338067	1	-	-	-
g1900	+	3338087	3338663	1	-	-	-
g1901	-	3338694	3339340	1	-	-	-
g1902	+	3339400	3339817	1	-	-	-
g1903	+	3340151	3341872	1	IJT	Amidase	-
g1904	+	3342286	3343491	1	E	D-amino acid oxidase	-
g1905	+	3343799	3345076	1	-	-	-
g1906	-	3345173	3350869	1	-	-	-
g1907	+	3350966	3352704	1	-	-	-
g1908	+	3353402	3354778	1	J	seryl-tRNA synthetase	SES1
g1909	+	3355678	3356547	1	S	Nuclear fragile X mental retardation-interacting protein 1 (NUFIP1)	-
g1910	-	3356772	3358472	1	I	desaturase	SLD
g1911	-	3358760	3362335	1	D	Structural maintenance of chromosomes protein	SMC3
g1912	-	3362610	3364775	1	L	Tyrosyl-DNA phosphodiesterase	-
g1913	+	3364908	3367070	1	S	Putative peptidase family	-
g1914	-	3367136	3367708	1	U	Uncharacterized conserved protein	KXD1
g1915	+	3367917	3371057	1	U	Part of the AP-3 complex, an adaptor-related complex which is not clathrin-associated. The complex is associated with the Golgi region as well as more peripheral structures. It facilitates the budding of vesicles from the Golgi membrane	APL5
g1916	+	3371823	3373577	1	I	to Saccharomyces cerevisiae SEC59 (YMR013C)	SEC59
g1917	-	3373792	3374610	1	-	-	-
g1918	+	3375343	3377571	1	-	-	-
g1919	+	3378192	3378509	1	C	Mediates the uptake of pyruvate into mitochondria	-
g1920	-	3378593	3379927	1	-	-	-
g1921	+	3380886	3381791	1	L	Oxidation resistance protein	OXR1
g1922	-	3382130	3383977	1	E	Methylenetetrahydrofolate reductase	MET13
g1923	-	3384218	3388504	1	G	UDP-glucose:Glycoprotein Glucosyltransferase	KRE5
g1924	-	3388695	3389591	1	-	-	-
g1925	+	3391029	3393980	1	K	RNA polymerase III transcription initiation factor complex (TFIIIC)	TFC4
g1926	+	3394139	3394669	1	J	Component of ribonuclease P, a protein complex that generates mature tRNA molecules by cleaving their 5'-ends. Also a component of RNase MRP	POP5
g1927	+	3394969	3395979	1	S	SPT2 chromatin protein	-
g1928	+	3396080	3397516	1	A	Rit1 N-terminal domain	RIT1
g1929	+	3397657	3398430	1	E	Serine hydrolase (FSH1)	FSH1
g1930	+	3398637	3400247	1	A	Belongs to the class I-like SAM-binding methyltransferase superfamily. mRNA cap 0 methyltransferase family	ABD1
g1931	+	3400309	3401240	1	-	-	-
g1932	+	3401777	3403234	1	A	Domain of unknown function (DUF3449)	sap61
g1933	+	3403393	3405159	1	AF	DRAP deaminase	RIB2
g1934	-	3405316	3407193	1	S	pH-response regulator protein	RIM21
g1935	+	3407396	3409207	1	U	Domain in Tre-2, BUB2p, and Cdc16p. Probable Rab-GAPs.	-
g1936	-	3409729	3410325	1	L	to Saccharomyces cerevisiae MDY2 (YOL111C)	-
g1937	+	3410600	3411217	1	U	Nonessential protein required for the fusion of transport vesicles derived from the endocytic pathway with the Golgi complex	-
g1938	-	3411325	3413613	1	B	NMDA receptor-regulated protein 1	-
g1939	+	3415048	3417740	1	-	-	-
g1940	+	3418644	3420890	1	-	-	-
g1941	-	3421063	3422775	1	O	Heat Shock Protein	STI1
g1942	-	3423114	3424133	1	S	basic region leucin zipper	FCR3
g1943	-	3424876	3425310	1	C	Belongs to the cytochrome b5 family	-
g1944	-	3425505	3426251	1	-	-	-
g1945	+	3426582	3427634	1	T	Putative GTP-ase activating proteins for the small GTPase, ARF	AGE2
g1946	-	3427734	3428720	1	C	Belongs to the mitochondrial carrier (TC 2.A.29) family	PIC2
g1947	+	3429087	3429443	1	-	-	-
g1948	+	3429582	3430628	1	C	Belongs to the mitochondrial carrier (TC 2.A.29) family	-
g1949	-	3431440	3432428	1	-	-	-
g1950	+	3432732	3433787	1	-	-	ADF1
g1951	-	3433937	3435068	1	S	Thiamine-binding protein	ECM15
g1952	-	3436786	3437868	1	DTZ	Belongs to the TRAFAC class TrmE-Era-EngA-EngB-Septin- like GTPase superfamily. Septin GTPase family	CDC10
g1953	+	3438099	3438961	1	J	Ribosomal L32p protein family	-
g1954	+	3439529	3441217	1	BT	A domain family that is part of the cupin metalloenzyme superfamily.	-
g1955	+	3441267	3442164	1	H	Pyridoxamine 5'-phosphate oxidase	PDX3
g1956	-	3442400	3443002	1	S	Protoplast secreted protein 2	-
g1957	+	3443533	3444282	1	S	NADPH-dependent FMN reductase	YCP4
g1958	-	3445068	3446429	1	O	chitin deacetylase	CDA2
g1959	-	3447675	3448640	1	J	JAB1/Mov34/MPN/PAD-1 ubiquitin protease	-
g1960	+	3451872	3453971	1	PQ	Ferric reductase	-
g1961	+	3454217	3455128	1	D	Belongs to the cyclin family	-
g1962	-	3455272	3456576	1	K	Bromodomain associated	-
g1963	-	3456867	3457478	1	U	Clathrin adaptor complex small chain	RET3
g1964	-	3457652	3460081	1	OPU	VTC domain	VTC2
g1965	+	3460273	3462156	1	O	Ulp1 protease family, C-terminal catalytic domain	-
g1966	-	3462235	3464829	1	A	Plays a role in maintaining the mitochondrial genome and in controlling the mtDNA escape. Involved in the regulation of mtDNA nucleotide structure and number. May have a dispensable role in early maturation of pre-rRNA (By similarity)	YME2
g1967	+	3464910	3465122	1	-	-	-
g1968	-	3465138	3465549	1	-	-	-
g1969	-	3465686	3466765	1	O	Belongs to the AAA ATPase family	MSP1
g1970	-	3466989	3467231	1	-	-	-
g1971	+	3468601	3471594	1	T	Domain in DAP-5, eIF4G, MA-3 and other proteins.	SGD1
g1972	-	3471657	3473255	1	J	Belongs to the class I-like SAM-binding methyltransferase superfamily. RNA M5U methyltransferase family	-
g1973	-	3473415	3477137	1	D	Structural maintenance of chromosomes protein	SMC1
g1974	+	3477815	3479941	1	E	Creatinase/Prolidase N-terminal domain	-
g1975	-	3480004	3483477	1	-	-	-
g1976	-	3483590	3484204	1	-	-	-
g1977	+	3484490	3485524	1	L	excision repair protein	RAD23
g1978	-	3485679	3486395	1	E	Bifunctional enzyme that catalyzes the enolization of 2,3-diketo-5-methylthiopentyl-1-phosphate (DK-MTP-1-P) into the intermediate 2-hydroxy-3-keto-5-methylthiopentenyl-1-phosphate (HK-MTPenyl-1-P), which is then dephosphorylated to form the acireductone 1,2-dihydroxy-3-keto-5-methylthiopentene (DHK- MTPene)	UTR4
g1979	+	3486886	3489204	1	I	Patatin-like phospholipase domain-containing protein	-
g1980	-	3489224	3489772	1	J	Peptidyl-tRNA hydrolase	-
g1981	+	3489949	3490935	1	S	Domain of unknown function (DUF5102)	-
g1982	-	3490988	3493483	1	K	Fungal specific transcription factor domain	CTF1
g1983	+	3493557	3494212	1	-	-	-
g1984	-	3494241	3494625	1	-	-	-
g1985	+	3495053	3496204	1	E	Pyridoxal-phosphate dependent enzyme	cys12
g1986	-	3496376	3497656	1	S	to Saccharomyces cerevisiae PEX25 (YPL112C) and PEX27 (YOR193W)	PEX25
g1987	-	3498247	3499575	1	H	Fumble	-
g1988	-	3499631	3500905	1	J	tRNA ligase	trl1
g1989	-	3501295	3503838	1	-	-	-
g1990	+	3504055	3505959	1	U	Exo70 exocyst complex subunit	EXO70
g1991	-	3505998	3506707	1	-	-	-
g1992	-	3506874	3508011	1	-	-	-
g1993	+	3508635	3509228	1	K	Homeobox KN domain	CUP9
g1994	-	3509336	3509704	1	-	-	-
g1995	+	3509908	3511167	1	-	-	-
g1996	+	3512610	3512930	1	-	-	-
g1997	+	3513158	3514390	1	-	-	-
g1998	+	3514830	3515219	1	O	Binds specifically to cytosolic chaperonin (c-CPN) and transfers target proteins to it. Binds to nascent polypeptide chain and promotes folding in an environment in which there are many competing pathways for nonnative proteins	-
[truncated: 4,090 more rows]

## Sheet: A1.5
Supplementary Data S1: Clavispora santaluciae genome annotation - strain A1.5
Gene short identification	Yeast strand	Lowest coordinate of the gene	Highest coordinate of the gene	Scaffold number	COG category	EggNOG gene description	Classical gene name
g1	+	1	549	1	-	-	-
g2	+	2889	10256	1	-	-	-
g3	-	10607	11647	1	V	GDP-mannose 4,6 dehydratase	GRP1
g4	+	12039	12698	1	K	Putative FMN-binding domain	-
g5	-	13214	14602	1	IM	Ceramide glucosyltransferase	HSX11
g6	+	15344	17203	1	I	Belongs to the carnitine choline acetyltransferase family	CAT2
g7	-	17370	17843	1	S	Cupin superfamily (DUF985)	-
g8	+	18115	19839	1	M	Component of the MICOS complex, a large protein complex of the mitochondrial inner membrane that plays crucial roles in the maintenance of crista junctions, inner membrane architecture, and formation of contact sites to the outer membrane	MIC60
g9	+	20271	21689	1	Z	Belongs to the actin family	ARP4
g10	+	21961	23796	1	Z	WD domain, G-beta repeat	AIP1
g11	+	24634	26733	1	G	branching enzyme	GLC3
g12	-	26867	28915	1	-	-	-
g13	+	29263	31212	1	-	-	-
g14	-	31275	32378	1	S	50S ribosome-binding GTPase	mtg1
g15	+	32592	33464	1	F	Chromatin associated protein KTI12	KTI12
g16	-	33656	34405	1	S	Involved in nucleolar processing of pre-18S ribosomal RNA	-
g17	+	34861	36654	1	C	ATPase synthesis protein 25, mitochondrial	ATP25
g18	+	36897	38165	1	-	-	-
g19	-	38220	39737	1	K	Putative zinc finger motif, C2HC5-type	-
g20	+	41151	42620	1	T	Protein tyrosine kinase	IME2
g21	+	42836	43804	1	S	Transport and Golgi organisation 2	-
g22	+	44081	45109	1	S	Lipid-droplet associated hydrolase	-
g23	+	45485	46939	1	G	Major Facilitator Superfamily	-
g24	+	47415	48500	1	C	to uniprot P53912 Saccharomyces cerevisiae YNL134c	IFR1
g25	+	48652	49665	1	KOT	Belongs to the class I-like SAM-binding methyltransferase superfamily. Protein arginine N- methyltransferase family	HMT1
g26	+	49846	50235	1	O	methionine sulfoxide reductase	-
g27	-	50296	51237	1	I	3-oxo-5-alpha-steroid 4-dehydrogenase	TSC13
g28	+	51521	51973	1	K	Multiprotein-bridging factor 1	MBF1
g29	-	52372	53010	1	U	GTP-binding protein	YPT52
g30	-	53489	54375	1	O	Belongs to the GroES chaperonin family	hsp10
g31	-	54398	60061	1	S	Involved in nucleolar processing of pre-18S ribosomal RNA. Involved in ribosome biosynthesis (By similarity)	UTP10
g32	+	62286	63983	1	E	Amino acid permease	-
g33	+	65407	66576	1	-	-	-
g34	-	67584	68177	1	J	Belongs to the eukaryotic ribosomal protein eS8 family	RPS8A
g35	+	68324	68692	1	-	-	-
g36	+	69208	69569	1	S	Diphthamide biosynthesis protein	DPH3
g37	-	69647	70770	1	-	-	-
g38	+	70830	72023	1	K	Myb-like DNA-binding domain	-
g39	-	72314	72661	1	-	-	-
g40	+	72892	73617	1	J	Constitutes one of the two catalytic subunit of the tRNA-splicing endonuclease complex, a complex responsible for identification and cleavage of the splice sites in pre-tRNA. It cleaves pre-tRNA at the 5'- and 3'-splice sites to release the intron. The products are an intron and two tRNA half-molecules bearing 2',3'-cyclic phosphate and 5'-OH termini. There are no conserved sequences at the splic…	SEN34
g41	-	73762	76683	1	S	Peptide N-acetyl-beta-D-glucosaminyl asparaginase amidase A	-
g42	-	77210	79969	1	U	Plays a role in vesicular protein sorting	vps35
g43	-	80148	85760	1	-	-	-
g44	-	86180	87189	1	S	Las1-like	-
g45	+	87248	88105	1	-	-	-
g46	+	88183	88980	1	S	GPR1/FUN34/yaaH family	mug86
g47	-	89131	90315	1	U	DUF803 domain-containing protein	-
g48	+	90618	91499	1	S	Cell division control protein 14, SIN component	-
g49	+	91744	93111	1	U	Component of the ERMES MDM complex, which serves as a molecular tether to connect the endoplasmic reticulum and mitochondria. Components of this complex are involved in the control of mitochondrial shape and protein biogenesis and may function in phospholipid exchange. MDM10 is involved in the late assembly steps of the general translocase of the mitochondrial outer membrane (TOM complex). Functi…	MDM10
g50	+	93335	94423	1	J	Mitochondrial	MRP51
g51	-	94501	97014	1	K	Component of the SWR1 complex which mediates the ATP- dependent exchange of histone H2A for the H2A variant HZT1 leading to transcriptional regulation of selected genes by chromatin remodeling. Involved in chromosome stability (By similarity)	SWC3
g52	-	97199	99820	1	T	Serine/Threonine protein kinases, catalytic domain	KIC1
g53	+	99864	101039	1	E	Belongs to the imidazoleglycerol-phosphate dehydratase family	HIS3
g54	+	101194	102393	1	A	RNA 2'-O ribose methyltransferase substrate binding	-
g55	+	102746	104176	1	S	Putative serine esterase (DUF676)	-
g56	-	104336	105669	1	S	Las17-binding protein actin regulator	-
g57	+	106311	106741	1	-	-	-
g58	+	107134	108810	1	U	Vacuolar protein 8	VAC8
g59	-	108946	110490	1	-	-	-
g60	-	110683	111666	1	D	Component of the cytosolic iron-sulfur (Fe S) protein assembly (CIA) machinery. Required for maturation of extramitochondrial Fe-S proteins. The NBP35-CFD1 heterotetramer forms a Fe-S scaffold complex, mediating the de novo assembly of an Fe-S cluster and its transfer to target apoproteins. Required for biogenesis and export of both ribosomal subunits, which may reflect a role in assembly of the …	NBP35
g61	-	111905	116023	1	UY	Nuclear protein 96	NUP145
g62	-	116360	117832	1	G	FDF	EDC3
g63	-	118212	119687	1	Z	Belongs to the TRAFAC class myosin-kinesin ATPase superfamily. Kinesin family	-
g64	+	119743	121287	1	-	-	-
g65	+	121403	123619	1	S	Component of the SPS plasma membrane amino acid sensor system	PTR3
g66	+	124076	125551	1	E	Belongs to the cysteine synthase cystathionine beta- synthase family	CYS4
g67	-	125725	126591	1	K	Elongation factor	tfs1
g68	+	126776	127736	1	A	Hinge domain of cleavage stimulation factor subunit 2	-
g69	+	128238	129350	1	A	Hinge domain of cleavage stimulation factor subunit 2	-
g70	+	129562	131175	1	O	RING-H2 zinc finger domain	-
g71	+	131433	133118	1	-	-	-
g72	+	134060	137296	1	S	Fungal specific transcription factor domain	-
g73	-	137469	138254	1	J	Involved in the biogenesis of the 60S ribosomal subunit. May play a part in the quality control of pre-60S particles (By similarity)	NSA2
g74	+	138552	139583	1	A	Essential protein involved in maturation of 18S rRNA	-
g75	-	139947	142139	1	J	Pumilio-family RNA binding repeat	MPT5
g76	-	142662	143117	1	-	-	-
g77	-	143142	144900	1	-	-	-
g78	+	145109	146428	1	UY	Nucleoporin FG repeat region	NUP49
g79	+	146686	147474	1	S	Pre-mRNA-splicing factor CWC26	CWC26
g80	+	147670	148926	1	-	-	-
g81	-	148998	151145	1	C	Belongs to the mitochondrial carrier (TC 2.A.29) family	AGC1
g82	+	152347	152550	1	C	cytochrome C oxidase	COX19
g83	-	152683	156825	1	DL	Multifunctional protein that exhibits several independent functions at different levels of the cellular processes. 5'-3' exonuclease component of the nonsense-mediated mRNA decay (NMD) which is a highly conserved mRNA degradation pathway, an RNA surveillance system whose role is to identify and rid cells of mRNA with premature termination codons and thus prevents accumulation of potentially harmf…	exo2
g84	-	157421	158899	1	-	-	-
g85	-	159380	161755	1	-	-	-
g86	-	161885	162283	1	-	-	-
g87	-	162376	163102	1	-	-	-
g88	+	163852	165795	1	T	Protein kinase domain	LKH1
g89	+	167139	168152	1	S	Beta-glucosidase (SUN family)	SIM1
g90	-	168365	168766	1	U	Ubiquitin-like protein involved in cytoplasm to vacuole transport (Cvt), autophagy vesicles formation, mitophagy, and nucleophagy. Conjugation with ATG5 through a ubiquitin-like conjugating system involving also ATG7 as an E1-like activating enzyme and ATG10 as an E2-like conjugating enzyme, is essential for its function. The ATG12-ATG5 conjugate functions as an E3-like enzyme which is required f…	ATG12
g91	+	169451	171451	1	S	Uncharacterised protein family, YAP/Alf4/glomulin	-
g92	-	171494	172912	1	S	HPC2 and ubinuclein domain	HPC2
g93	-	173163	174626	1	T	Mitochondrial branched-chain alpha-ketoacid dehydrogenase kinase	PKP2
g94	+	175205	176860	1	-	-	-
g95	+	177132	177902	1	-	-	-
g96	-	178078	178569	1	O	Belongs to the ubiquitin-conjugating enzyme family	UBC2
g97	-	178978	180597	1	O	Belongs to the peptidase S8 family	SUB8
g98	-	181132	183075	1	O	Ubiquitin fusion degradation protein UFD1	-
g99	-	183646	186864	1	O	Insulinase (Peptidase family M16)	-
g100	+	187191	189260	1	T	Protein tyrosine kinase	MPS1
g101	-	189375	190841	1	Z	Belongs to the actin family	ARP2
g102	-	190983	192134	1	J	Catalytic subunit of tRNA (adenine-N(1)-)- methyltransferase, which catalyzes the formation of N(1)- methyladenine at position 58 (m1A58) in initiator methionyl-tRNA	TRM61
g103	+	192638	193135	1	A	snRNP Sm proteins	-
g104	-	193223	194874	1	E	Acyl-CoA dehydrogenase, C-terminal domain	-
g105	+	194980	196599	1	O	26S proteasome regulatory subunit	RPN7
g106	+	196630	197536	1	O	Belongs to the ubiquitin-conjugating enzyme family	ubc8
g107	+	197550	198006	1	-	-	-
g108	+	198088	199605	1	E	Belongs to the aldehyde dehydrogenase family	-
g109	-	199651	200580	1	-	-	-
g110	-	200833	203463	1	S	KilA-N	SWI4
g111	-	204271	205665	1	E	Belongs to the class-III pyridoxal-phosphate-dependent aminotransferase family	-
g112	+	206480	208258	1	S	Sugar (and other) transporter	-
g113	-	208309	209337	1	G	structural stability of L-A double-stranded RNA-containing particles	MAK32
g114	-	210059	211390	1	U	GRASP55/65 PDZ-like domain	-
g115	+	212686	213489	1	-	-	-
g116	-	213591	214160	1	O	Mitochondrial inner membrane protease subunit	-
g117	-	214319	214997	1	J	Belongs to the universal ribosomal protein uS8 family	RPS22
g118	+	216003	217664	1	CH	Oxidoreductase FAD-binding domain	CYC2
g119	+	218076	221609	1	-	-	-
g120	-	221659	222318	1	L	DNA polymerase epsilon subunit C	DPB3
g121	-	222572	223072	1	J	Mitochondrial ribosomal protein L27	MRPL27
g122	-	223477	223824	1	-	-	-
g123	-	223987	225828	1	Q	Belongs to the multicopper oxidase family	-
g124	+	226107	226601	1	S	Increased loss of mitochondrial DNA protein 1	-
g125	-	226615	228342	1	K	Component of the Mediator complex, a coactivator involved in the regulated transcription of nearly all RNA polymerase II-dependent genes. Mediator functions as a bridge to convey information from gene-specific regulatory proteins to the basal RNA polymerase II transcription machinery. Mediator is recruited to promoters by direct interactions with regulatory proteins and serves as a scaffold for t…	SRB4
g126	-	228494	229945	1	O	Proteasome regulatory subunit C-terminal	RPN3
g127	+	230319	231520	1	S	Protein of unknown function (DUF3237)	-
g128	-	231728	232348	1	U	GTP-binding Protein	ypt1
g129	+	232647	234897	1	G	adenosine kinase	ADO1
g130	+	235186	238347	1	K	DNA polymerase phi	POL5
g131	+	238498	238772	1	S	Mitochondrial ATP synthase epsilon chain	-
g132	-	239016	241367	1	Q	ABC transporter transmembrane region	MDL2
g133	-	241485	241709	1	-	-	-
g134	-	241767	243833	1	O	Belongs to the peptidase M49 family	YOL057W
g135	+	244372	245310	1	K	Component of the SWR1 complex which mediates the ATP- dependent exchange of histone H2A for the H2A variant HZT1 leading to transcriptional regulation of selected genes by chromatin remodeling. Involved in chromosome stability	SWC5
g136	+	245544	247121	1	A	Pfam:KH_3	PBP2
g137	-	247379	249418	1	S	OPT oligopeptide transporter protein	OPT8
g138	-	249861	250877	1	C	Nuclear Protein	SNF4
g139	-	251289	252401	1	P	ZIP Zinc transporter	ZRT2
g140	-	253115	254623	1	G	Major Facilitator Superfamily	-
g141	+	255221	257734	1	-	-	-
g142	-	257830	258300	1	J	ribosomal protein	-
g143	+	258487	259278	1	S	Altered inheritance of mitochondria protein 36, mitochondrial	AIM36
g144	-	259452	260213	1	L	Polynucleotide kinase 3 phosphatase	pnk1
g145	+	260311	260973	1	A	zinc finger	SNU23
g146	+	261494	262246	1	-	-	-
g147	-	262440	262979	1	O	PPIases accelerate the folding of proteins. It catalyzes the cis-trans isomerization of proline imidic peptide bonds in oligopeptides	CPR3
g148	-	263247	264446	1	F	Epsin N-terminal homology (ENTH) domain	ENT3
g149	-	264465	264794	1	-	-	-
g150	-	264981	269480	1	DU	Leucine permease transcriptional regulator helical domain	SAC3
g151	-	269686	270549	1	F	Lysine methyltransferase	RKM5
g152	-	270821	271732	1	S	Aldo/keto reductase family	-
g153	-	272179	273276	1	E	aspartate-semialdehyde dehydrogenase	HOM2
g154	+	273961	275583	1	B	Component of the FACT complex, a general chromatin factor that acts to reorganize nucleosomes. The FACT complex is involved in multiple processes that require DNA as a template such as mRNA elongation, DNA replication and DNA repair. During transcription elongation the FACT complex acts as a histone chaperone that both destabilizes and restores nucleosomal structure. It facilitates the passage of…	POB3
g155	+	276411	276782	1	-	-	-
g156	+	277433	279034	1	S	Membrane transport protein	ECM3
g157	+	279226	279810	1	V	B-cell receptor-associated protein 31-like	YET3
g158	-	279826	281661	1	J	Catalyzes the synthesis of dihydrouridine, a modified base found in the D-loop of most tRNAs. Specifically modifies U47 in cytoplasmic tRNAs	DUS3
g159	+	281960	284782	1	S	Utp21 specific WD40 associated putative domain	UTP21
g160	+	284943	288047	1	U	Vacuolar sorting protein 39 domain 1	VAM6
g161	+	288164	289621	1	S	Histone deacetylation protein Rxt3	-
g162	+	290000	290764	1	S	Protein of unknown function (DUF4050)	-
g163	-	290877	291317	1	-	-	-
g164	+	291455	292567	1	-	-	-
g165	+	292835	293477	1	J	ribosomal protein	RPL31B
g166	+	294616	298065	1	O	Peroxisomal (Biogenesis)	PEX6
g167	-	298096	298524	1	O	Mitochondrial	MDJ2
g168	+	299460	300974	1	G	Belongs to the pyruvate kinase family	PYK1
g169	+	301366	302241	1	H	Methyltransferase required for the conversion of 2- polyprenyl-6-methoxy-1,4-benzoquinol (DDMQH2) to 2-polyprenyl-3- methyl-6-methoxy-1,4-benzoquinol (DMQH2)	COQ5
g170	-	302250	304025	1	-	-	-
g171	+	304222	305295	1	J	Belongs to the eIF-2B alpha beta delta subunits family	GCD7
g172	-	305463	307586	1	I	Belongs to the acyl-CoA oxidase family	POX1
g173	-	308692	309780	1	T	Leucine-rich repeat	sds22
g174	-	310411	310755	1	I	Carrier of the growing fatty acid chain in fatty acid biosynthesis	ACP1
g175	-	310952	316594	1	T	Belongs to the DOCK family	DCK1
g176	-	316834	319467	1	E	amino acid	SSY1
g177	+	320586	322460	1	-	-	-
g178	+	323196	325232	1	G	lysophospholipase	plb1
g179	+	325575	328502	1	A	Dip2/Utp12 Family	DIP2
g180	+	329307	332738	1	-	-	-
g181	+	333014	333433	1	T	phosphotyrosine protein phosphatase	stp1
g182	+	333783	335426	1	K	NOT2 / NOT3 / NOT5 family	NOT5
g183	+	335492	337275	1	S	Opy2 protein	-
g184	+	338039	340069	1	G	Catalyzes the transfer of a two-carbon ketol group from a ketose donor to an aldose acceptor, via a covalent intermediate with the cofactor thiamine pyrophosphate	TKL1
g185	-	340356	341402	1	Q	alcohol dehydrogenase	ADH2
g186	+	341630	342656	1	-	-	-
g187	-	342681	343567	1	-	-	-
g188	-	343850	345502	1	P	Belongs to the major facilitator superfamily. Sugar transporter (TC 2.A.1.1) family	-
g189	+	346149	348521	1	G	Belongs to the glycosyl hydrolase 31 family	YIC1
g190	-	350237	351691	1	CI	Stearyl-CoA desaturase that utilizes O(2) and electrons from reduced cytochrome b5 to introduce the first double bond into saturated fatty acyl-CoA substrates	OLE1
g191	-	352249	352721	1	-	-	-
g192	+	353037	354557	1	C	Involved in DNA replication and cell separation	SDS23
g193	+	355540	356916	1	J	This protein promotes the GTP-dependent binding of aminoacyl-tRNA to the A-site of ribosomes during protein biosynthesis	TEF1
g194	+	357233	357970	1	L	DUF1771	-
g195	+	358017	359002	1	-	-	-
g196	+	359054	362164	1	E	The glycine cleavage system catalyzes the degradation of glycine	GCV2
g197	+	362319	363674	1	S	WD domain, G-beta repeat	-
g198	+	363947	366237	1	-	-	-
g199	+	366553	366984	1	J	Belongs to the universal ribosomal protein uL11 family	MRPL19
g200	-	367205	369472	1	T	Protein tyrosine kinase	NPR1
g201	-	370249	371086	1	Q	KR domain	-
g202	+	371125	371938	1	-	-	-
g203	-	371981	372205	1	-	-	-
g204	+	372238	373626	1	S	Component of the RIX1 complex required for processing of ITS2 sequences from 35S pre-rRNA	IPI3
g205	+	373751	374560	1	A	Pfam:RRM_6	NOP6
g206	-	374893	376050	1	H	required for the formation of a threonylcarbamoyl group on adenosine at position 37 (t(6)A37) in tRNAs that read codons beginning with adenine	-
g207	-	376236	379316	1	UY	to Saccharomyces cerevisiae KAP114 (YGL241W)	-
g208	+	380898	384140	1	-	-	-
g209	-	384271	386112	1	-	-	-
g210	+	387218	388603	1	S	Family of unknown function (DUF5427)	-
g211	-	388753	389391	1	-	-	-
g212	-	389650	390160	1	-	-	-
g213	-	390193	391296	1	E	nitrilase superfamily	NIT2
g214	+	391470	392172	1	-	-	-
g215	-	392305	392780	1	-	-	-
g216	+	392896	394685	1	T	Mitochondrial branched-chain alpha-ketoacid dehydrogenase kinase	PDK2
g217	+	395364	396608	1	U	Peroxin 13, N-terminal region	PEX13
g218	-	396689	397213	1	-	-	-
g219	-	397945	399348	1	S	RTT109 family histone lysine acetyltransferase	RTT109
g220	+	400465	402186	1	E	GABA polyamine transporter	GPT1
g221	-	402214	402861	1	-	-	-
g222	+	402929	403834	1	S	Pyridoxamine 5'-phosphate oxidase	-
g223	+	404486	405302	1	B	Domain in histone families 1 and 5	-
g224	+	405728	406342	1	H	Belongs to the dihydrofolate reductase family	DFR1
g225	+	406709	407221	1	A	Altered inheritance of mitochondria protein 41, mitochondrial	AIM41
g226	+	407804	408448	1	K	Transcription initiation factor TFIID subunit	tfg3
g227	-	408539	409792	1	S	to Saccharomyces cerevisiae STE4 (YOR212W)	STE4
g228	-	410122	412554	1	K	Telomere repeat binding factor (TRF)	TBF1
g229	+	413332	414747	1	E	Belongs to the class-III pyridoxal-phosphate-dependent aminotransferase family	UGA1
g230	+	415131	416099	1	C	Belongs to the mitochondrial carrier (TC 2.A.29) family	-
g231	+	416562	416792	1	S	NADH-ubiquinone reductase complex 1 MLRQ subunit	-
g232	-	417098	417922	1	K	Transcriptional regulator	-
g233	+	418415	418789	1	C	Subunit of the peripheral V1 complex of vacuolar ATPase essential for assembly or catalytic function. V-ATPase is responsible for acidifying a variety of intracellular compartments in eukaryotic cells	VMA7
g234	-	418877	420595	1	L	chitin biosynthesis protein	CHS5
g235	-	420766	422511	1	S	Sds3-like	DEP1
g236	+	423035	424489	1	A	Nucleolar protein	NOP12
g237	+	424914	426416	1	E	Peptidase C1-like family	-
g238	+	426565	429231	1	U	COG4 transport protein	COG4
g239	-	429374	430009	1	A	mRNA processing	YTH1
g240	+	430373	431797	1	C	FAD binding domain	OSM1
g241	-	431911	433164	1	S	Spo7-like protein	SPO7
g242	+	433671	435116	1	I	acetyltransferase, which acetylates the inositol ring of phosphatidylinositol during biosynthesis of GPI- anchor	GWT1
g243	+	435643	437079	1	T	Belongs to the OSBP family	kes1
g244	+	437685	438137	1	J	ribosomal protein	RPL33B
g245	+	438468	440273	1	S	to Saccharomyces cerevisiae RUD3 (YOR216C)	-
g246	+	440378	443425	1	L	replication factor C	rfc1
g247	+	443974	445305	1	T	Belongs to the protein kinase superfamily	MKK1
g248	+	445737	446069	1	S	NADH-ubiquinone oxidoreductase MWFE subunit	-
g249	-	446231	447412	1	S	Nop53 (60S ribosomal biogenesis)	-
g250	-	448836	449267	1	-	-	-
g251	+	449858	451876	1	-	-	-
g252	-	451927	452667	1	O	Scaffold protein Nfu/NifU N terminal	-
g253	-	452808	456020	1	A	SNF2 family N-terminal domain	FUN30
g254	+	456483	457544	1	DZ	Regulator of chromosome condensation (RCC1) repeat	ATS1
g255	+	457707	458702	1	S	Protein of unknown function (DUF775)	-
g256	-	458745	459257	1	-	-	-
g257	+	460122	460619	1	J	Involved in proper assembly of pre-ribosomal particles during the biogenesis of the 60S ribosomal subunit. Accompanies the pre-60S particles to the cytoplasm (By similarity)	ALB1
g258	-	460887	461366	1	G	Belongs to the ribulose-phosphate 3-epimerase family	RPE1
g259	+	461425	462528	1	S	Ankyrin repeat	-
g260	-	462546	463739	1	A	tRNA-specific adenosine deaminase	-
g261	-	463896	464357	1	M	Has a role in mitochondrial fission	FIS1
g262	+	464472	466109	1	G	Belongs to the ALG6 ALG8 glucosyltransferase family	ALG8
g263	-	466249	468243	1	K	uniprot P43634 Saccharomyces cerevisiae YLR098C CHA4 Zinc-finger protein	-
g264	-	468659	470623	1	E	Transmembrane amino acid transporter protein	-
g265	+	471683	474658	1	L	DNA ligase	LIG4
g266	+	475567	476211	1	S	protein catabolic process in the vacuole	-
g267	-	477130	477381	1	-	-	-
g268	+	477562	480483	1	L	ATP-dependent DNA helicase involved in DNA damage repair by homologous recombination and in genome maintenance. Capable of unwinding D-loops. Plays a role in limiting crossover recombinants during mitotic DNA double-strand break (DSB) repair. Component of a FANCM-MHF complex which promotes gene conversion at blocked replication forks, probably by reversal of the stalled fork	MPH1
g269	-	480855	481528	1	-	-	-
g270	-	481742	483241	1	-	-	-
g271	-	483441	484961	1	S	GNL3L/Grn1 putative GTPase	NUG1
g272	-	485185	487128	1	F	Belongs to the GDA1 CD39 NTPase family	YND1
g273	+	487248	488576	1	S	Family of unknown function (DUF5355)	-
g274	+	489200	490972	1	S	Fungal specific transcription factor domain	-
g275	-	491137	491703	1	J	Belongs to the EF-1-beta EF-1-delta family	EFB1
g276	-	492526	493254	1	J	S-adenosyl-L-methionine-dependent protein-lysine N- methyltransferase that trimethylates elongation factor 1-alpha at 'Lys-79'	EFM5
g277	+	493457	497071	1	-	-	-
g278	+	497202	498041	1	A	Involved in rRNA-processing at A0, A1 and A2 sites and regulates negatively telomerase	PXR1
g279	-	498078	499697	1	G	Splits internally a 1,3-beta-glucan molecule and transfers the newly generated reducing end (the donor) to the non- reducing end of another 1,3-beta-glucan molecule (the acceptor) forming a 1,3-beta linkage, resulting in the elongation of 1,3- beta-glucan chains in the cell wall	PHR1
g280	-	501012	502064	1	EI	sterol-4-alpha-carboxylate 3-dehydrogenase	ERG26
g281	-	502363	504090	1	-	-	-
g282	+	504696	509552	1	-	-	-
g283	-	509615	511966	1	K	SANT/Myb-like domain of DAMP1	SWC4
g284	-	512083	513531	1	S	AFG1-like ATPase	AFG1
g285	-	513889	516123	1	U	Activates the ATG1 kinase in a nutritional condition dependent manner through the TOR pathway, leading to autophagy. Also involved in cytoplasm to vacuole transport (Cvt) and more specifically in Cvt vesicle formation. Seems to play a role in the switching machinery regulating the conversion between the Cvt pathway and autophagy. Finally, ATG13 is also required for glycogen storage during station…	ATG13
g286	-	516750	520904	1	A	dsRNA virus protection family member	SKI3
g287	+	521620	523413	1	K	DNA-dependent RNA polymerase catalyzes the transcription of DNA into RNA using the four ribonucleoside triphosphates as substrates. Specific core component of RNA polymerase III which synthesizes small RNAs, such as 5S rRNA and tRNAs (By similarity)	RPC82
g288	-	523795	524592	1	P	Belongs to the MIP aquaporin (TC 1.A.8) family	AQY1
g289	-	525700	526068	1	-	-	-
g290	+	526391	531412	1	-	-	-
g291	-	531480	532487	1	C	Belongs to the mitochondrial carrier (TC 2.A.29) family	-
g292	+	533005	534216	1	DKT	Cell division control protein	mug89
g293	+	534539	536050	1	A	to Saccharomyces cerevisiae POP2 (YNR052C)	POP2
g294	-	536179	538103	1	S	GTPase that associates with pre-60S ribosomal subunits in the nucleolus and is required for their nuclear export and maturation	NOG2
g295	+	538412	541321	1	-	-	-
g296	+	542434	544689	1	S	LicD family	-
g297	+	545212	546963	1	T	Haemolysin-III related	IZH3
g298	+	547854	549506	1	P	Belongs to the major facilitator superfamily. Sugar transporter (TC 2.A.1.1) family	STL1
g299	+	550459	553617	1	B	Fungal specific transcription factor domain	-
g300	-	553977	555482	1	-	-	-
g301	-	556920	559520	1	A	Domain found in Dishevelled, Egl-10, and Pleckstrin (DEP)	rga8
g302	+	559924	560829	1	-	-	-
g303	-	560877	562646	1	-	-	-
g304	+	563197	563739	1	U	Belongs to the small GTPase superfamily. Arf family	ARF2
g305	+	564263	565093	1	I	Enoyl-CoA hydratase/isomerase	ECI1
g306	+	565300	567561	1	E	Mediates inactivation of the TORC1 complex in response to amino acid starvation. Required for meiotic nuclear division (By similarity)	NPR3
g307	-	567594	574847	1	A	to Saccharomyces cerevisiae PRP8 (YHR165C)	PRP8
g308	+	575376	577691	1	-	-	-
g309	+	577933	579633	1	E	Aminotransferase class I and II	LCB1
g310	-	579710	581452	1	DO	Anaphase promoting complex subunit 8 / Cdc23	cut23
g311	+	581557	582636	1	-	-	-
g312	-	582708	583208	1	C	Mediates the uptake of pyruvate into mitochondria	-
g313	-	583597	588090	1	Q	ABC transporter	-
g314	-	588885	589579	1	-	-	-
g315	+	589713	592043	1	CE	Belongs to the aconitase IPM isomerase family	ACO1
g316	+	593153	594046	1	H	Belongs to the spermidine spermine synthase family	SPE3
g317	+	594130	595494	1	L	DNA repair protein	RAD14
g318	+	596487	598595	1	O	Hsp90 protein	HSP82
g319	-	598766	602089	1	S	Required for nuclear transport of RNA pol II C-terminus 1	-
g320	+	602158	603103	1	S	Ankyrin repeat-containing protein	YAR1
g321	+	603185	604015	1	J	translation initiation factor	SUI3
g322	-	604202	605096	1	-	-	-
g323	-	605161	606054	1	IKT	Belongs to the protein kinase superfamily	ENV7
g324	+	606134	606859	1	S	RNA polymerase II transcription mediator complex subunit 9	-
g325	+	607207	608025	1	S	Rhomboid	RBD2
g326	+	608637	610535	1	-	-	-
g327	-	610611	611768	1	U	Mitochondrial	TOM40
g328	+	611794	612382	1	-	-	-
g329	+	612545	615382	1	G	Catalyzes the phosphorylation of D-fructose 6-phosphate to fructose 1,6-bisphosphate by ATP, the first committing step of glycolysis	PFK2
g330	+	615535	616441	1	-	-	-
g331	+	616798	618660	1	EH	Belongs to the TPP enzyme family	ARO10
g332	+	619148	621379	1	I	Long chain fatty acyl-CoA synthetase	FAA2
g333	+	621639	623177	1	L	participates in several chromatin remodeling complexes, including the SWR1 and the INO80 complexes	RVB2
g334	-	623364	623849	1	P	Proton-conducting pore forming subunit of the membrane integral V0 complex of vacuolar ATPase. V-ATPase is responsible for acidifying a variety of intracellular compartments in eukaryotic cells	VMA11
g335	+	624341	625015	1	S	Kinetochore protein Mis14 like	-
g336	+	625270	629937	1	Z	RasGAP C-terminus	IQG1
g337	-	629977	631963	1	Z	Belongs to the WD repeat coronin family	CRN1
g338	-	632159	632893	1	-	-	-
g339	-	632962	634950	1	I	Phospholipid diacylglycerol acyltransferase	LRO1
g340	-	635153	636052	1	U	E2 conjugating enzyme required for the cytoplasm to vacuole transport (Cvt) and autophagy. Required for selective autophagic degradation of the nucleus (nucleophagy) as well as for mitophagy which contributes to regulate mitochondrial quantity and quality by eliminating the mitochondria to a basal level to fulfill cellular energy requirements and preventing excess ROS production. Responsible for …	ATG3
g341	+	637523	638326	1	-	-	-
g342	-	638987	639943	1	-	-	-
g343	+	640392	641042	1	T	C-8 sterol isomerase	ERG2
g344	+	641456	643210	1	V	MatE	-
g345	+	645737	647206	1	D	Belongs to the cyclin family	HGC1
g346	+	649090	649812	1	U	Required for normal levels of the cell wall 1,6-beta- glucan. Involved in a protein folding machinery chaperoning proteins acting in various physiological processes including cell wall synthesis and lysis of autophagic bodies	ROT1
g347	+	650388	652793	1	U	Component of the ESCRT-0 complex which is the sorting receptor for ubiquitinated cargo proteins at the multivesicular body (MVB) and recruits ESCRT-I to the MVB outer membrane	VPS27
g348	+	653283	654650	1	E	Belongs to the Orn Lys Arg decarboxylase class-II family	SPE1
g349	+	654718	656904	1	T	serine threonine-protein phosphatase	CNA1
g350	+	657264	661240	1	S	Dyggve-Melchior-Clausen syndrome protein	-
g351	-	661287	661898	1	S	Pre-rRNA-processing protein TSR2	TSR2
g352	-	661986	664355	1	L	Origin recognition complex, subunit 1	ORC1
g353	-	664700	665230	1	U	GTP-binding Protein	TEM1
g354	+	666090	666860	1	J	Belongs to the eukaryotic ribosomal protein eS1 family	RPS1
g355	+	668227	672575	1	U	Protein kinase C conserved region 2 (CalB)	-
g356	+	673281	674004	1	J	Belongs to the eukaryotic ribosomal protein eL6 family	RPL6
g357	+	674282	675517	1	O	FK506-binding protein	FPR3
g358	-	675650	676843	1	S	Required for the maintenance of the structure of the mitochondrial inner membrane. Involved in mitochondrial morphology	SHE9
g359	-	676995	677891	1	S	phospholipase c	-
g360	-	678321	679862	1	P	Belongs to the major facilitator superfamily. Sugar transporter (TC 2.A.1.1) family	HGT20
g361	+	679937	680467	1	-	-	-
g362	+	680753	681357	1	-	-	-
g363	+	681901	683919	1	S	stress-activated protein kinase signaling cascade	-
g364	-	684134	684618	1	-	-	-
g365	+	684721	685599	1	S	to gnl GLV YALI0B16852g Yarrowia lipolytica YALI0B16852g	-
g366	-	686288	686635	1	-	-	-
g367	+	687102	688364	1	F	ribonucleoside-diphosphate reductase	RNR2
g368	+	688564	689634	1	S	Ribosome biogenesis protein required for processing 35S pre-rRNA at site D	TSR3
g369	+	689909	693574	1	S	Belongs to the UPF0507 family	-
g370	+	693684	694664	1	S	Homodimerisation domain of SGTA	sgt2
g371	+	695229	697781	1	Z	Belongs to the TRAFAC class myosin-kinesin ATPase superfamily. Kinesin family	KIP3
g372	-	697872	698507	1	-	-	-
g373	-	698938	700659	1	MOT	Chitin synthase regulatory factor	CHS4
g374	-	701393	702494	1	O	Belongs to the ubiquitin-conjugating enzyme family	UBC6
g375	+	702770	703135	1	-	-	-
g376	+	703257	704417	1	-	-	-
g377	-	704738	706174	1	T	Belongs to the protein kinase superfamily	YCK2
g378	-	707261	708010	1	S	AN1-like Zinc finger	-
g379	+	708652	709739	1	J	RNase P subunit p30	RPP1
g380	-	709882	711156	1	S	RNA polymerase II transcription factor SIII (Elongin) subunit A	-
g381	+	711804	712414	1	-	-	-
g382	+	712552	713583	1	I	CRAL/TRIO, N-terminal domain	PDR16
g383	-	713864	714775	1	J	Exosome component EXOSC1/CSL4	CSL4
g384	+	714957	715322	1	-	-	-
g385	-	715351	718845	1	-	-	-
g386	-	719962	721450	1	C	Belongs to the globin family	-
g387	-	721556	722012	1	-	-	-
g388	-	722272	723630	1	-	-	-
g389	+	723977	725232	1	-	-	-
g390	-	725438	726211	1	U	Family of unknown function (DUF5353)	-
g391	+	726361	726819	1	-	-	-
g392	+	726955	727710	1	J	Belongs to the universal ribosomal protein uS5 family	RPS2
g393	-	727940	729445	1	A	RNA-binding, Nab2-type zinc finger	NAB2
g394	+	729686	731266	1	O	assists the folding of proteins upon ATP hydrolysis	CCT2
g395	-	731411	733087	1	J	Aspartyl-tRNA synthetase	DPS1
g396	+	734593	735526	1	-	-	-
g397	-	735583	737061	1	Q	glutathione synthetase	GSH2
g398	+	737246	738297	1	J	Belongs to the eukaryotic ribosomal protein P1 P2 family	-
g399	-	738370	739584	1	O	Required for protein translocation and folding in the endoplasmic reticulum (ER). Functions as a nucleotide exchange factor for the ER lumenal chaperone KAR2 (By similarity)	SIL1
g400	-	740038	740487	1	S	Uncharacterized conserved protein (DUF2340)	-
g401	-	740637	742523	1	-	-	-
g402	-	743073	744053	1	DKT	Belongs to the protein kinase superfamily	CKA2
g403	+	744579	745379	1	-	-	-
g404	-	745549	746391	1	J	ribosomal protein	MRPL10
g405	-	746838	749045	1	I	Belongs to the terpene cyclase mutase family	ERG7
g406	+	749886	753416	1	J	U3 small nucleolar RNA-associated protein 22	UTP22
g407	+	753679	755835	1	K	RNA Polymerase	RPC40
g408	-	755903	757308	1	U	emp24/gp25L/p24 family/GOLD	-
g409	-	757428	758018	1	J	Eukaryotic mitochondrial regulator protein	-
g410	+	758599	760329	1	T	Protein tyrosine kinase	CDC7
g411	-	760412	761671	1	-	-	-
g412	+	762153	763567	1	J	Ribosome biogenesis protein	RPF2
g413	+	763931	767419	1	UY	Non-repetitive/WGA-negative nucleoporin C-terminal	NUP133
g414	-	767492	767851	1	S	Component of the DASH complex, a microtubule-binding subcomplex of the outer kinetochore that is essential for proper chromosome segregation. The DASH complex mediates the formation and maintenance of bipolar kinetochore-microtubule attachments by forming closed rings around spindle microtubules and establishing interactions with proteins from the central kinetochore (By similarity)	DAD2
g415	+	768167	769294	1	-	-	-
g416	-	769336	770916	1	F	Thymidylate synthase	TMP1
g417	-	771323	772219	1	S	Thioesterase superfamily	-
g418	+	772381	775302	1	O	Ulp1 protease family, C-terminal catalytic domain	-
g419	+	775481	776968	1	-	-	-
g420	+	777084	778487	1	C	Catalyzes the hydroxylation of L-kynurenine (L-Kyn) to form 3-hydroxy-L-kynurenine (L-3OHKyn). Required for synthesis of quinolinic acid	BNA4
g421	+	778787	780040	1	U	Essential component of the PAM complex, a complex required for the translocation of transit peptide-containing proteins from the inner membrane into the mitochondrial matrix in an ATP-dependent manner	TIM44
g422	+	780425	781792	1	T	Putative GTP-ase activating proteins for the small GTPase, ARF	GLO3
g423	-	782020	782642	1	-	-	-
g424	-	783003	783411	1	-	-	-
g425	+	783448	785319	1	P	Belongs to the major facilitator superfamily. Sugar transporter (TC 2.A.1.1) family	-
g426	+	785822	786676	1	S	Mpv17 / PMP22 family	-
g427	+	787579	788766	1	CK	reductase	ETR1
g428	-	788928	789335	1	-	-	-
g429	+	789430	791184	1	F	allantoinase	DAL1
g430	+	791491	791928	1	S	Protein of unknown function (DUF3128)	-
g431	-	792019	793197	1	U	Belongs to the small GTPase superfamily. Rho family	RHO3
g432	+	793510	795441	1	S	Dip2/Utp12 Family	UTP5
g433	+	795597	797171	1	G	Mannosyltransferase	SMP3
g434	-	797199	798440	1	O	Belongs to the AAA ATPase family	RPT3
g435	+	799066	807264	1	-	-	-
g436	+	807685	810477	1	S	GRAM domain	GYP2
g437	-	810619	813138	1	-	-	-
g438	-	813991	814371	1	-	-	-
g439	+	814512	815885	1	K	RNA polymerase II	rpb3
g440	-	816155	816970	1	E	1-(5-phosphoribosyl)-5- (5-phosphoribosylamino)methylideneamino imidazole-4-carboxamide isomerase	HIS6
g441	+	817383	818327	1	S	to Saccharomyces cerevisiae FAF1 (YIL019W)	FAF1
g442	+	818826	820994	1	BD	Regulatory subunit of the condensin complex, a complex required for conversion of interphase chromatin into mitotic-like condense chromosomes	BRN1
g443	+	821025	821639	1	-	-	-
g444	+	821761	823776	1	O	Belongs to the AAA ATPase family	YME1
g445	-	823948	825966	1	A	RPR	-
g446	+	826772	827572	1	J	39S mitochondrial ribosomal protein L46	-
g447	-	827892	829139	1	U	Endoplasmic Reticulum-Golgi Intermediate Compartment (ERGIC)	ERV46
g448	+	829316	830275	1	-	-	-
g449	+	830981	833392	1	T	Guanine nucleotide exchange factor	CDC24
g450	+	834630	836870	1	-	-	-
g451	+	837715	839658	1	C	Electron transfer flavoprotein-ubiquinone oxidoreductase, 4Fe-4S	-
g452	-	839901	841421	1	S	to Saccharomyces cerevisiae GDS1 (YOR355W)	GDS1
g453	-	842692	844320	1	I	Cupin-like domain	-
g454	-	845695	847044	1	D	G1 S-specific cyclin essential for the control of the cell cycle at the G1 S (start) transition	-
g455	+	847928	849349	1	OT	OTU-like cysteine protease	OTU2
g456	+	852660	853442	1	CO	Links covalently the heme group to the apoprotein of cytochrome c	CYC3
g457	-	853609	855840	1	S	Pentatricopeptide repeat domain	-
g458	-	856867	861108	1	L	Transposable element	-
g459	-	861256	861579	1	-	-	-
g460	+	862176	862943	1	U	Golgin subfamily A member 7/ERF4 family	ERF4
g461	+	863174	864397	1	J	Pseudouridine synthase	PUS4
g462	+	864571	865683	1	-	-	-
g463	+	865878	866369	1	G	Highly specific phosphatase involved in the metabolism of ADP-ribose 1''-phosphate (Appr1p) which is produced as a consequence of tRNA splicing	POA1
g464	-	866467	868641	1	U	Belongs to the TRAFAC class dynamin-like GTPase superfamily. Dynamin Fzo YdjA family	VPS1
g465	-	868993	870369	1	T	Extension to Ser/Thr-type protein kinases	-
g466	+	871473	872774	1	T	S-adenosylmethionine decarboxylase	SPE2
g467	-	873193	874101	1	C	Belongs to the mitochondrial carrier (TC 2.A.29) family	PET9
g468	+	874390	874650	1	-	-	-
g469	-	874700	876342	1	-	-	-
g470	+	876385	877896	1	O	X-domain of DnaJ-containing	DJP1
g471	+	878087	878716	1	Q	Dopa 4,5-dioxygenase family	-
g472	-	878753	879355	1	S	BAG domain	-
g473	-	879477	881117	1	-	-	-
g474	+	881256	881723	1	S	Sedlin, N-terminal conserved region	-
g475	-	881754	882149	1	S	YL1 nuclear protein C-terminal domain	IES6
g476	+	882193	882743	1	-	-	-
g477	-	883083	884331	1	V	NADPH-dependent methylglyoxal reductase	GRE2
g478	-	884580	887174	1	C	FAD linked oxidases, C-terminal domain	DLD1
g479	+	887219	890458	1	C	sulfite reductase	MET10
g480	-	890565	892862	1	-	-	-
g481	-	894022	895221	1	S	Flocculin type 3 repeat	-
g482	-	896064	896603	1	-	-	-
g483	+	898033	898710	1	K	G10 protein	BUD31
g484	-	898892	900334	1	K	FORKHEAD	HCM1
g485	+	901041	902141	1	K	TFIIE alpha subunit	-
g486	+	902267	903197	1	C	Belongs to the mitochondrial carrier (TC 2.A.29) family	CTP1
g487	-	903293	905234	1	S	Protein of unknown function (DUF2370)	-
g488	+	905323	906567	1	-	-	-
g489	+	906950	908590	1	E	methionine permease	-
g490	+	908793	909711	1	-	-	-
g491	-	909819	911180	1	DL	Component of the checkpoint clamp complex involved in the surveillance mechanism that allows the DNA repair pathways to act to restore the integrity of the DNA prior to DNA synthesis or separation of the replicated chromosomes	RAD17
g492	-	911405	912457	1	C	Vacuolar ATPase is responsible for acidifying a variety of intracellular compartments in eukaryotic cells. The active enzyme consists of a catalytic V1 domain attached to an integral membrane V0 proton pore complex. This subunit is a non-integral membrane component of the membrane pore domain and is required for proper assembly of the V0 sector. Might be involved in the regulated assembly of V1 s…	VMA6
g493	+	912911	914212	1	U	Dor1-like family	-
g494	-	914297	917746	1	A	SNF2 family N-terminal domain	-
g495	-	918136	918741	1	S	peptidyl-tyrosine sulfation	-
g496	+	919035	920102	1	-	-	-
g497	+	920340	921542	1	E	Histidinol-phosphate aminotransferase	HIS5
g498	+	921784	922518	1	J	ribosomal protein	-
g499	+	922748	924763	1	P	Belongs to the two pore domain potassium channel (TC 1.A.1.8) family	TOK1
g500	+	924943	926301	1	F	Nucleoside transporter	-
g501	+	926559	929309	1	-	-	-
g502	+	929640	931463	1	J	Required for the first step in the synthesis of diphthamide, a post-translational modification of histidine which occurs in translation elongation factor 2	DPH2
g503	+	931773	932817	1	Q	Belongs to the short-chain dehydrogenases reductases (SDR) family	-
g504	-	932904	933338	1	U	Microsomal signal peptidase 25 kDa subunit (SPC25)	SPC2
g505	-	933588	935396	1	O	Ring finger	-
g506	+	936158	938602	1	OP	Transferrin receptor-like dimerisation domain	-
g507	-	938882	939652	1	P	Catalyzes the cleavage of glutathione into 5-oxo-L- proline and a Cys-Gly dipeptide. Acts specifically on glutathione, but not on other gamma-glutamyl peptides	-
g508	-	939738	940318	1	-	-	-
g509	+	940371	942671	1	P	Na H antiporter	CNH1
g510	-	942817	944109	1	E	Belongs to the class-III pyridoxal-phosphate-dependent aminotransferase family	CAR2
g511	+	944816	947399	1	-	-	-
g512	+	947467	948420	1	-	-	-
g513	-	948468	949787	1	E	O-acetylhomoserine	MET15
g514	+	950686	951711	1	S	T5orf172 domain	-
g515	-	951806	953392	1	A	ATP-binding RNA helicase involved in transcription elongation and required for the export of mRNA out of the nucleus. SUB2 plays also a role in pre-mRNA splicing and spliceosome assembly. May be involved in rDNA and telomeric silencing, and maintenance of genome integrity (By similarity)	SUB2
g516	+	953558	953959	1	-	-	-
g517	-	954035	954868	1	E	Belongs to the pyrroline-5-carboxylate reductase family	PRO3
g518	+	955179	957632	1	K	jmjN domain	-
g519	-	958312	958773	1	-	-	-
g520	+	959287	960852	1	C	Produces ATP from ADP in the presence of a proton gradient across the membrane	ATP2
g521	-	961005	961625	1	O	DnaJ domain-containing protein	spf31
g522	+	961801	963009	1	L	TatD related DNase	pi038
g523	-	963193	965682	1	B	Belongs to the MYST (SAS MOZ) family	SAS3
g524	-	966166	967590	1	T	Serine/threonine phosphatases, family 2C, catalytic domain	PTC2
g525	-	968504	970510	1	A	RNA recognition motif	PIN4
g526	+	970979	971699	1	U	Necessary for protein translocation in the endoplasmic reticulum	SBH1
g527	-	971809	973485	1	J	prolyl-tRNA synthetase	PRS
g528	-	973656	974657	1	-	-	-
g529	+	974762	975285	1	-	-	-
g530	+	975869	977869	1	-	-	-
g531	+	978021	979811	1	O	Zinc-finger double-stranded RNA-binding	-
g532	-	979942	982116	1	A	RNA splicing	SQS1
g533	+	982821	984053	1	UZ	Cysteine protease required for the cytoplasm to vacuole transport (Cvt) and autophagy. Required for selective autophagic degradation of the nucleus (nucleophagy) as well as for mitophagy which contributes to regulate mitochondrial quantity and quality by eliminating the mitochondria to a basal level to fulfill cellular energy requirements and preventing excess ROS production. Cleaves the C-termin…	ATG4
g534	+	984526	985146	1	K	Ssu72-like protein	SSU72
g535	+	985416	987653	1	A	Ribonucleases P/MRP protein subunit POP1	POP1
g536	+	988157	989218	1	S	YCII-related domain	-
g537	-	990396	993302	1	O	Belongs to the peptidase C19 family	-
g538	-	993563	994495	1	-	-	-
g539	+	995215	996663	1	K	Histones H3 and H4 chaperone involved in the nucleosome formation and heterochromatin silencing. Required for the deposition of H3K56ac-carrying H3-H4 complex onto newly-replicated DNA. Plays a role in the transcriptional regulation of the cell- cycle dependent histone genes by creating a repressive structure at the core histone gene promoter (By similarity)	RTT106
g540	-	997022	997363	1	-	-	-
g541	+	997883	999178	1	E	Aminotransferase class I and II	YEY2
g542	-	999599	1000624	1	U	Helical region found in SNAREs	-
g543	+	1001102	1002748	1	S	Region of unknown function (DUF2417)	-
g544	-	1002756	1003291	1	-	-	-
g545	+	1003727	1004923	1	O	RING-like zinc finger	-
g546	-	1005228	1006964	1	P	Belongs to the major facilitator superfamily. Sugar transporter (TC 2.A.1.1) family	MAL1
g547	-	1008008	1010197	1	K	GAL4-like Zn(II)2Cys6 (or C6 zinc) binuclear cluster DNA-binding domain	-
g548	+	1010230	1011332	1	E	N-acetyltransferase HPA3	HPA3
g549	+	1011592	1012185	1	G	Phosphoglycerate mutase family	-
g550	-	1012571	1015825	1	P	Belongs to the cation transport ATPase (P-type) (TC 3.A.3) family	ENA2
g551	+	1016741	1019029	1	Z	N-acetyltransferase B complex (NatB) non catalytic subunit	MDM20
g552	-	1019568	1020650	1	S	Saccharomyces cerevisiae YBR138c	-
g553	-	1021037	1022575	1	S	Negative regulator of the mitotic exit network (MEN), required for multiple cell cycle checkpoints. Required for daughter cell separation and chromosome stability. Involved in copper sensitivity	AMN1
g554	-	1022754	1023273	1	-	-	-
g555	-	1023293	1024427	1	-	-	-
g556	-	1024446	1024890	1	-	-	-
g557	+	1024998	1027142	1	S	Arrestin (or S-antigen), C-terminal domain	creD
g558	+	1027595	1028734	1	U	Belongs to the syntaxin family	tlg2
g559	-	1028891	1030564	1	-	-	-
g560	-	1031214	1038125	1	T	Phosphatidylinositol	MDM12
g561	+	1039164	1040183	1	U	Vacuolar protein sorting-associated protein 74	VPS74
g562	-	1040433	1041482	1	G	Belongs to the glycosyl hydrolase 18 family	CHT4
g563	+	1041877	1044225	1	O	Ubiquitinyl hydrolase 1	ubp14
g564	+	1044733	1045919	1	E	Stereospecific condensation of phosphoenolpyruvate (PEP) and D-erythrose-4-phosphate (E4P) giving rise to 3-deoxy-D- arabino-heptulosonate-7-phosphate (DAHP)	ARO3
g565	-	1046147	1047856	1	E	Amino acid permease	-
g566	-	1048636	1050540	1	V	MatE	-
g567	-	1050929	1052278	1	G	Mannan endo-1,6-alpha-mannosidase	DFG5
g568	-	1052723	1053664	1	S	Haloacid dehalogenase-like hydrolase	-
g569	-	1054108	1056959	1	S	Fungal specific transcription factor domain	-
g570	-	1057222	1059261	1	U	Belongs to the adaptor complexes medium subunit family	-
g571	+	1059597	1060040	1	K	Pterin 4 alpha carbinolamine dehydratase	-
g572	-	1060125	1063991	1	S	Nuclear pore membrane glycoprotein	POM152
g573	-	1064184	1068056	1	A	Helicase associated domain (HA2) Add an annotation	ECM16
g574	+	1068804	1069442	1	U	Synaptobrevin	-
g575	-	1069713	1070378	1	K	Histone-like transcription factor (CBF/NF-Y) and archaeal histone	DPB4
g576	+	1071010	1071330	1	-	-	-
g577	-	1071354	1072457	1	-	-	-
g578	+	1072652	1076011	1	L	DNA repair protein	RAD5
g579	+	1076223	1077915	1	S	to Saccharomyces cerevisiae RSC58 (YLR033W)	-
g580	-	1077948	1079519	1	P	Natural resistance-associated macrophage protein	SMF3
g581	+	1080243	1081883	1	-	-	-
g582	-	1081986	1082705	1	O	Scaffold protein Nfu/NifU N terminal	NFU1
g583	+	1084006	1085700	1	P	Sodium-phosphate symporter which plays a fundamental housekeeping role in phosphate transport	PHO89
g584	+	1085942	1086820	1	Z	protein subunit beta	CAP2
g585	-	1086976	1088112	1	-	-	-
g586	+	1088738	1089991	1	-	-	-
g587	-	1090107	1090745	1	U	Clathrin is the major protein of the polyhedral coat of coated pits and vesicles	clc1
g588	-	1091057	1093486	1	BK	WD domain, G-beta repeat	ELP2
g589	+	1093886	1094669	1	K	Component of the Mediator complex, a coactivator involved in the regulated transcription of nearly all RNA polymerase II-dependent genes. Mediator functions as a bridge to convey information from gene-specific regulatory proteins to the basal RNA polymerase II transcription machinery. Mediator is recruited to promoters by direct interactions with regulatory proteins and serves as a scaffold for t…	SRB2
g590	+	1094831	1097104	1	A	ATP-dependent RNA helicase required for ribosome biogenesis. Involved in the release of U14 snoRNA in pre-ribosomal complexes. Required for pre-rRNA cleavage at site A2 (By similarity)	DBP4
g591	-	1097232	1098739	1	K	RNA polymerase III	RPC53
g592	+	1098832	1100484	1	B	Sas10 C-terminal domain	SAS10
g593	-	1100694	1102289	1	O	assists the folding of proteins upon ATP hydrolysis	CCT4
g594	+	1102621	1103628	1	S	Regulates the cell cycle in a nutrient dependent manner	CDC123
g595	+	1103681	1105027	1	PT	involved in growth regulation	CGR1
g596	-	1105327	1105779	1	S	HIT zinc finger	HIT1
g597	-	1105902	1106523	1	-	-	-
g598	-	1107208	1107915	1	-	-	-
g599	+	1107960	1108721	1	-	-	-
g600	-	1108881	1109466	1	-	-	-
g601	+	1109809	1112295	1	-	-	-
g602	+	1112365	1114827	1	-	-	-
g603	-	1115072	1115883	1	-	-	-
g604	-	1116812	1117279	1	-	-	-
g605	+	1117441	1118869	1	S	to Saccharomyces cerevisiae CLG1 (YGL215W)	CLG1
g606	-	1119283	1119729	1	-	-	-
g607	+	1120206	1120625	1	A	snRNP Sm proteins	smb1
g608	-	1121172	1121834	1	U	GTP-binding protein YPT32 YPT11	YPT31
g609	-	1122485	1125547	1	K	Component of the FACT complex, a general chromatin factor that acts to reorganize nucleosomes. The FACT complex is involved in multiple processes that require DNA as a template such as mRNA elongation, DNA replication and DNA repair. During transcription elongation the FACT complex acts as a histone chaperone that both destabilizes and restores nucleosomal structure. It facilitates the passage of…	SPT16
g610	+	1125680	1127161	1	L	DNA primase is the polymerase that synthesizes small RNA primers for the Okazaki fragments made during discontinuous DNA replication	PRI2
g611	-	1127353	1128647	1	-	-	-
g612	+	1128894	1130168	1	E	Catalyzes the NADPH-dependent reduction of ketopantoate into pantoic acid	-
g613	+	1130766	1131437	1	S	Possible lysine decarboxylase	-
g614	-	1131564	1132460	1	P	Reversible hydration of carbon dioxide	NCE103
g615	+	1132928	1136479	1	A	SNF2 family N-terminal domain	IRC5
g616	+	1137081	1138679	1	G	Glucoamylase	SGA1
g617	+	1139085	1139450	1	S	Membrane magnesium transporter	-
g618	+	1139855	1140583	1	-	-	-
g619	+	1140599	1141604	1	-	-	-
g620	-	1141897	1143693	1	-	-	-
g621	+	1144202	1144459	1	-	-	-
g622	+	1144830	1146419	1	Q	D-arabinitol 2-dehydrogenase	ARDH
g623	-	1146522	1147481	1	U	Gtr1/RagA G protein conserved region	GTR2
g624	-	1147644	1149109	1	DO	WD40 repeats	-
g625	+	1149152	1151368	1	IKOT	glucosyltransferase	ALG10
g626	-	1151653	1152858	1	G	SMI1 / KNR4 family	SMI1
g627	+	1153738	1154247	1	-	-	-
g628	-	1154511	1156652	1	-	-	-
g629	+	1156845	1157625	1	O	Peptidyl-tRNA hydrolase PTH2	-
g630	-	1157802	1159370	1	K	SANT SWI3, ADA2, N-CoR and TFIIIB'' DNA-binding domains	-
g631	-	1160038	1161480	1	E	Anthranilate synthase component	TRP2
g632	-	1161890	1165075	1	-	-	-
g633	+	1165116	1165441	1	-	-	-
g634	-	1165670	1166713	1	Y	Domain present in Saccharomyces cerevisiae Shp1, Drosophila melanogaster eyes closed gene (eyc), and vertebrate p47.	SHP1
g635	-	1167492	1169795	1	E	Methyltransferase	MET6
g636	+	1169949	1170466	1	-	-	-
g637	-	1170573	1171631	1	S	Glucose signalling factor 2	GSF2
g638	-	1171655	1172359	1	-	-	-
g639	-	1172494	1173349	1	-	-	-
g640	-	1173383	1173583	1	-	-	-
g641	+	1173877	1175508	1	G	Splits internally a 1,3-beta-glucan molecule and transfers the newly generated reducing end (the donor) to the non- reducing end of another 1,3-beta-glucan molecule (the acceptor) forming a 1,3-beta linkage, resulting in the elongation of 1,3- beta-glucan chains in the cell wall	PHR2
g642	-	1175721	1177508	1	S	to Saccharomyces cerevisiae BFA1 (YJR053W)	BFA1
g643	-	1177644	1182860	1	M	1,3-beta-glucan synthase subunit FKS1	-
g644	+	1183675	1185246	1	E	NDT80 / PhoG like DNA-binding family	NDT80
g645	-	1186284	1188311	1	S	Protein of unknown function (DUF1279)	NAT2
g646	+	1188370	1188827	1	-	-	-
g647	-	1188940	1189794	1	-	-	-
g648	-	1189995	1192230	1	O	ThiF family	-
g649	-	1192731	1193648	1	S	AdoMet dependent proline di-methyltransferase	-
g650	+	1193992	1194516	1	L	GINS complex protein	PSF3
g651	-	1194567	1197812	1	P	Tetratricopeptide repeat	CTR9
g652	+	1197953	1199614	1	J	Release factor	ERF1
g653	-	1199766	1202201	1	A	Belongs to the DEAD box helicase family	MAK5
g654	+	1202624	1204012	1	B	S-adenosyl-L-methionine-dependent methyltransferase that specifically methylates the N(1) position of an adenine present in helix 65 in 25S rRNA	BMT2
g655	+	1205099	1206739	1	P	Belongs to the major facilitator superfamily. Sugar transporter (TC 2.A.1.1) family	HXT5
g656	+	1208162	1209802	1	P	Belongs to the major facilitator superfamily. Sugar transporter (TC 2.A.1.1) family	HXT5
g657	+	1210760	1212037	1	E	Aspartate aminotransferase	AAT1
g658	-	1212182	1212400	1	-	-	-
g659	+	1212436	1214400	1	G	Belongs to the phosphohexose mutase family	PGM2
g660	-	1214674	1216320	1	K	zinc finger binding to DNA consensus sequence [AT]GATA[AG]	-
g661	-	1217531	1220608	1	-	-	-
g662	-	1220786	1222069	1	-	-	-
g663	+	1222518	1223441	1	J	Ribosomal_S15	-
g664	-	1223626	1224210	1	S	Nnf1	-
g665	+	1224885	1225763	1	U	Soluble NSF attachment protein, SNAP	SEC17
g666	-	1225994	1229413	1	F	Carbamoyl-phosphate synthetase large chain, oligomerisation domain	CPA2
g667	+	1230322	1231000	1	S	PIG-P	GPI19
g668	-	1231164	1233905	1	UY	HEAT-like repeat	kap104
g669	-	1234136	1235524	1	U	Src homology 3 domains	BUD14
g670	-	1236708	1237835	1	P	iron permease	FTH2
g671	-	1238043	1240658	1	-	-	-
g672	-	1241739	1242312	1	-	-	-
g673	-	1242480	1245573	1	-	-	-
g674	-	1245642	1246184	1	S	Phosphatidylglycerol phosphatidylinositol transfer protein	NPC2
g675	+	1247128	1248675	1	-	-	-
g676	-	1248862	1249776	1	S	Long chain	LSP1
g677	-	1250455	1251681	1	B	Catalytic component of the histone acetylase B (HAT-B) complex. Has intrinsic substrate specificity that modifies lysine in recognition sequence GXGKXG. Involved in DNA double-strand break repair	HAT1
g678	-	1251906	1257392	1	EIJ	urea amidolyase	2
g679	-	1257477	1258260	1	-	-	-
g680	-	1258403	1260736	1	E	Belongs to the sodium solute symporter (SSF) (TC 2.A.21) family	DUR3
g681	-	1261008	1262615	1	-	-	-
g682	-	1262727	1262969	1	-	-	-
g683	+	1263808	1264818	1	S	Mo25-like	HYM1
g684	-	1265017	1266538	1	E	Belongs to the class-IV pyridoxal-phosphate-dependent aminotransferase family	BAT2
g685	-	1266770	1269397	1	G	Belongs to the glycosyl hydrolase 47 family	-
g686	+	1269524	1270006	1	-	-	-
g687	+	1270039	1270510	1	-	-	-
g688	+	1270610	1271152	1	S	Protein of unknown function (DUF1687)	-
g689	-	1271452	1271922	1	-	-	-
g690	+	1272024	1272659	1	I	Catalyzes the third of the four reactions of the long- chain fatty acids elongation cycle. This endoplasmic reticulum- bound enzymatic process, allows the addition of two carbons to the chain of long- and very long-chain fatty acids VLCFAs per cycle. This enzyme catalyzes the dehydration of the 3-hydroxyacyl-CoA intermediate into trans-2,3-enoyl-CoA, within each cycle of fatty acid elongation. Th…	-
g691	-	1272762	1274006	1	S	ChAPs (Chs5p-Arf1p-binding proteins)	CHS6
g692	-	1274035	1275077	1	-	-	-
g693	+	1275780	1276179	1	-	-	-
g694	-	1276189	1277199	1	V	NADPH-dependent methylglyoxal reductase	GRE2
g695	-	1277800	1283398	1	T	Adenylate cyclase	CYR1
g696	+	1283634	1284134	1	-	-	-
g697	+	1285167	1286276	1	E	glutamine synthetase	GLN1
g698	-	1287546	1288469	1	S	Protein of unknown function (DUF1749)	-
g699	+	1289008	1290207	1	S	Fungal family of unknown function (DUF1776)	-
g700	-	1290506	1291452	1	-	-	-
g701	+	1291522	1292874	1	-	-	-
g702	+	1294549	1296579	1	A	DEAD-box RNA helicase-like protein required for pre-18S rRNA processing, specifically at sites A0, A1, and A2	UTP25
g703	+	1296853	1297342	1	-	-	-
g704	+	1297498	1298526	1	L	Binding domain of DNA repair protein Ercc1 (rad10/Swi10)	RAD10
g705	-	1298849	1299286	1	O	Prefoldin subunit	GIM5
g706	+	1299766	1300458	1	S	Rtf2 RING-finger	rtf2
g707	-	1300740	1301237	1	S	Cytochrome oxidase c assembly	-
g708	-	1301312	1303165	1	K	to Saccharomyces cerevisiae RSC9 (YML127W)	RSC9
g709	+	1304082	1305707	1	O	Belongs to the peptidase S10 family	CPYA
g710	+	1305995	1307610	1	-	-	-
g711	-	1307785	1308534	1	-	-	-
g712	+	1308744	1309705	1	J	60S ribosomal protein L7	RPL7
g713	-	1309842	1311083	1	-	-	-
g714	-	1311244	1316631	1	-	-	-
g715	-	1317910	1318437	1	-	-	-
g716	-	1318815	1319266	1	-	-	-
g717	+	1319413	1319910	1	-	-	-
g718	+	1320942	1322945	1	-	-	-
g719	+	1323170	1323736	1	-	-	-
g720	+	1323965	1325341	1	J	This protein promotes the GTP-dependent binding of aminoacyl-tRNA to the A-site of ribosomes during protein biosynthesis	TEF1
g721	-	1326141	1327275	1	U	GTP-binding protein	-
g722	+	1327330	1328295	1	S	Aldo/keto reductase family	-
g723	+	1329129	1329725	1	S	Protoplast secreted protein 2	-
g724	+	1330098	1331387	1	K	Paf1	-
g725	-	1331435	1332998	1	S	MINDY deubiquitinase	-
g726	-	1333059	1334342	1	I	Squalene synthetase	ERG9
g727	-	1335039	1336031	1	U	GTP-binding Protein	GTR1
g728	+	1336073	1336500	1	-	-	-
g729	+	1336666	1338399	1	G	Major Facilitator Superfamily	SEO1
g730	+	1338970	1341090	1	I	Sphingomyelin phosphodiesterase	-
g731	-	1341180	1341758	1	A	Nuclear cap-binding protein subunit 2	CBC2
g732	+	1342227	1344806	1	T	Protein tyrosine kinase	ppk32
g733	-	1344993	1346882	1	C	Flavoprotein (FP) subunit of succinate dehydrogenase (SDH) that is involved in complex II of the mitochondrial electron transport chain and is responsible for transferring electrons from succinate to ubiquinone (coenzyme Q)	SDH1
g734	+	1347051	1347853	1	-	-	-
g735	-	1348005	1348946	1	C	subunit D	VMA8
g736	-	1349402	1349791	1	S	Trm112p-like protein	-
g737	-	1349981	1352014	1	-	-	-
g738	+	1353009	1354532	1	-	-	-
g739	+	1355752	1356459	1	U	Is probably involved in a pathway contributing to genomic integrity	IRC22
g740	+	1356831	1359938	1	U	Inositol polyphosphate phosphatase, catalytic domain homologues	INP51
g741	-	1359958	1360224	1	-	-	-
g742	-	1363171	1367313	1	-	-	-
g743	-	1367706	1369427	1	E	synthase	LEU6
g744	+	1369610	1370111	1	-	-	-
g745	-	1370159	1370618	1	-	-	-
g746	-	1370667	1371038	1	-	-	-
g747	+	1371538	1373055	1	P	permease	GIT1
g748	-	1373184	1375850	1	S	Extracellular tail, of 10TM putative phosphate transporter	PHM7
g749	-	1377118	1377771	1	S	Chitin synthesis regulation, resistance to Congo red	-
g750	+	1378570	1379529	1	L	Type IIB DNA topoisomerase	SPO11
g751	+	1379610	1380464	1	C	Inorganic pyrophosphatase	IPP1
g752	+	1380578	1382041	1	-	-	-
g753	+	1382178	1383320	1	K	Mediator of diverse signals that repress RNA polymerase III transcription. Inhibits the de novo assembly of TFIIIB onto DNA	MAF1
g754	+	1383681	1384655	1	S	D-arabinose dehydrogenase	ARA1
g755	+	1384780	1385448	1	S	Pyridoxamine 5'-phosphate oxidase	-
g756	-	1385558	1387327	1	E	Belongs to the HisA HisF family	HIS7
g757	-	1387865	1390030	1	-	-	-
g758	-	1390450	1392678	1	J	3'-5' exonuclease	RRP6
g759	+	1392809	1393999	1	S	C2H2 type zinc-finger (2 copies)	REI1
g760	-	1394052	1396670	1	T	Fungal cell wall GPI anchor synthesis protein	LAS21
g761	-	1400032	1401507	1	DZ	Regulator of chromosome condensation (RCC1) repeat	-
g762	-	1401717	1404737	1	M	Chitin synthase	CHS2
g763	+	1405287	1407089	1	-	-	-
g764	+	1407424	1407915	1	L	Belongs to the GINS2 PSF2 family	PSF2
g765	+	1407980	1409698	1	E	N-acetylglutamate synthase involved in arginine biosynthesis	ARG2
g766	+	1410963	1411928	1	T	Haemolysin-III related	-
g767	+	1411947	1412714	1	S	Saccharomyces cerevisiae YOR238W	-
g768	-	1412899	1413996	1	E	Stereospecific condensation of phosphoenolpyruvate (PEP) and D-erythrose-4-phosphate (E4P) giving rise to 3-deoxy-D- arabino-heptulosonate-7-phosphate (DAHP)	ARO4
g769	+	1414779	1416029	1	U	carboxylic acid transport	BTN1
g770	+	1416412	1418775	1	I	Phosphate acyltransferases	-
g771	+	1419845	1420861	1	M	Glycosyltransferase sugar-binding region containing DXD motif	CSH1
g772	-	1421055	1422050	1	C	prohibitin homologues	SLP2
g773	+	1422735	1423652	1	J	3' exoribonuclease family, domain 2	RRP45
g774	-	1423722	1424747	1	-	-	-
g775	-	1424958	1426865	1	M	LrgB-like family	-
g776	-	1427955	1428392	1	C	nadh-ubiquinone oxidoreductase	-
g777	-	1428919	1429536	1	U	Belongs to the small GTPase superfamily. Rho family	RHO1
g778	+	1429750	1430930	1	-	-	-
g779	-	1430948	1432024	1	S	tRNA (guanine(9)-N(1))-methyltransferase activity	TRM10
g780	+	1432942	1434071	1	S	Aldo keto reductase	-
g781	-	1434126	1437854	1	K	Transcription factor	MRR1
g782	-	1438453	1439391	1	S	Repeated motif present between transmembrane helices in cystinosin, yeast ERS1p, mannose-P-dolichol utilization defect 1, and other hypothetical proteins.	RTC2
g783	+	1440510	1441366	1	J	tRNA-splicing endonuclease subunit sen54 N-term	SEN54
g784	-	1441834	1443195	1	-	-	-
g785	-	1443461	1444483	1	-	-	-
g786	+	1444794	1446242	1	D	to Saccharomyces cerevisiae THP1 (YOL072W)	-
g787	+	1446463	1446783	1	-	-	-
g788	-	1446898	1449009	1	PQ	Ferric reductase like transmembrane component	FRE8
g789	-	1449654	1450751	1	O	zinc finger	-
g790	+	1451793	1452535	1	-	-	-
g791	+	1453498	1454733	1	J	GTPase of unknown function C-terminal	-
g792	+	1454768	1455216	1	-	-	-
g793	+	1455258	1456220	1	U	Non-classical phosphatidylinositol (PtdIns) transfer protein (PITP), which exhibits PtdIns-binding transfer activity in the absence of detectable PtdCho-binding transfer activity. Regulates PtdIns(4,5)P2 homeostasis at the plasma membrane (By similarity)	SFH5
g794	+	1456705	1458465	1	-	-	-
g795	+	1459193	1461994	1	T	Ethanolamine phosphate transferase involved in glycosylphosphatidylinositol-anchor biosynthesis. Transfers ethanolamine phosphate to the first alpha-1,4-linked mannose of the glycosylphosphatidylinositol precursor of GPI-anchor (By similarity)	MCD4
g796	+	1462093	1463604	1	E	anthranilate synthase Component II	TRP3
g797	-	1463689	1465248	1	S	Domain of unknown function (DUF4451)	-
g798	+	1467213	1467533	1	S	Replication factor A protein 3	-
g799	-	1467602	1469794	1	I	PUL domain	lub1
g800	+	1470065	1472695	1	I	SacI homology domain	SAC1
g801	+	1473378	1474098	1	A	C-terminal duplication domain of Friend of PRMT1	-
g802	-	1474371	1476137	1	S	Major Facilitator Superfamily	-
g803	+	1476352	1478553	1	A	Ribonuclease III family	-
g804	+	1478624	1479106	1	-	-	-
g805	+	1479306	1480226	1	C	Belongs to the mitochondrial carrier (TC 2.A.29) family	MIR1
g806	+	1480814	1481470	1	-	-	-
g807	-	1481982	1482944	1	S	to gnl GLV YALI0B16852g Yarrowia lipolytica YALI0B16852g	-
g808	+	1484406	1485071	1	K	RNA polymerase I	RPA34
g809	+	1485401	1486999	1	H	Pfam:Methyltransf_6	-
g810	+	1487506	1491075	1	-	-	-
g811	+	1491748	1492788	1	T	Camp-dependent protein kinase	PKA1
g812	-	1492983	1494899	1	D	Protein tyrosine kinase	HAL5
g813	+	1495191	1497440	1	T	serine threonine-protein kinase	CLA4
g814	-	1497617	1498858	1	GT	Gti1/Pac2 family	sge1
g815	+	1501530	1503302	1	-	-	-
g816	+	1503873	1504697	1	K	Recruits TFIIH to the initiation complex and stimulates the RNA polymerase II C-terminal domain kinase and DNA-dependent ATPase activities of TFIIH. Both TFIIH and TFIIE are required for promoter clearance by RNA polymerase	tfa2
g817	+	1504841	1505693	1	U	Nuclear transport factor 2	NTF2
g818	+	1505829	1507976	1	Z	Involved in mitochondrial migration along actin filaments	AIM21
g819	-	1508001	1508573	1	A	Pre-mRNA-splicing factor CWC21	-
g820	-	1509698	1510699	1	EG	EamA-like transporter family	-
g821	+	1511541	1512344	1	-	-	-
g822	+	1512633	1513307	1	S	Thioesterase superfamily	-
g823	-	1513429	1515417	1	E	Asparagine synthase	-
g824	-	1516464	1517111	1	S	U3 snoRNA associated	-
g825	-	1517372	1518328	1	Q	non-haem dioxygenase in morphine synthesis N-terminal	-
g826	-	1518612	1520915	1	-	-	-
g827	+	1521104	1521949	1	P	zinc ion transport	SLC39A9
g828	-	1521973	1524381	1	I	Domain of unknown function (DUF3336)	TGL5
g829	+	1525278	1527878	1	S	tRNase Z endonuclease	-
g830	+	1528258	1528929	1	-	-	-
g831	+	1528977	1529744	1	-	-	-
g832	-	1529945	1531340	1	J	ribosomal protein	RML2
g833	+	1531521	1534062	1	L	Saccharomyces cerevisiae YIL039W	-
g834	-	1534204	1534848	1	O	Redoxin	DOT5
g835	+	1534905	1536428	1	-	-	-
g836	-	1536569	1537854	1	A	RNA-binding protein that carries poly(A) mRNA from the nucleus into the cytoplasm	-
g837	-	1537912	1538718	1	-	-	-
g838	+	1538779	1542135	1	K	ig-like, plexins, transcription factors	SPT23
g839	+	1542280	1543068	1	H	synthase	HEM4
g840	-	1543166	1545184	1	I	Acetyl-coenzyme A synthetase	ACS1
g841	-	1545546	1546117	1	-	-	-
g842	+	1546291	1546761	1	S	Optic atrophy 3 protein (OPA3)	-
g843	-	1547176	1547577	1	B	Variant histone H2A which can replace H2A in some nucleosomes. Nucleosomes wrap and compact DNA into chromatin, limiting DNA accessibility to the cellular machineries which require DNA as a template. Histones thereby play a central role in transcription regulation, DNA repair, DNA replication and chromosomal stability. DNA accessibility is regulated via a complex set of post-translational modific…	HTZ1
g844	-	1548180	1550054	1	P	Nitrogen permease regulator 2	NPR2
g845	+	1550448	1552763	1	-	-	-
g846	+	1553217	1554914	1	O	Belongs to the chaperonin (HSP60) family	HSP60
g847	+	1555290	1558349	1	-	-	-
g848	-	1558451	1559872	1	-	-	-
g849	-	1560358	1562949	1	Z	Belongs to the TRAFAC class myosin-kinesin ATPase superfamily. Kinesin family	CIN8
g850	-	1563092	1563784	1	D	Double-stranded DNA-binding domain	-
g851	+	1564210	1564728	1	U	GTP-binding Protein	ryh1
g852	+	1564784	1565020	1	-	-	-
g853	+	1567156	1567531	1	-	-	-
g854	+	1567570	1568566	1	-	-	-
g855	-	1568647	1569779	1	-	-	-
g856	-	1569953	1570704	1	-	-	-
g857	-	1570946	1572454	1	T	Serine threonine-protein phosphatase	pzh1
g858	+	1572635	1573391	1	-	-	-
g859	+	1573677	1574690	1	S	Acetyltransferase (GNAT) domain	-
g860	+	1574819	1575096	1	-	-	-
g861	+	1575459	1576943	1	H	Arginine methyltransferase involved in the assembly or stability of mitochondrial NADH ubiquinone oxidoreductase complex (complex I)	-
g862	+	1577085	1578969	1	A	Lysine methyltransferase	rrg1
g863	-	1579051	1580358	1	E	Aminotransferase class I and II	BNA3
g864	+	1581069	1581901	1	CU	Succinate dehydrogenase ubiquinone cytochrome b small subunit	-
g865	-	1582126	1582615	1	-	-	-
g866	+	1582702	1583553	1	-	-	-
g867	-	1584081	1584869	1	-	-	-
g868	+	1585523	1586275	1	J	Belongs to the universal ribosomal protein uS7 family	-
g869	+	1586402	1587091	1	-	-	-
g870	+	1587738	1589063	1	O	Peptidase M16 inactive domain	COR1
g871	-	1589146	1590366	1	DT	to Saccharomyces cerevisiae GPA1 (YHR005C)	GPA1
g872	+	1590401	1590805	1	-	-	-
g873	-	1591022	1593004	1	L	Calcineurin-like phosphoesterase	-
g874	+	1593054	1594496	1	-	-	-
g875	+	1594577	1595034	1	-	-	-
g876	-	1595110	1595692	1	-	-	-
g877	+	1596575	1597548	1	-	-	-
g878	+	1597967	1598902	1	S	Family of unknown function (DUF572)	cwf16
g879	-	1599038	1601539	1	U	Exocyst complex component Sec6	SEC6
g880	-	1601771	1603933	1	A	LsmAD	PBP1
g881	+	1603973	1604308	1	-	-	-
g882	-	1604726	1606273	1	-	-	-
g883	+	1606722	1607279	1	-	-	-
g884	+	1607391	1607987	1	-	-	-
g885	+	1608018	1608489	1	-	-	-
g886	-	1608634	1609401	1	S	GPR1/FUN34/yaaH family	mug86
g887	-	1610078	1614244	1	P	Cation-transporting ATPase	-
g888	+	1614916	1616607	1	K	TAFII55 protein conserved region	-
g889	+	1617057	1618019	1	EF	ribose-phosphate pyrophosphokinase	PRS1
g890	+	1618312	1619001	1	S	Haloacid dehalogenase-like hydrolase	-
g891	+	1619234	1621030	1	O	BRCA1-associated protein 2	-
g892	+	1621665	1626686	1	A	S1 RNA binding domain	RRP5
g893	-	1626773	1630012	1	-	-	-
g894	-	1630093	1630815	1	AD	to Saccharomyces cerevisiae TMA23 (YMR269W)	-
g895	+	1631006	1633681	1	-	-	-
g896	+	1633960	1637226	1	J	synthetase	CDC60
g897	+	1637867	1640119	1	S	Cell division control protein 4	CDC4
g898	-	1640241	1641623	1	-	-	-
g899	+	1642350	1643153	1	S	von Willebrand factor (vWF) type A domain	-
g900	+	1643498	1644295	1	U	Signal recognition particle	SEC65
g901	-	1644425	1645084	1	F	Orotate phosphoribosyltransferase	URA5
g902	+	1645824	1646762	1	-	-	-
g903	-	1646896	1648032	1	I	Ceramide hydroxylase involved in the alpha-hydroxylation of sphingolipid-associated very long chain fatty acids. Hydroxylates the very long chain fatty acid of ceramides at C2 and C3	SCS7
g904	-	1648510	1652421	1	-	-	-
g905	-	1652915	1653865	1	-	-	-
g906	+	1654332	1656380	1	E	Catalyzes the reversible hydration of cis-homoaconitate to (2R,3S)-homoisocitrate, a step in the alpha-aminoadipate pathway for lysine biosynthesis	LYS4
g907	-	1657722	1661534	1	-	-	-
g908	-	1661708	1662709	1	S	Uncharacterised conserved protein (DUF2373)	-
g909	-	1663248	1665009	1	E	Peptidase dimerisation domain	-
g910	-	1665054	1666122	1	-	-	-
g911	+	1666258	1666785	1	S	Saccharomyces cerevisiae YCR015c	-
g912	-	1666887	1668794	1	S	Tetratricopeptide repeat	-
g913	+	1672212	1674044	1	C	May be involved in the mitochondrial lipid metabolism	GEP3
g914	+	1674810	1675625	1	-	-	-
g915	+	1676045	1677466	1	A	ATP-dependent RNA helicase associated with the nuclear pore complex and essential for mRNA export from the nucleus. May participate in a terminal step of mRNA export through the removal of proteins that accompany mRNA through the nucleopore complex. May also be involved in early transcription (By similarity)	DBP5
g916	-	1677782	1678783	1	P	Iron/manganese superoxide dismutases, C-terminal domain	-
g917	-	1678991	1680335	1	S	Pal1 cell morphology protein	-
g918	-	1680451	1683675	1	-	-	-
g919	-	1684043	1686178	1	I	Belongs to the acyl-CoA oxidase family	POX1
g920	+	1686211	1686566	1	-	-	-
g921	-	1686569	1688686	1	I	Belongs to the acyl-CoA oxidase family	POX1
g922	+	1688900	1689545	1	-	-	-
g923	+	1689624	1690040	1	-	-	-
g924	+	1690110	1691354	1	ATY	Leucine Rich repeat	rna1
g925	-	1691464	1693767	1	-	-	-
g926	-	1694126	1694697	1	-	-	-
g927	-	1694770	1696344	1	U	Belongs to the purine-cytosine permease (2.A.39) family	TPN1
g928	-	1697340	1697840	1	J	ribosome biogenesis	RSA3
g929	-	1698022	1699107	1	BD	SHNi-TPR	-
g930	+	1699640	1703866	1	T	CNH domain	TUS1
g931	+	1704043	1704855	1	Q	Enoyl-(Acyl carrier protein) reductase	-
g932	+	1704876	1705748	1	T	Regulatory subunit of calcineurin, a calcium-dependent, calmodulin stimulated protein phosphatase. Confers calcium sensitivity (By similarity)	CNB1
g933	+	1706052	1707872	1	-	-	-
g934	-	1707921	1713782	1	A	SEN1 N terminal	SEN1
g935	-	1714283	1716541	1	S	Fungal specific transcription factor domain	-
g936	-	1716914	1717960	1	U	Endoplasmic Reticulum-Golgi Intermediate Compartment (ERGIC)	-
g937	-	1718185	1719831	1	S	Integral peroxisomal membrane peroxin	-
g938	-	1720048	1722327	1	T	Protein tyrosine kinase	POM1
g939	+	1722364	1722998	1	-	-	-
g940	+	1723381	1725501	1	Q	ABC transporter transmembrane region 2	PXA2
g941	+	1725606	1726265	1	J	Peptidyl-tRNA hydrolase	-
g942	+	1726879	1727367	1	-	-	-
g943	-	1727418	1727906	1	S	CoA binding domain	-
g944	+	1728366	1730804	1	K	GAL4-like Zn(II)2Cys6 (or C6 zinc) binuclear cluster DNA-binding domain	-
g945	+	1730890	1732041	1	T	Las17-binding protein actin regulator	-
g946	-	1732080	1733339	1	S	Leucine rich repeat	-
g947	-	1735125	1737770	1	A	Helicase associated domain (HA2) Add an annotation	-
g948	+	1737956	1739407	1	F	Belongs to the uridine kinase family	URK1
g949	-	1739486	1739860	1	-	-	-
g950	-	1740164	1741148	1	-	-	-
g951	+	1741595	1743133	1	E	Aminotransferase class I and II	ALT1
g952	-	1743221	1745008	1	O	Gaa1-like, GPI transamidase component	GAA1
g953	+	1745284	1746248	1	-	-	-
g954	-	1746265	1748373	1	-	-	-
g955	-	1748472	1749923	1	-	-	-
g956	+	1751871	1752713	1	J	ribosomal protein	-
g957	+	1754608	1757493	1	PT	Leucine Rich repeat	-
g958	-	1757604	1759298	1	J	Translation initiation factor SUI1	-
g959	+	1759782	1761293	1	MO	Phosphatidylinositol-glycan biosynthesis class S protein	GPI17
g960	-	1761350	1764202	1	L	AAA domain	-
g961	+	1765427	1769587	1	T	Guanine nucleotide exchange factor for Ras-like small GTPases	BUD5
g962	+	1769899	1772304	1	CE	Belongs to the aconitase IPM isomerase family	ACO2
g963	-	1772524	1774056	1	C	vacuolar ATP synthase subunit B	VMA2
g964	-	1774270	1776402	1	-	-	-
g965	-	1776845	1778083	1	S	Saccharomyces cerevisiae YPR084w	-
g966	-	1778569	1779591	1	G	beta-1,4-mannooligosaccharide phosphorylase	-
g967	+	1779650	1780051	1	-	-	-
g968	+	1780285	1781310	1	T	type 2C protein phosphatase	PTC4
g969	+	1782135	1783682	1	S	to uniprot Q06820 Saccharomyces cerevisiae YPR083W	-
g970	-	1783880	1785304	1	G	UDP-glucose-glucosephosphate glucosyltransferase	TPS1
g971	-	1785386	1785745	1	-	-	-
g972	+	1785904	1786980	1	S	YIF1	hrf1
g973	+	1787509	1794189	1	L	DNA polymerase epsilon	POL2
g974	+	1794331	1795746	1	L	Origin recognition complex (ORC) subunit 5 C-terminus	-
g975	-	1795748	1796932	1	S	GYF domain	-
g976	+	1797008	1797460	1	S	Essential protein Yae1, N terminal	-
g977	-	1797507	1799152	1	S	WD40 repeats	-
g978	-	1799586	1800587	1	Q	Belongs to the short-chain dehydrogenases reductases (SDR) family	-
g979	-	1800825	1802246	1	F	IMP-specific 5'-nucleotidase involved in IMP (inositol monophosphate) degradation	ISN1
g980	-	1802503	1803435	1	J	Belongs to the eukaryotic ribosomal protein eS4 family	RPS4
g981	-	1804082	1804885	1	S	Complex I intermediate-associated protein 30 (CIA30)	-
g982	-	1805754	1807301	1	F	Catalyzes the reversible phosphorylation of S-methyl-5'- thioadenosine (MTA) to adenine and 5-methylthioribose-1-phosphate. Involved in the breakdown of MTA, a major by-product of polyamine biosynthesis. Responsible for the first step in the methionine salvage pathway after MTA has been generated from S- adenosylmethionine. Has broad substrate specificity with 6- aminopurine nucleosides as prefer…	MEU1
g983	+	1807454	1808437	1	-	-	-
g984	-	1808525	1810204	1	I	Diacylglycerol acyltransferase	DGA1
g985	+	1810533	1812761	1	-	-	-
g986	-	1812991	1814303	1	-	-	-
g987	+	1814331	1814618	1	-	-	-
g988	+	1814961	1817495	1	-	-	-
g989	-	1817760	1820585	1	P	Essential component of the vacuolar proton pump (V- ATPase), a multimeric enzyme that catalyzes the translocation of protons across the membranes. Required for assembly and activity of the V-ATPase	STV1
g990	+	1821095	1823404	1	-	-	-
g991	-	1823448	1827800	1	L	DNA replication factor Dna2	dna2
g992	+	1828317	1829840	1	A	Required for pre-18S rRNA processing. May bind microtubules (By similarity)	NOP58
g993	+	1830447	1832704	1	E	general amino acid permease	GAP1
g994	-	1832874	1834595	1	E	general amino acid permease	-
g995	+	1834658	1835667	1	A	snRNP Sm proteins	lsm8
g996	-	1835948	1836700	1	E	Catalyzes the dehydration of methylthioribulose-1- phosphate (MTRu-1-P) into 2,3-diketo-5-methylthiopentyl-1- phosphate (DK-MTP-1-P)	MDE1
g997	-	1837083	1838081	1	O	geranylgeranyltransferase beta subunit	BET2
g998	-	1838328	1840331	1	L	DNA polymerase epsilon subunit	DPB2
g999	-	1840504	1842300	1	-	-	-
g1000	-	1842428	1844905	1	G	Belongs to the glycosyl hydrolase 3 family	bglA
g1001	-	1845299	1847320	1	S	Leucine rich repeat	-
g1002	-	1847642	1848154	1	-	-	-
g1003	-	1848314	1849071	1	-	-	-
g1004	-	1849802	1851796	1	Q	amine oxidase	AMO2
g1005	-	1852589	1853062	1	S	Domain of unknown function (DUF4452)	-
g1006	+	1854018	1857359	1	-	-	-
g1007	+	1857440	1858441	1	S	clavaminate synthase-like protein	-
g1008	+	1858561	1860000	1	A	WD domain, G-beta repeat	-
g1009	+	1860026	1862092	1	K	Class II histone deacetylase complex subunits 2 and 3	HDA3
g1010	-	1862096	1863200	1	O	ThiF family	AOS1
g1011	-	1863392	1865635	1	U	Component of the coat protein complex II (COPII) which promotes the formation of transport vesicles from the endoplasmic reticulum (ER). The coat has two main functions, the physical deformation of the endoplasmic reticulum membrane into vesicles and the selection of cargo molecules (By similarity)	SEC23
g1012	+	1866306	1866965	1	O	HSCB C-terminal oligomerisation domain	-
g1013	-	1867412	1868245	1	DKT	Plays a complex role in regulating the basal catalytic activity of the alpha subunit	CKB1
g1014	+	1868598	1869218	1	U	Required for the post-translational delivery of tail- anchored (TA) proteins to the endoplasmic reticulum. Together with GET2, acts as a membrane receptor for soluble GET3, which recognizes and selectively binds the transmembrane domain of TA proteins in the cytosol. The GET complex cooperates with the HDEL receptor ERD2 to mediate the ATP-dependent retrieval of resident ER proteins that contain …	GET1
g1015	-	1869250	1871949	1	B	Required for replication-independent chromatin assembly and for the periodic repression of histone gene transcription during the cell cycle	HIR1
g1016	-	1872471	1873937	1	E	Aromatic amino acid aminotransferase	ARO8
g1017	+	1874065	1874475	1	-	-	-
g1018	-	1874543	1876255	1	DO	Anaphase-promoting complex subunit 4 WD40 domain	CDH1
g1019	+	1876367	1876986	1	-	-	-
g1020	+	1877296	1878009	1	C	Thioredoxin-like [2Fe-2S] ferredoxin	NUO24
g1021	+	1878779	1879987	1	E	cystathionine beta-lyase	STR3
g1022	+	1880236	1882068	1	L	As part of the replication protein A (RPA RP-A), a single-stranded DNA-binding heterotrimeric complex, may play an essential role in DNA replication, recombination and repair. Binds and stabilizes single-stranded DNA intermediates, preventing complementary DNA reannealing and recruiting different proteins involved in DNA metabolism	RFA1
g1023	-	1882192	1885289	1	-	-	-
g1024	+	1886016	1888124	1	E	Belongs to the peptidase M24B family	AMPP
g1025	+	1888610	1889386	1	P	Iron-sulphur cluster biosynthesis	ISA1
g1026	+	1889602	1891473	1	O	Superoxide dismutase	-
g1027	-	1891531	1891956	1	-	-	-
g1028	-	1892350	1893090	1	-	-	-
g1029	+	1893551	1894421	1	-	-	-
g1030	+	1894734	1895510	1	D	Mob1/phocein family	MOB1
g1031	-	1895572	1897352	1	K	Endonuclease/Exonuclease/phosphatase family	NGL2
g1032	+	1897618	1900785	1	L	AAA domain	smc6
g1033	-	1900847	1902265	1	-	-	-
g1034	+	1902513	1903775	1	OU	60Kd inner membrane protein	-
g1035	-	1903951	1909218	1	T	RasGEF N-terminal motif	BEM2
g1036	-	1910115	1910327	1	-	-	-
g1037	+	1910466	1912859	1	L	Temperature dependent protein affecting M2 dsRNA replication	-
g1038	+	1913061	1914032	1	-	-	-
g1039	+	1914075	1915067	1	F	Phosphorylates Ins(1,3,4,5,6)P5 at position 2 to form Ins(1,2,3,4,5,6)P6 (InsP6 or phytate)	IPK1
g1040	-	1915108	1917138	1	C	belongs to the flavoprotein pyridine nucleotide cytochrome reductase family	cprA
g1041	+	1917551	1917823	1	-	-	-
g1042	+	1918497	1922543	1	TU	Eps15 homology domain	-
g1043	-	1922614	1924077	1	E	dioxygenase	-
g1044	+	1924116	1924470	1	-	-	-
g1045	-	1925005	1925807	1	S	GAL4-like Zn(II)2Cys6 (or C6 zinc) binuclear cluster DNA-binding domain	-
g1046	-	1926436	1926864	1	J	Mitochondrial ribosomal protein L51 / S25 / CI-B8 domain	MRPL51
g1047	-	1927107	1928747	1	E	methionine permease	MUP1
g1048	+	1928834	1929525	1	-	-	-
g1049	-	1929607	1933224	1	I	Pfam:KH_3	SCP160
g1050	-	1933735	1936329	1	S	SH3-binding, glutamic acid-rich protein	-
g1051	-	1936350	1937450	1	-	-	-
g1052	+	1937767	1938480	1	O	Belongs to the ubiquitin-conjugating enzyme family	CDC34
g1053	-	1938647	1939331	1	-	-	-
g1054	+	1940147	1941733	1	DL	Zinc finger in DBF-like proteins	DBF4
g1055	+	1941994	1944279	1	J	Initiation factor	IFM1
g1056	+	1944366	1945640	1	S	Programmed cell death protein 2, C-terminal putative domain	-
g1057	+	1946057	1948912	1	S	pheromone-regulated membrane protein	AFR075C
g1058	+	1949279	1950580	1	I	Taurine catabolism dioxygenase TauD, TfdA family	-
g1059	-	1950704	1955017	1	K	Plays a role in maintenance of chromatin structure during RNA polymerase II transcription elongation thereby repressing transcription initiation from cryptic promoters. Mediates the reassembly of nucleosomes onto the promoters of at least a selected set of genes during repression	SPT6
g1060	-	1955281	1956365	1	-	-	-
g1061	-	1956421	1958834	1	S	Vacuolar sorting protein 9 (VPS9) domain	-
g1062	-	1958917	1960433	1	-	-	-
g1063	+	1960471	1961484	1	H	Belongs to the FPP GGPP synthase family	BTS1
g1064	-	1961523	1962227	1	-	-	-
g1065	+	1962261	1963163	1	J	S-adenosyl-L-methionine-dependent methyltransferase that catalyzes four methylations of the modified target histidine residue in translation elongation factor 2 (EF-2), to form an intermediate called diphthine methyl ester. The four successive methylation reactions represent the second step of diphthamide biosynthesis	DPH5
g1066	+	1963287	1964716	1	-	-	-
g1067	-	1964735	1965329	1	-	-	-
g1068	+	1965376	1966272	1	TZ	Class II Aldolase and Adducin N-terminal domain	-
g1069	+	1971169	1972905	1	-	-	-
g1070	+	1974530	1975918	1	J	Translational cofactor elongation factor-1 gamma participates in the regulation of GTP-binding protein EF-1 alpha may play a redundant role in the regulation of protein synthesis or another GTP-dependent process	TEF4
g1071	+	1976355	1977464	1	G	Anp1	MNN9
g1072	+	1977800	1979710	1	S	Involved in the biogenesis of the 60S ribosomal subunit	NOG1
g1073	-	1979986	1980270	1	-	-	-
g1074	+	1980635	1981963	1	O	Zinc finger C-x8-C-x5-C-x3-H type (and similar)	-
g1075	-	1982224	1983603	1	S	MBA1-like protein	-
g1076	+	1983724	1985364	1	H	Catalytic histone acetyltransferase subunit of the RNA polymerase II elongator complex, which is a component of the RNA polymerase II (Pol II) holoenzyme and is involved in transcriptional elongation	ELP3
g1077	-	1986048	1988153	1	T	Protein kinase domain	SKY1
g1078	-	1988780	1990849	1	O	Belongs to the heat shock protein 70 family	SSE1
g1079	-	1991518	1993542	1	UY	Involved in the import of nuclear-targeted proteins into the nucleus and the export of poly(A) RNA out of the nucleus. Has a role in the endoplasmic reticulum-associated degradation (ERAD) pathway (By similarity)	NPL4
g1080	+	1993592	1995910	1	-	-	-
g1081	+	1995948	1997807	1	G	Glycolipid 2-alpha-mannosyltransferase	KRE2
g1082	+	1998150	1999814	1	G	Glycolipid 2-alpha-mannosyltransferase	KTR1
g1083	-	1999860	2000447	1	-	-	-
g1084	+	2000624	2001712	1	-	-	-
g1085	+	2002311	2004506	1	U	of the mitochondrial inner membrane m-AAA protease that mediates degradation of misfolded or unassembled proteins and is also required for correct assembly of mitochondrial enzyme complexes	AFG3
g1086	-	2004580	2006151	1	S	Centromere protein Scm3	-
g1087	-	2006428	2006658	1	S	Saccharomyces cerevisiae YLR218C	-
g1088	-	2006897	2008480	1	T	Serine threonine-protein phosphatase	PPT1
g1089	-	2008648	2012271	1	U	The coatomer is a cytosolic protein complex that binds to dilysine motifs and reversibly associates with Golgi non- clathrin-coated vesicles, which further mediate biosynthetic protein transport from the ER, via the Golgi up to the trans Golgi network	-
g1090	-	2012808	2014136	1	G	Glycosyl hydrolases family 16	UTR2
g1091	-	2014604	2017378	1	U	Vacuolar protein-sorting protein BRO1	BRO1
g1092	-	2017636	2022252	1	Q	Vacuolar multidrug resistance ABC transporter	-
g1093	+	2022749	2023402	1	-	-	-
g1094	-	2023923	2024903	1	A	WD domain, G-beta repeat	-
g1095	-	2025059	2027401	1	O	Belongs to the cullin family	CDC53
g1096	-	2027937	2029458	1	S	Saccharomyces cerevisiae YDL133W	-
g1097	+	2029538	2030221	1	S	Mitochondrial K+-H+ exchange-related	-
g1098	+	2031010	2031747	1	-	-	-
g1099	-	2031882	2033615	1	C	subunit a	VMA1
g1100	-	2034616	2035161	1	S	OHCU decarboxylase	-
g1101	-	2035780	2036928	1	C	NmrA-like family	EFM5
g1102	-	2037413	2038432	1	T	serine threonine-protein phosphatase	PPH21
g1103	+	2038651	2039016	1	-	-	-
g1104	-	2039344	2041687	1	-	-	-
g1105	-	2042318	2043663	1	-	-	-
g1106	+	2043743	2044252	1	-	-	-
g1107	-	2044374	2045741	1	O	Putative TOS1-like glycosyl hydrolase (DUF2401)	TOS1
g1108	+	2045995	2046661	1	-	-	-
g1109	+	2046793	2047149	1	-	-	-
g1110	+	2047180	2047644	1	-	-	-
g1111	+	2047670	2048922	1	S	Belongs to the small GTPase superfamily. Rho family	RHO4
g1112	-	2049623	2051134	1	-	-	-
g1113	+	2051172	2052815	1	J	Belongs to the class I-like SAM-binding methyltransferase superfamily. RNA M5U methyltransferase family	TRM2
g1114	+	2053077	2053766	1	J	Required for the processing of the 20S rRNA-precursor to mature 18S rRNA in a late step of the maturation of 40S ribosomal subunits. Has a physiological role leading to 18S rRNA stability	RPS21
g1115	-	2053948	2054313	1	-	-	-
g1116	+	2054454	2056133	1	G	Glycosyl transferase family 8	GLG1
g1117	+	2056815	2058005	1	J	ATP-dependent RNA helicase which is a subunit of the eIF4F complex involved in cap recognition and is required for mRNA binding to ribosome. In the current model of translation initiation, eIF4A unwinds RNA secondary structures in the 5'-UTR of mRNAs which is necessary to allow efficient binding of the small ribosomal subunit, and subsequent scanning for the initiator codon (By similarity)	TIF1
g1118	-	2058511	2060949	1	P	Sulfate permease	SUL2
g1119	+	2061154	2061854	1	-	-	-
g1120	-	2062370	2064565	1	G	FGGY family of carbohydrate kinases, C-terminal domain	-
g1121	-	2065664	2066628	1	K	Histone-like transcription factor (CBF/NF-Y) and archaeal histone	-
g1122	-	2066766	2068114	1	J	Constitutes one of the two catalytic subunit of the tRNA-splicing endonuclease complex, a complex responsible for identification and cleavage of the splice sites in pre-tRNA. It cleaves pre-tRNA at the 5'- and 3'-splice sites to release the intron. The products are an intron and two tRNA half-molecules bearing 2',3'-cyclic phosphate and 5'-OH termini. There are no conserved sequences at the splic…	SEN2
g1123	-	2068408	2069218	1	-	-	-
g1124	+	2069272	2069664	1	-	-	-
g1125	-	2070000	2071355	1	-	-	-
g1126	-	2071589	2073211	1	C	PhoX homologous domain, present in p47phox and p40phox.	BEM1
g1127	-	2073691	2074152	1	K	Histone-like transcription factor (CBF/NF-Y) and archaeal histone	-
g1128	-	2074179	2077141	1	-	-	-
g1129	-	2078057	2079545	1	E	Acetolactate synthase	ILV6
g1130	+	2079819	2081410	1	T	Src homology 3 domains	PIN3
g1131	-	2081532	2082437	1	O	prohibitin homologues	PHB2
g1132	-	2082584	2084385	1	-	-	-
g1133	-	2084899	2085995	1	-	-	-
g1134	+	2086033	2087592	1	L	DNA helicase	pcrA
g1135	-	2087785	2088384	1	T	inhibitor	RDI1
g1136	+	2088500	2092463	1	O	Ubiquitin elongating factor core	UFD2
g1137	-	2092640	2094127	1	U	Belongs to the small GTPase superfamily. Arf family	ARF1
g1138	-	2094838	2095527	1	I	to Saccharomyces cerevisiae NUS1 (YDL193W)	-
g1139	+	2095863	2098241	1	P	Belongs to the major facilitator superfamily. Sugar transporter (TC 2.A.1.1) family	SNF3
g1140	-	2098596	2099070	1	-	-	-
g1141	+	2099113	2100254	1	O	Ankyrin repeats (many copies)	NAS6
g1142	+	2100380	2100886	1	U	Membrane-associating domain	NCE102
g1143	-	2101257	2103638	1	J	Nop14-like family	NOP14
g1144	-	2103829	2106435	1	U	Involved in autophagy and cytoplasm to vacuole transport (Cvt) vesicle formation. Plays a key role in the organization of the preautophagosomal structure phagophore assembly site (PAS), the nucleating site for formation of the sequestering vesicle	ATG9
g1145	+	2106739	2107159	1	-	-	-
g1146	-	2107577	2107859	1	-	-	-
g1147	+	2108149	2110128	1	G	to CA5661 CaKRE6 Candida albicans CaKRE6 Glucan synthase subunit	KRE6
g1148	+	2110154	2112622	1	G	to CA5661 CaKRE6 Candida albicans CaKRE6 Glucan synthase subunit	KRE6
g1149	-	2112910	2114232	1	I	Belongs to the beta-ketoacyl-ACP synthases family	CEM1
g1150	-	2115005	2116128	1	-	-	-
g1151	+	2116381	2116708	1	-	-	-
g1152	+	2117554	2119218	1	O	assists the folding of proteins upon ATP hydrolysis	cct1
g1153	-	2119331	2120089	1	D	Cyclin	PCL2
g1154	-	2120944	2122161	1	P	Belongs to the Ca(2 ) cation antiporter (CaCA) (TC 2.A.19) family	VCX1
g1155	-	2122457	2123932	1	I	Squalene	ERG1
g1156	+	2123989	2124399	1	-	-	-
g1157	-	2124416	2126497	1	J	translation initiation factor eIF-2b	GCD6
g1158	-	2127602	2128853	1	S	Hypoxia induced protein conserved region	RCF2
g1159	-	2129266	2130287	1	-	-	-
g1160	+	2130396	2131751	1	FQ	Amidohydrolase family	-
g1161	+	2132137	2132615	1	-	-	-
g1162	-	2132716	2133658	1	-	-	-
g1163	+	2133888	2134421	1	S	Saccharomyces cerevisiae YLR065C	-
g1164	+	2134447	2135091	1	T	Belongs to the BolA IbaG family	uvi31
g1165	-	2135277	2140051	1	Z	Belongs to the TRAFAC class myosin-kinesin ATPase superfamily. Myosin family	MYO2
g1166	-	2141056	2142684	1	C	Cytochrome b2	-
g1167	-	2143616	2144343	1	-	-	-
g1168	+	2144829	2146086	1	-	-	-
g1169	+	2146338	2147572	1	-	-	-
g1170	+	2147986	2150493	1	L	DNA repair and recombination protein	RAD54
g1171	-	2150643	2153147	1	-	-	-
g1172	+	2153959	2155881	1	C	fumarate reductase	OSM2
g1173	-	2156041	2157751	1	Z	Belongs to the actin family	ACT1
g1174	-	2158632	2158977	1	-	-	-
g1175	-	2159544	2160424	1	-	-	-
g1176	-	2160507	2160764	1	-	-	-
g1177	-	2160858	2161292	1	E	The H protein shuttles the methylamine group of glycine from the P protein to the T protein	GCV3
g1178	-	2161364	2162244	1	-	-	-
g1179	+	2162274	2164226	1	O	heat shock protein 70	SSA3
g1180	-	2164387	2166390	1	P	Belongs to the Ca(2 ) cation antiporter (CaCA) (TC 2.A.19) family	-
g1181	-	2167626	2168123	1	-	-	-
g1182	-	2168348	2169408	1	-	-	-
g1183	+	2169439	2171124	1	T	Belongs to the membrane-bound acyltransferase family	GUP1
g1184	+	2171283	2171915	1	S	Mitochondrial export protein Som1	-
g1185	-	2172138	2172581	1	O	Belongs to the ubiquitin-conjugating enzyme family	MMS2
g1186	+	2173105	2175252	1	-	-	-
g1187	-	2175368	2178106	1	-	-	-
g1188	+	2178606	2179219	1	-	-	-
g1189	+	2179330	2180844	1	B	Ribosome assembly protein	rrb1
g1190	+	2181126	2183000	1	S	Domain of unknown function (DUF4110)	KEL3
g1191	-	2183186	2184154	1	A	Belongs to the class I-like SAM-binding methyltransferase superfamily. rRNA adenine N(6)-methyltransferase family	DIM1
g1192	+	2184539	2185423	1	-	-	-
g1193	+	2185678	2186799	1	-	-	-
g1194	+	2187394	2189706	1	-	-	-
g1195	-	2189709	2190152	1	-	-	-
g1196	+	2190290	2191885	1	G	Catalyzes the conversion of GlcNAc-6-P into GlcNAc-1-P during the synthesis of uridine diphosphate UDP-GlcNAc, which is a biosynthetic precursor of chitin and also supplies the amino sugars for N-linked oligosaccharides of glycoproteins	PCM1
g1197	-	2192052	2193187	1	C	endonuclease LCL3	LCL3
g1198	+	2193254	2194423	1	K	RNA polymerase II transcription elongation factor	-
g1199	+	2194695	2195237	1	-	-	-
g1200	-	2196156	2196847	1	-	-	-
g1201	+	2197875	2199215	1	-	-	-
g1202	+	2199627	2200660	1	-	-	-
g1203	-	2200875	2201420	1	-	-	-
g1204	+	2201607	2202929	1	T	Belongs to the protein kinase superfamily	SKS1
g1205	-	2203044	2205030	1	S	alpha/beta hydrolase fold	-
g1206	-	2205391	2205837	1	-	-	-
g1207	-	2206295	2207386	1	Q	alcohol dehydrogenase	ADH6
g1208	-	2209586	2212096	1	-	-	-
g1209	+	2212900	2213790	1	S	to uniprot P40100 Saccharomyces cerevisiae YER185W	RTA1
g1210	-	2218151	2220448	1	-	-	-
g1211	+	766	1428	2	-	-	-
g1212	+	1460	1726	2	-	-	-
g1213	+	4466	8002	2	-	-	-
g1214	+	11206	16542	2	-	-	-
g1215	+	18530	19873	2	DP	Flavoprotein	SIS2
g1216	-	20002	20895	2	J	Belongs to the universal ribosomal protein uL1 family	RPL10A
g1217	+	21303	22319	2	-	-	-
g1218	-	22502	25330	2	U	The coatomer is a cytosolic protein complex that binds to dilysine motifs and reversibly associates with Golgi non- clathrin-coated vesicles, which further mediate biosynthetic protein transport from the ER, via the Golgi up to the trans Golgi network. Coatomer complex is required for budding from Golgi membranes, and is essential for the retrograde Golgi-to-ER transport of dilysine-tagged protei…	SEC27
g1219	-	25967	27631	2	M	Required for N-linked oligosaccharide assembly. Has a role in the last step of the synthesis of the Man(5)GlcNAc(2)-PP- dolichol core oligosaccharide on the cytoplasmic face of the endoplasmic reticulum (By similarity)	ALG11
g1220	+	28383	30087	2	-	-	-
g1221	+	30236	31746	2	J	Cotranslationally removes the N-terminal methionine from nascent proteins. The N-terminal methionine is often cleaved when the second residue in the primary sequence is small and uncharged (Met-Ala-, Cys, Gly, Pro, Ser, Thr, or Val)	MAP2
g1222	-	31902	32419	2	-	-	-
g1223	+	32619	33891	2	U	MSP (Major sperm protein) domain	SCS2
g1224	-	34761	36179	2	-	-	-
g1225	-	36310	37650	2	Q	alternative oxidase	AOX2
g1226	-	37935	38511	2	-	-	-
g1227	+	38643	39533	2	T	Plasma membrane osmosensor that activates the high osmolarity glycerol (HOG) MAPK signaling pathway in response to high osmolarity	SHO1
g1228	+	39778	40638	2	-	-	-
g1229	-	40677	42491	2	S	Uncharacterized ACR, YdiU/UPF0061 family	-
g1230	+	42693	43057	2	-	-	-
g1231	-	43496	45055	2	K	KilA-N	stuA
g1232	-	46947	47783	2	S	Sucrase/ferredoxin-like	AIM32
g1233	-	48130	51591	2	A	SNF2 family N-terminal domain	rhp26
g1234	-	52069	52869	2	S	GPR1/FUN34/yaaH family	mug86
g1235	+	52953	53760	2	-	-	-
g1236	-	53951	54832	2	Q	Belongs to the short-chain dehydrogenases reductases (SDR) family	AYR2
g1237	+	55787	57598	2	T	Extension to Ser/Thr-type protein kinases	DBF2
g1238	-	57727	58585	2	J	3' exoribonuclease family, domain 1	RRP46
g1239	+	58635	60092	2	A	Prp31 C terminal domain	PRP31
g1240	+	60420	63671	2	J	Belongs to the class-I aminoacyl-tRNA synthetase family	VAS1
g1241	+	63742	64142	2	-	-	-
g1242	+	64335	65231	2	-	-	-
g1243	-	65262	68903	2	P	sensitivity to a killer toxin (SMK toxin) produced by Pichia Farinosa	SPF1
g1244	+	68940	69359	2	-	-	-
g1245	+	69632	70771	2	Q	Belongs to the iron ascorbate-dependent oxidoreductase family	-
g1246	+	71040	72104	2	-	-	-
g1247	-	72175	73436	2	C	Belongs to the mitochondrial carrier (TC 2.A.29) family	TPC1
g1248	+	73468	74961	2	L	MutL C terminal dimerisation domain	MLH3
g1249	+	75284	76447	2	-	-	-
g1250	-	76549	78087	2	T	Protein tyrosine kinase	-
g1251	+	78161	78893	2	-	-	-
g1252	-	79238	81082	2	S	Saccharomyces cerevisiae YOL070c	-
g1253	-	81293	81641	2	-	-	-
g1254	+	81997	83025	2	-	-	-
g1255	+	83226	84251	2	D	WD40 repeats	BUB3
g1256	+	84407	85909	2	S	SET (Su(var)3-9, Enhancer-of-zeste, Trithorax) domain	RMS1
g1257	-	85985	88846	2	-	-	-
g1258	-	89126	89906	2	-	-	-
g1259	-	89988	90269	2	J	Involved in mitochondrial genome encoded proteins translation	MRP10
g1260	-	90478	92004	2	-	-	-
g1261	-	92210	93923	2	D	Cyclin	PCL1
g1262	-	94666	98271	2	-	-	-
g1263	-	98308	98834	2	-	-	-
g1264	-	99096	99302	2	-	-	-
g1265	+	99773	103522	2	L	Forms a fork protection complex (FPC) with CSM3 and which is required for chromosome segregation during meiosis and DNA damage repair. FPC coordinates leading and lagging strand synthesis and moves with the replication fork. FPC stabilizes replication forks in a configuration that is recognized by replication checkpoint sensors (By similarity)	TOF1
g1266	-	103548	105032	2	E	Transmembrane amino acid transporter protein	-
g1267	+	105544	106122	2	S	Involved in the processing of the 20S pre-rRNA	FYV7
g1268	-	106158	107864	2	S	ABC1 family	-
g1269	-	108244	111396	2	-	-	-
g1270	+	111473	112032	2	A	snRNP Sm proteins	SMD3
g1271	-	112142	114308	2	Q	Belongs to the class-I pyridine nucleotide-disulfide oxidoreductase family	GLR1
g1272	-	114330	115493	2	-	-	-
g1273	+	115550	116275	2	-	-	-
g1274	+	116599	117303	2	J	Belongs to the universal ribosomal protein uS17 family	RPS11B
g1275	-	117400	118011	2	O	Glutaredoxin	-
g1276	+	119011	119968	2	-	-	-
g1277	+	120043	121611	2	EGP	transporter required for uptake of lactate and pyruvate	-
g1278	-	121789	123444	2	H	Belongs to the malate synthase family	MLS1
g1279	+	123509	123874	2	-	-	-
g1280	-	123958	125481	2	M	Mycolic acid cyclopropane synthetase	-
g1281	+	126057	127640	2	BK	NAD-dependent histone deacetylase	SIR2
g1282	+	127716	128924	2	S	to Saccharomyces cerevisiae MTF2 (YDL044C)	-
g1283	+	129232	129903	2	K	helix loop helix domain	RTG1
g1284	-	129971	130861	2	EH	Flavin adenine dinucleotide	FAD1
g1285	-	131131	132144	2	V	NADPH-dependent methylglyoxal reductase	GRP2
g1286	+	132471	132981	2	-	-	-
g1287	+	133190	133716	2	-	-	-
g1288	+	134235	136499	2	K	KilA-N	SWI6
g1289	-	136733	137308	2	T	EF-hand domain pair	ncs1
g1290	+	137434	137859	2	S	Plays an essential role in the assembly of succinate dehydrogenase (SDH), an enzyme complex (also referred to as respiratory complex II) that is a component of both the tricarboxylic acid (TCA) cycle and the mitochondrial electron transport chain, and which couples the oxidation of succinate to fumarate with the reduction of ubiquinone (coenzyme Q) to ubiquinol. Required for flavinylation (covale…	emi5
g1291	+	138132	139322	2	S	Vta1 like	-
g1292	+	139449	140144	2	-	-	-
g1293	-	140183	141052	2	A	RNA splicing	SLU7
g1294	-	141298	142137	2	A	Nucleolar protein,Nop52	-
g1295	+	142340	142828	2	-	-	-
g1296	-	142979	145305	2	-	-	-
g1297	-	145385	146206	2	I	enoyl-CoA hydratase	-
g1298	-	146309	148990	2	A	ATP-dependent RNA helicase involved spliceosome assembly and in nuclear splicing. Catalyzes an ATP-dependent conformational change of U2 snRNP. Bridges U1 and U2 snRNPs and enables stable U2 snRNP association with intron RNA (By similarity)	PRP5
g1299	-	149212	152952	2	E	Amino acid permease	-
g1300	+	154007	155878	2	C	Involved in the processing or stability of mitochondrial mRNAs. Required for meiotic nuclear division (By similarity)	RMD9
g1301	+	156106	156363	2	-	-	-
g1302	+	157324	158817	2	K	Subunit (60 kDa) of TFIID and SAGA complexes involved in transcription initiation of RNA polymerase II and in chromatin modification	taf6
g1303	-	158920	161340	2	-	-	-
g1304	-	161504	164719	2	T	PAS domain	FUN31
g1305	-	165005	165834	2	-	-	-
g1306	-	165857	167731	2	S	Arrestin_N terminal like	LDB19
g1307	+	167924	169413	2	Z	Belongs to the actin family	ARP6
g1308	-	169461	170399	2	M	GlcNAc-PI de-N-acetylase	GPI12
g1309	-	170938	171870	2	Q	Methyltransferase domain	-
g1310	-	172153	175221	2	K	Fungal specific transcription factor domain	CAT8
g1311	+	175320	176863	2	L	Bifunctional DNA N-glycosylase with associated apurinic apyrimidinic (AP) lyase function that catalyzes the first step in base excision repair (BER), the primary repair pathway for the repair of oxidative DNA damage. The DNA N-glycosylase activity releases the damaged DNA base from DNA by cleaving the N- glycosidic bond, leaving an AP site. The AP lyase activity cleaves the phosphodiester bond 3'…	NTH1
g1312	+	177410	178603	2	K	Endonuclease/Exonuclease/phosphatase family	-
g1313	+	179150	181501	2	K	Acts as catalytic component of the CCR4-NOT core complex, which in the nucleus seems to be a general transcription factor, and in the cytoplasm the major mRNA deadenylase involved in mRNA turnover. Ccr4 has 3'-5' RNase activity with a strong preference for polyadenylated substrates and also low exonuclease activity towards single-stranded DNA. Discovered because of its role in the control of ADH2…	CCR4
g1314	+	181790	182770	2	G	Histidine phosphatase superfamily (branch 1)	PMU1
g1315	-	182886	184448	2	P	glycerophosphoinositol permease	GIT1
g1316	-	185810	186874	2	F	Dihydroorotase	URA4
g1317	-	186994	187853	2	-	-	-
g1318	+	188082	188396	2	AD	Mitosis protein DIM1	DIB1
g1319	-	188699	189406	2	S	Phosphatidylethanolamine-binding protein	TFS1
g1320	-	189627	190520	2	K	Transcriptional activator	HAP5
g1321	-	191066	193384	2	O	Mannosyltransferase	PMT6
g1322	-	193753	194592	2	S	Proline racemase	-
g1323	+	194744	195192	2	-	-	-
g1324	-	195478	196203	2	-	-	-
g1325	+	196235	197479	2	S	nitrosoguanidine resistance protein	-
g1326	+	197858	207991	2	-	-	-
g1327	-	208084	209196	2	T	Calmodulin	CMD1
g1328	+	209598	212837	2	L	Deoxycytidyl transferase involved in DNA repair. Transfers a dCMP residue from dCTP to the 3'-end of a DNA primer in a template-dependent reaction. May assist in the first step in the bypass of abasic lesions by the insertion of a nucleotide opposite the lesion. Required for normal induction of mutations by physical and chemical agents	REV1
g1329	+	212907	214094	2	B	histone deacetylase	HOS1
g1330	-	214146	214525	2	O	Participates in the formation of the lipid-linked precursor oligosaccharide for N-glycosylation. Involved in assembling the dolichol-pyrophosphate-GlcNAc(2)-Man(5) intermediate on the cytoplasmic surface of the ER (By similarity)	ALG1
g1331	+	214691	215518	2	-	-	-
g1332	+	216328	217973	2	S	Domain of unknown function (DUF4112)	-
g1333	+	218196	219386	2	I	cytidylyltransferase	MUQ1
g1334	-	219579	219842	2	S	to Saccharomyces cerevisiae STF2 (YGR008C) and TMA10 (YLR327C)	STF2
g1335	+	220605	222032	2	O	In Between Ring fingers	-
g1336	+	222145	223116	2	E	Carbon-nitrogen hydrolase	NTA1
g1337	-	223395	227474	2	S	RAVE protein 1 C terminal	RAV1
g1338	-	227644	229146	2	S	Ion channel regulatory protein UNC-93	-
g1339	-	230144	231634	2	E	Pyridoxal-dependent decarboxylase conserved domain	GAD2
g1340	-	231916	232326	2	O	Cytochrome c oxidase assembly protein PET191	-
g1341	+	232487	236140	2	A	RNA splicing	RSE1
g1342	-	236279	238297	2	K	Transcription factor	FKH2
g1343	-	239015	240325	2	S	WD domain, G-beta repeat	SWD1
g1344	+	240764	244786	2	-	-	-
g1345	+	245164	248025	2	M	Chitin synthase	-
g1346	+	249252	250221	2	-	-	-
g1347	+	250476	253169	2	P	plasma membrane ATPase	PMA1
g1348	+	253367	253894	2	-	-	-
g1349	+	254893	257079	2	J	Pumilio-like repeats	-
g1350	+	257273	259636	2	-	-	-
g1351	+	259920	261305	2	IT	reductase	ERG4
g1352	-	261546	262337	2	O	Belongs to the peptidase T1A family	SCL1
g1353	+	262673	264022	2	B	Belongs to the histone deacetylase family. HD Type 1 subfamily	HOS2
g1354	+	264430	266592	2	T	Protein tyrosine kinase	-
g1355	+	268087	269733	2	D	Rhodanese Homology Domain	MIH1
g1356	-	270271	272988	2	Q	peroxisomal hydratase-dehydrogenase-epimerase	FOX2
g1357	+	273235	273929	2	-	-	-
g1358	+	273956	276262	2	I	Phosphate acyltransferases	SCT1
g1359	-	276343	278595	2	L	DNA ligase	cdc17
g1360	+	279084	280451	2	Z	Belongs to the actin family	ARP9
g1361	-	280651	281778	2	-	-	-
g1362	+	281875	282566	2	-	-	-
g1363	+	282922	285138	2	S	Pfam:DUF3812	EIS1
g1364	+	285256	285846	2	S	Altered inheritance of mitochondria protein 11	AIM11
g1365	+	285946	286826	2	B	Histone H3	CSE4
g1366	-	287203	288696	2	S	C2H2-type zinc finger	-
g1367	-	289031	289408	2	-	-	-
g1368	-	289696	291551	2	S	SBF-like CPA transporter family (DUF4137)	RCH1
g1369	+	291702	293777	2	-	-	-
g1370	+	293890	295008	2	C	Aldo/keto reductase family	-
g1371	+	295308	295664	2	K	Transcriptional Coactivator p15 (PC4)	-
g1372	+	296129	298810	2	U	CorA-like Mg2+ transporter protein	MNR2
g1373	-	299929	300648	2	-	-	-
g1374	+	301065	301661	2	U	B-cell receptor-associated protein 31-like	YET1
g1375	+	302456	304129	2	S	Mannosyltransferase putative	-
g1376	+	304498	305406	2	E	Carbon-nitrogen hydrolase	NIT3
g1377	-	305646	306608	2	S	Serine aminopeptidase, S33	-
g1378	-	306847	309297	2	O	Belongs to the AAA ATPase family	RIX7
g1379	+	310199	310558	2	S	Heat shock protein 9/12	HSP12
g1380	+	310966	311931	2	A	Involved in the small subunit (SSU) processome assembly and function, and in the 18S rRNA synthesis. Required for the early cleavages at sites A0, A1 and A2 (By similarity)	ESF2
g1381	-	312009	313325	2	-	-	-
g1382	-	313430	318445	2	K	Dopey, N-terminal	-
g1383	-	319374	320129	2	I	fatty acid metabolic process	-
g1384	-	320382	321623	2	J	Dihydrouridine synthase (Dus)	DUS1
g1385	-	321916	325374	2	S	Zinc finger, C2H2 type	-
g1386	+	325590	326383	2	-	-	-
g1387	+	326501	327115	2	S	Involved in protein N-glycosylation. Essential for the second step of the dolichol-linked oligosaccharide pathway	ALG13
g1388	+	327136	327856	2	K	Transcription initiation factor IID, 18kD subunit	-
g1389	-	327913	331602	2	A	The RING-variant domain is a C4HC3 zinc-finger like motif found in a number of cellular and viral proteins. Some of these proteins have been shown both in vivo and in vitro to have ubiquitin E3 ligase activity.	-
g1390	-	331820	334600	2	O	Dolichyl-phosphate-mannose--protein mannosyltransferase 1	PMT1
g1391	+	334822	335299	2	-	-	-
g1392	-	335353	336455	2	-	-	-
g1393	-	336475	338034	2	-	-	-
g1394	-	338214	340319	2	E	tryptophan synthase	TRP5
g1395	-	340390	341361	2	-	-	-
g1396	-	341432	342330	2	-	-	-
g1397	+	343034	344146	2	-	-	-
g1398	+	344285	345674	2	J	Formyl transferase	FMT1
g1399	-	345830	355123	2	U	May be involved in recycling of membrane proteins between an endocytic compartment and the TGN	VPS13
g1400	+	356717	359254	2	OTU	Serine threonine protein kinase involved in the cytoplasm to vacuole transport (Cvt) and found to be essential in autophagy, where it is required for the formation of autophagosomes. Involved in the clearance of protein aggregates which cannot be efficiently cleared by the proteasome. Required for selective autophagic degradation of the nucleus (nucleophagy) as well as for mitophagy which contrib…	ATG1
g1401	-	359661	362906	2	T	Protein tyrosine kinase	-
g1402	-	363287	364076	2	S	Proteasome complex subunit Rpn13 ubiquitin receptor	-
g1403	+	364439	364996	2	S	Competence-damaged protein	-
g1404	+	365289	366698	2	DUZ	Belongs to the TRAFAC class TrmE-Era-EngA-EngB-Septin- like GTPase superfamily. Septin GTPase family	CDC3
g1405	+	366989	367756	2	S	Uncharacterised protein family (UPF0121)	POM33
g1406	+	368717	370654	2	O	Heat Shock Protein	SSA2
g1407	-	370932	371276	2	-	-	-
g1408	+	371421	374177	2	I	Acetyl-coenzyme A synthetase	ACS2
g1409	+	374557	375840	2	-	-	-
g1410	+	376116	377288	2	MU	Protein of unknown function (DUF3445)	-
g1411	-	377635	378204	2	B	Core component of nucleosome. Nucleosomes wrap and compact DNA into chromatin, limiting DNA accessibility to the cellular machineries which require DNA as a template. Histones thereby play a central role in transcription regulation, DNA repair, DNA replication and chromosomal stability. DNA accessibility is regulated via a complex set of post-translational modifications of histones, also called h…	HHT1
g1412	+	378547	378858	2	B	Core component of nucleosome. Nucleosomes wrap and compact DNA into chromatin, limiting DNA accessibility to the cellular machineries which require DNA as a template. Histones thereby play a central role in transcription regulation, DNA repair, DNA replication and chromosomal stability. DNA accessibility is regulated via a complex set of post-translational modifications of histones, also called h…	HHF1
g1413	-	378991	379872	2	S	Protein of unknown function (DUF3605)	-
g1414	+	380157	380992	2	G	Belongs to the phosphoglycerate mutase family. BPG- dependent PGAM subfamily	GPM2
g1415	-	381794	382454	2	-	-	-
g1416	+	383302	384642	2	K	Zinc finger, C2H2 type	RPN4
g1417	-	384733	385490	2	S	PQ loop repeat	-
g1418	+	385522	386363	2	-	-	-
g1419	+	387268	388917	2	C	Belongs to the isocitrate lyase PEP mutase superfamily. Isocitrate lyase family	ICL1
g1420	+	389154	390625	2	-	-	-
g1421	-	390790	391704	2	T	Belongs to the protein kinase superfamily	PHO85
g1422	-	392617	394380	2	S	Predicted AdoMet-dependent methyltransferase	TRM44
g1423	-	394568	396094	2	O	CTLH/CRA C-terminal to LisH motif domain	-
g1424	-	396837	397121	2	K	Belongs to the SKP1 family	ELC1
g1425	+	397273	400092	2	U	Vps16, N-terminal region	vps16
g1426	-	400181	401536	2	S	Kinetochore protein CHL4 like	CHL4
g1427	+	401869	404022	2	A	RNA recognition motif	NOP4
g1428	-	405345	406289	2	DT	serine threonine-protein phosphatase	SIT4
g1429	+	406601	407176	2	J	ribosomal protein	-
g1430	+	407233	407571	2	-	-	-
g1431	+	407713	407952	2	S	Mitochondrial ATPase inhibitor, IATP	-
g1432	+	408809	410255	2	O	Belongs to the ubiquitin-conjugating enzyme family	-
g1433	+	410421	411272	2	Z	EB1-like C-terminal motif	BIM1
g1434	+	411713	412504	2	S	zinc finger	-
g1435	-	413204	413476	2	S	PET assembly of cytochrome c oxidase, mitochondrial	PET117
g1436	+	414110	415894	2	S	Cyclin	PCL7
g1437	+	416430	417671	2	S	RTA1 like protein	RSB1
g1438	+	418267	418572	2	-	-	-
g1439	-	419283	419834	2	J	ribosomal protein	-
g1440	-	420426	421221	2	J	Endoribonuclease L-PSP	-
g1441	-	421245	424040	2	-	-	-
g1442	-	424165	426343	2	S	integral membrane protein	-
g1443	+	426380	430684	2	U	Component of the coat protein complex II (COPII) which promotes the formation of transport vesicles from the endoplasmic reticulum (ER). The coat has two main functions, the physical deformation of the endoplasmic reticulum membrane into vesicles and the selection of cargo molecules (By similarity)	SEC31
g1444	-	430966	434121	2	G	acid trehalase	ATH1
g1445	-	434221	434887	2	-	-	-
g1446	-	434907	436412	2	-	-	-
g1447	+	436955	438500	2	-	-	-
g1448	-	438599	438904	2	J	Mitochondrial ribosomal subunit S27	RSM27
g1449	+	439543	445560	2	PT	Calcium channel	CCH1
g1450	-	445734	447227	2	S	zinc-finger protein	ZPR1
g1451	-	447636	448304	2	-	-	-
g1452	+	448512	450482	2	S	SCF complex F-box protein MET30	sconB
g1453	-	450607	452517	2	OT	Starch/carbohydrate-binding module (family 53)	-
g1454	-	452689	453704	2	-	-	-
g1455	+	454364	456127	2	P	CorA-like Mg2+ transporter protein	ALR1
g1456	-	456566	458536	2	O	Leucine carboxyl methyltransferase	PPM2
g1457	-	458736	459536	2	J	KH domain	RRP40
g1458	+	460225	461637	2	-	-	-
g1459	+	462506	463690	2	K	helix loop helix domain	-
g1460	-	463750	464532	2	S	Neddylation of cullins play an essential role in the regulation of SCF-type complexes activity	DCN1
g1461	-	464923	465687	2	-	-	-
g1462	+	465750	467201	2	DO	Belongs to the cullin family	-
g1463	-	467464	469086	2	K	Transcription initiation factor TFIID subunit A	TAF12
g1464	-	469137	471584	2	T	OPT oligopeptide transporter protein	-
g1465	-	472059	473048	2	V	NADPH-dependent methylglyoxal reductase	GRE2
g1466	-	474157	478419	2	A	Helicase associated domain (HA2) Add an annotation	ucp12
g1467	+	478884	480305	2	C	Belongs to the complex I 49 kDa subunit family	NdufS2
g1468	-	480515	481366	2	O	DnaJ molecular chaperone homology domain	-
g1469	-	481531	481869	2	-	-	-
g1470	+	482483	482914	2	S	Saccharomyces cerevisiae	-
g1471	-	483084	483776	2	-	-	-
g1472	-	484413	485561	2	-	-	-
g1473	-	486345	488618	2	L	DNA topoisomerase I	TOP1
g1474	+	490370	492469	2	D	serine threonine-protein kinase	CDC5
g1475	-	492746	493174	2	K	RNA polymerase II	RPB11
g1476	+	493398	493640	2	-	-	-
g1477	+	493957	498391	2	B	Histone deacetylase (HDAC) interacting	SIN3
g1478	-	498529	502455	2	S	Munc13 (mammalian uncoordinated) homology domain	-
g1479	-	503123	503677	2	K	SWIB/MDM2 domain	-
g1480	-	504329	504934	2	J	Involved in ribosomal large subunit assembly	RRS1
g1481	-	505031	507019	2	V	Mitochondrial GTPase involved in mitochondrial trafficking	GEM1
g1482	+	507262	507663	2	T	Belongs to the BolA IbaG family	-
g1483	-	508015	510141	2	J	Component of the eukaryotic translation initiation factor 3 (eIF-3) complex, which is involved in protein synthesis and, together with other initiation factors, stimulates binding of mRNA and methionyl-tRNAi to the 40S ribosome	PRT1
g1484	-	510475	513111	2	-	-	-
g1485	-	513418	514440	2	O	Belongs to the peptidase T1A family	PRE10
g1486	+	514926	515996	2	I	Mediates the reversible addition of palmitate to target proteins, thereby regulating their membrane association and biological function	PFA4
g1487	+	516137	517322	2	O	C-terminal domain of 1-Cys peroxiredoxin	PRX1
g1488	+	517677	518633	2	S	Mitochondrial protein up-regulated during meiosis	-
g1489	-	518755	521265	2	S	Domain of unknown function (DUF4782)	-
g1490	-	521462	522229	2	J	Belongs to the eukaryotic ribosomal protein eS1 family	RPS1
g1491	-	522789	523985	2	E	ketol-acid reductoisomerase	ILV5
g1492	-	524768	526246	2	T	Protein tyrosine kinase	-
g1493	-	526674	527258	2	-	-	-
g1494	-	528547	528993	2	J	complex subunit 3	NOP10
g1495	+	529146	531326	2	S	to Saccharomyces cerevisiae SWA2 (YDR320C)	SWA2
g1496	+	532159	532704	2	S	Uncharacterised protein (DUF2406)	-
g1497	-	532734	533274	2	-	-	-
g1498	+	533320	534456	2	T	Mitogen-activated protein kinase	tmk1
g1499	+	534874	535470	2	U	emp24/gp25L/p24 family/GOLD	EMP24
g1500	+	535574	536319	2	-	-	-
g1501	+	536405	537667	2	E	Aspartate aminotransferase	AAT2
g1502	-	539503	540489	2	T	Serine threonine-protein phosphatase	GLC7
g1503	-	541261	541749	2	-	-	-
g1504	+	542321	542920	2	S	AAA-ATPase Vps4-associated protein 1	-
g1505	-	542922	543767	2	U	Signal recognition particle receptor beta subunit	-
g1506	-	544004	545134	2	E	chorismate synthase	ARO2
g1507	+	546125	547960	2	-	-	-
g1508	+	548628	550931	2	K	Zinc finger, C2H2 type	-
g1509	-	551187	553097	2	K	Zinc finger, C2H2 type	ACE2
g1510	-	553924	555210	2	C	2-oxoglutarate dehydrogenase complex	KGD2
g1511	+	556405	557619	2	-	-	-
g1512	+	557710	558780	2	-	-	-
g1513	-	558860	561106	2	S	ML-like domain	FLC2
g1514	-	561691	567438	2	T	Belongs to the PI3 PI4-kinase family	STT4
g1515	-	567787	568524	2	J	Binds to the 60S ribosomal subunit and prevents its association with the 40S ribosomal subunit to form the 80S initiation complex in the cytoplasm. Is also involved in ribosome biogenesis. Associates with pre-60S subunits in the nucleus and is involved in its nuclear export	TIF6
g1516	-	568852	571524	2	O	Belongs to the ClpA ClpB family	HSP104
g1517	-	572210	573568	2	T	Putative GTP-ase activating proteins for the small GTPase, ARF	GTS1
g1518	-	574132	575148	2	-	-	-
g1519	+	575894	577570	2	P	Belongs to the major facilitator superfamily. Sugar transporter (TC 2.A.1.1) family	qutD
g1520	+	577928	580036	2	E	Fatty alcohol oxidase	-
g1521	-	580073	580477	2	TU	Mss4 protein	DSS4
g1522	-	580589	581794	2	S	Ecdysteroid kinase	-
g1523	-	582005	584008	2	S	Saccharomyces cerevisiae YLR352W	-
g1524	+	584094	586183	2	E	Aminotransferase class I and II	-
g1525	+	586579	591123	2	I	Intracellular phospholipase B that catalyzes the double deacylation of phosphatidylcholine (PC) to glycerophosphocholine (GroPCho). Plays an important role in membrane lipid homeostasis	NTE1
g1526	-	591286	593664	2	L	DNA-dependent ATPase and 5'-3' DNA helicase required for the maintenance of both mitochondrial and nuclear genome stability. Efficiently unwinds G-quadruplex (G4) DNA structures and forked RNA-DNA hybrids. Resolves G4 structures, preventing replication pausing and double-strand breaks (DSBs) at G4 motifs. Involved in the maintenance of telomeric DNA. Inhibits telomere elongation, de novo telomere…	PIF1
g1527	+	593978	596578	2	-	-	-
g1528	+	596674	597645	2	-	-	-
g1529	-	597765	598031	2	A	snRNP Sm proteins	-
g1530	+	598522	599433	2	J	ribosomal protein	MRPL4
g1531	+	599617	600045	2	S	Component of the MICOS complex, a large protein complex of the mitochondrial inner membrane that plays crucial roles in the maintenance of crista junctions, inner membrane architecture, and formation of contact sites to the outer membrane	-
g1532	-	600126	601076	2	Q	reductase	TSC10
g1533	-	601320	602063	2	J	ribosomal protein	-
g1534	+	603352	605430	2	TZ	WASP homology region 1	-
g1535	+	605564	606673	2	S	Grap2 and cyclin-D-interacting	-
g1536	-	606761	607627	2	S	Serine hydrolase involved in the detoxification of formaldehyde	-
g1537	-	608174	610081	2	G	lysophospholipase	PLB1
g1538	+	611538	612509	2	U	SNARE associated Golgi protein	TVP38
g1539	-	612693	615071	2	TZ	Zinc-binding domain present in Lin-11, Isl-1, Mec-3.	-
g1540	+	615415	615696	2	-	-	-
g1541	-	615763	616467	2	J	Belongs to the universal ribosomal protein uL23 family	RPL25
g1542	-	617382	617993	2	J	to Saccharomyces cerevisiae MRPS18 (YNL306W)	-
g1543	+	618912	620015	2	G	Belongs to the protein kinase superfamily	MCK1
g1544	-	620274	620807	2	S	Uncharacterised protein family (UPF0220)	VPS68
g1545	-	621057	622148	2	S	Anaphase-promoting complex subunit 4 WD40 domain	SWD3
g1546	-	622260	623831	2	T	Serine/Threonine protein kinases, catalytic domain	-
g1547	+	624131	624878	2	P	mitochondrial inner membrane magnesium transporter	LPE10
g1548	-	625341	628040	2	-	-	-
g1549	-	628363	630333	2	-	-	-
g1550	-	630504	631319	2	J	component of the eukaryotic translation initiation factor 3 (eIF-3) complex, which is involved in protein synthesis of a specialized repertoire of mRNAs and, together with other initiation factors, stimulates binding of mRNA and methionyl-tRNAi to the 40S ribosome. The eIF-3 complex specifically targets and initiates translation of a subset of mRNAs involved in cell proliferation	HCR1
g1551	+	631999	633393	2	J	to Saccharomyces cerevisiae CTM1 (YHR109W)	CTM1
g1552	+	633609	633920	2	O	Belongs to the thioredoxin family	TRX1
g1553	-	634052	636619	2	T	Protein tyrosine phosphatase, catalytic domain	-
g1554	-	637183	637913	2	-	-	-
g1555	-	637949	639415	2	S	zinc finger	-
g1556	-	639479	640768	2	-	-	-
g1557	+	640980	641723	2	U	Transport protein particle (TRAPP) component	trs31
g1558	+	641962	642627	2	S	N-terminal acetyltransferase complex ARD1 subunit	ARD1
g1559	-	642777	643556	2	O	Required for small ribosomal subunit (SSU) synthesis. Has a role in the processing of early nucleolar and late cytoplasmic pre-RNA species (By similarity)	PNO1
g1560	+	644176	646014	2	S	Yeast mitochondrial distribution and morphology (MDM) proteins	MDM32
g1561	-	646103	646765	2	A	G-patch domain	SPP2
g1562	+	647056	649818	2	-	-	-
g1563	-	649829	650830	2	K	Transcription initiation factor IID, 18kD subunit	SPT3
g1564	-	651697	652386	2	U	Belongs to the syntaxin family	-
g1565	+	652652	653041	2	K	Dpy-30 motif	SDC1
g1566	+	653360	654934	2	U	to Saccharomyces cerevisiae UGO1 (YDR470C)	-
g1567	+	655194	656762	2	U	Plays a role in vesicular protein sorting	VPS17
g1568	-	656872	657549	2	P	Destroys radicals which are normally produced within the cells and which are toxic to biological systems	SOD2
g1569	-	657643	659132	2	U	Belongs to the SNF7 family	-
g1570	-	659361	661574	2	S	TPR repeat	-
g1571	+	661880	662398	2	S	Caffeine-induced death protein 2	-
g1572	-	662579	665071	2	T	Serine/Threonine protein kinases, catalytic domain	PKH3
g1573	+	665551	667878	2	O	Cleaves proteins, imported into the mitochondrion, to their mature size. While most mitochondrial precursor proteins are processed to the mature form in one step by mitochondrial processing peptidase (MPP), the sequential cleavage by MIP of an octapeptide after initial processing by MPP is a required step for a subgroup of nuclear-encoded precursor proteins destined for the matrix or the inner me…	OCT1
g1574	+	668046	669413	2	J	tRNA synthetase class II core domain (G, H, P, S and T)	DIA4
g1575	-	669464	670711	2	-	-	-
g1576	-	671468	674647	2	U	Lethal giant larvae(Lgl) like, C-terminal	SRO7
g1577	-	675598	677115	2	U	Belongs to the adaptor complexes medium subunit family	-
g1578	-	677501	679369	2	Q	Belongs to the multicopper oxidase family	FET3
g1579	+	680290	681600	2	S	Serine aminopeptidase, S33	-
g1580	-	681666	682970	2	O	Protein that acts together with Ula1p to activate Rub1p before its conjugation to proteins (neddylation) which may play a role in protein degradation	uba3
g1581	+	683270	683506	2	-	-	-
g1582	-	683830	685107	2	L	Rad52/22 family double-strand break repair protein	RAD52
g1583	+	685605	685910	2	-	-	-
g1584	-	686119	686385	2	A	snRNP Sm proteins	-
g1585	+	686914	696660	2	O	E3 ubiquitin protein ligase TOM1	TOM1
g1586	-	696752	697830	2	S	Thioesterase-like superfamily	-
g1587	-	697918	698874	2	S	zinc finger	STP4
g1588	-	699165	700037	2	-	-	-
g1589	-	700316	701774	2	I	Very-long-chain 3-oxoacyl-CoA synthase	-
g1590	-	701821	706005	2	T	Exchange Protein	ROM2
g1591	+	706216	707297	2	Z	Functions as component of the Arp2 3 complex which is involved in regulation of actin polymerization and together with an activating nucleation-promoting factor (NPF) mediates the formation of branched actin networks	ARC18
g1592	-	707897	708796	2	-	-	-
g1593	-	708821	710074	2	I	acid desaturase	-
g1594	+	711763	712680	2	C	Belongs to the mitochondrial carrier (TC 2.A.29) family	YHM2
g1595	-	712707	714026	2	EG	Triose-phosphate Transporter family	-
g1596	+	714811	716775	2	P	Belongs to the monovalent cation proton antiporter 1 (CPA1) transporter (TC 2.A.36) family	NHX1
g1597	-	716852	718843	2	U	Nuclear envelope protein	NDC1
g1598	-	718973	719896	2	A	Mitochondrial ribosomal protein of	PET123
g1599	-	720048	721748	2	L	ERCC4 domain	MUS81
g1600	+	722066	723364	2	A	Protein of unknown function (DUF1115)	prp3
g1601	+	723478	724300	2	-	-	-
g1602	+	724875	727445	2	F	Provides the precursors necessary for DNA synthesis. Catalyzes the biosynthesis of deoxyribonucleotides from the corresponding ribonucleotides	RNR1
g1603	+	728228	730687	2	T	oligopeptide transporter	-
g1604	+	731017	733083	2	S	LCCL domain	-
g1605	+	733249	734190	2	U	The coatomer is a cytosolic protein complex that binds to dilysine motifs and reversibly associates with Golgi non- clathrin-coated vesicles, which further mediate biosynthetic protein transport from the ER, via the Golgi up to the trans Golgi network. The coatomer complex is required for budding from Golgi membranes, and is essential for the retrograde Golgi-to-ER transport of dilysine-tagged pr…	-
g1606	-	734304	735479	2	DUZ	Belongs to the TRAFAC class TrmE-Era-EngA-EngB-Septin- like GTPase superfamily. Septin GTPase family	CDC11
g1607	-	735968	737131	2	S	cell wall synthesis	KRE9
g1608	+	737558	738268	2	L	Mitochondrial genome maintenance protein	MGM101
g1609	-	738349	739110	2	-	-	-
g1610	+	739703	740272	2	U	MAS20 protein import receptor	TOM20
g1611	+	740545	741990	2	G	Belongs to the glycosyl hydrolase 5 (cellulase A) family	exgA
g1612	+	742104	743180	2	E	homoserine dehydrogenase	HOM6
g1613	-	743216	747769	2	T	regulation of autophagosome assembly	IML1
g1614	-	748263	748805	2	S	Peroxisomal biogenesis protein family	PEX22
g1615	-	749062	753258	2	T	Guanine nucleotide exchange factor for Ras-like small GTPases	LTE1
g1616	-	753524	754283	2	J	Involved in ribosome biogenesis. Required for normal pre-rRNA processing in internal transcribed spacer 1 (ITS1). May be involved in the movements of the replication forks (By similarity)	SLX9
g1617	+	754790	757972	2	K	Forkhead domain	FHL1
g1618	+	758285	759133	2	O	Proteasome subunit	PRE2
g1619	+	759523	760041	2	J	Belongs to the universal ribosomal protein uL5 family	RPL11
g1620	+	760117	761105	2	-	-	-
g1621	-	761324	761671	2	S	PHF5-like protein	ini1
g1622	+	761997	763298	2	-	-	-
g1623	-	763332	764360	2	W	Actin depolymerisation factor/cofilin -like domains	TWF1
g1624	+	765192	766400	2	S	STD1/MTH1	-
g1625	+	766519	767130	2	S	Protein of unknown function (DUF498/DUF598)	-
g1626	-	767318	769087	2	-	-	-
g1627	-	769951	770877	2	S	Eisosome component PIL1	PIL1
g1628	+	770972	772065	2	-	-	-
g1629	+	772672	773810	2	S	Belongs to the peroxisomal membrane protein PXMP2 4 family	SYM1
g1630	+	774451	776664	2	T	The B regulatory subunit might modulate substrate selectivity and catalytic activity, and also might direct the localization of the catalytic enzyme to a particular subcellular compartment	RTS1
g1631	+	777409	779157	2	F	Catalyzes the conversion of inosine 5'-phosphate (IMP) to xanthosine 5'-phosphate (XMP), the first committed and rate- limiting step in the de novo synthesis of guanine nucleotides, and therefore plays an important role in the regulation of cell growth	IMD1
g1632	+	779369	779872	2	Z	Calponin homology domain	SCP1
g1633	+	780144	781052	2	A	Belongs to the MAK16 family	mak16
g1634	+	781723	783051	2	S	Candida DB at Institut Pasteur	RSB1
g1635	-	783320	784153	2	K	KilA-N	EFH1
g1636	+	785222	786814	2	E	Transmembrane amino acid transporter protein	-
g1637	-	786992	790225	2	A	Pfam:RRM_6	-
g1638	+	790598	791856	2	-	-	-
g1639	-	792166	793130	2	-	-	-
g1640	+	793232	793879	2	U	GTP-binding protein involved in nucleocytoplasmic transport. Required for the import of protein into the nucleus and also for RNA export. Involved in chromatin condensation and control of cell cycle	GSP1
g1641	-	794040	794799	2	A	U1 zinc finger	-
g1642	+	795004	795617	2	C	ATP synthase complex subunit h	ATP14
g1643	+	795962	797149	2	S	Afadin- and alpha -actinin-Binding	-
g1644	-	797186	798016	2	-	-	-
g1645	-	798132	798674	2	J	RF-1 domain	-
g1646	+	799049	801235	2	L	Belongs to the MCM family	MCM5
g1647	+	801431	802101	2	O	Binds specifically to cytosolic chaperonin (c-CPN) and transfers target proteins to it. Binds to nascent polypeptide chain and promotes folding in an environment in which there are many competing pathways for nonnative proteins	-
g1648	-	802160	803161	2	S	Saccharomyces cerevisiae YOL073C	-
g1649	-	803336	805123	2	A	Component of the NOP7 complex, which is required for maturation of the 25S and 5.8S ribosomal RNAs and formation of the 60S ribosome	NOP7
g1650	-	805580	806155	2	-	-	-
g1651	+	806181	806708	2	-	-	-
g1652	+	806832	808058	2	I	Phosphate acyltransferases	TAZ1
g1653	+	808187	810853	2	-	-	-
g1654	-	810892	812940	2	Z	Belongs to the TRAFAC class myosin-kinesin ATPase superfamily. Kinesin family	KAR3
g1655	+	815086	815955	2	-	-	-
g1656	-	816120	818243	2	-	-	-
g1657	-	818326	818850	2	T	Src homology 3 domains	NBP2
g1658	+	819107	820058	2	S	RWD domain	-
g1659	-	820361	820738	2	U	Man1-Src1p-C-terminal domain	SRC1
g1660	-	820917	823356	2	U	Man1-Src1p-C-terminal domain	SRC1
g1661	+	827883	828884	2	S	Fungal Zn(2)-Cys(6) binuclear cluster domain	-
g1662	-	830091	832439	2	A	Utp13 specific WD40 associated domain	utp13
g1663	-	832864	834480	2	S	ABC1 family	-
g1664	+	834816	835157	2	-	-	-
g1665	-	835223	837469	2	-	-	-
g1666	+	838348	839775	2	E	Converts proline to delta-1-pyrroline-5-carboxylate	PUT1
g1667	-	839829	843185	2	-	-	-
g1668	-	843494	845446	2	K	nucleic acid-templated transcription	BYE1
g1669	-	845729	848251	2	K	Transcription factor CRF1	IFH1
g1670	+	848436	848864	2	-	-	-
g1671	+	848922	851095	2	G	Belongs to the GDA1 CD39 NTPase family	GDA1
g1672	-	851128	851634	2	-	-	-
g1673	+	851831	853306	2	G	ATP-NAD kinase	UTR1
g1674	+	854243	856105	2	A	Belongs to the DEAD box helicase family	DED1
g1675	+	856963	858090	2	G	Mannosyltransferase	OCH1
g1676	+	858398	859102	2	V	Isochorismatase family	PNC1
g1677	-	859263	859931	2	A	spliceosomal conformational changes to generate catalytic conformation	ISY1
g1678	-	860074	862119	2	S	NUC153 domain	ENP2
g1679	-	862254	864095	2	-	-	-
g1680	+	865060	865296	2	-	-	-
g1681	-	865422	866810	2	E	Argininosuccinate lyase	ARG4
g1682	-	867320	868975	2	J	Asparaginyl-tRNA synthetase	DED81
g1683	+	869824	871881	2	J	Prolyl-tRNA synthetase, C-terminal	-
g1684	-	871985	872923	2	E	PHP domain	-
g1685	+	873243	874733	2	J	tRNA synthetases class II (D, K and N)	SLM5
g1686	+	874984	876920	2	K	bromo domain	-
g1687	-	876996	879008	2	U	Transporter, member of the ARN family of transporters that specifically recognize siderophore-iron chelates responsible for uptake of iron bound to	-
g1688	-	880556	881953	2	E	Belongs to the class-III pyridoxal-phosphate-dependent aminotransferase family	-
g1689	-	882691	884178	2	C	to uniprot P00175 Saccharomyces cerevisiae YML054C CYB2 Cytochrome b2 (L-lactate cytochrome-c oxidoreductase) component of the mitochondrial intermembrane space required for lactate utilization expression is repressed by glucose and anaerobic conditions	-
g1690	+	884999	886669	2	E	to uniprot P15380 Saccharomyces cerevisiae YOR348C PUT4 proline-specific permease (also capable of transporting alanine and glycine)	-
g1691	-	886841	887839	2	E	Catalyzes the NADPH-dependent reduction of ketopantoate into pantoic acid	-
g1692	+	888385	890082	2	-	-	-
g1693	+	890470	891435	2	C	prohibitin homologues	-
g1694	-	891580	892056	2	-	-	-
g1695	+	892085	893737	2	S	to Saccharomyces cerevisiae SCD5 (YOR329C)	-
g1696	-	893954	897691	2	T	MAP4K component of the MAPK pathway required for the mating pheromone response and the regulation of cell polarity and cell cycle. Phosphorylates histone H2B to form H2BS10ph (By similarity)	STE20
g1697	-	897958	898317	2	-	-	-
g1698	-	898551	899305	2	-	-	-
g1699	+	899472	902513	2	P	chloride channel	-
g1700	-	902709	903829	2	-	-	-
g1701	+	904454	905545	2	K	Belongs to the MT-A70-like family	KAR4
g1702	+	906639	907868	2	C	Belongs to the isocitrate and isopropylmalate dehydrogenases family	IDP2
g1703	+	908180	909670	2	L	polynucleotide 5' dephosphorylation	CET1
g1704	+	909932	910891	2	M	Dolichyl-phosphate	ALG5
g1705	-	911056	911289	2	-	-	-
g1706	+	911355	913586	2	-	-	-
g1707	+	914163	915620	2	C	dihydrolipoyl dehydrogenase	LPD1
g1708	+	915759	916479	2	-	-	-
g1709	+	916513	918003	2	J	Phenylalanyl-tRNA synthetase	FRS2
g1710	+	918311	919336	2	S	zinc finger	-
g1711	+	919760	920371	2	S	Fcf2 pre-rRNA processing	fcf2
g1712	-	920467	921704	2	S	STD1/MTH1	STD1
g1713	+	922279	926244	2	-	-	-
g1714	+	926369	928561	2	Z	CAP_GLY	-
g1715	+	928851	929177	2	-	-	-
g1716	-	929180	929908	2	-	-	-
g1717	+	930191	931567	2	K	zinc finger binding to DNA consensus sequence [AT]GATA[AG]	-
g1718	+	931680	932709	2	-	-	-
g1719	-	932729	933156	2	-	-	-
g1720	+	933336	936356	2	MOT	Saccharomyces cerevisiae YDL203C	-
g1721	+	936609	938581	2	J	Functions in the early steps of protein synthesis of a small number of specific mRNAs. Acts by directing the binding of methionyl-tRNAi to 40S ribosomal subunits. In contrast to the eIF- 2 complex, it binds methionyl-tRNAi to 40 S subunits in a codon- dependent manner, whereas the eIF-2 complex binds methionyl-tRNAi to 40 S subunits in a GTP-dependent manner. May act by impiging the expression of…	-
g1722	+	940387	946050	2	M	synthase	FKS1
g1723	-	946129	947433	2	GM	galactosyl transferase GMA12/MNN10 family	MNN11
g1724	-	947821	948816	2	S	Eukaryotic integral membrane protein (DUF1751)	-
g1725	-	948902	951037	2	L	DNA repair metallo-beta-lactamase	pso2
g1726	+	951153	951704	2	U	Belongs to the small GTPase superfamily. Arf family	-
g1727	+	952423	955152	2	-	-	-
g1728	-	955467	956270	2	U	Essential component of the TIM23 complex, a complex that mediates the translocation of transit peptide-containing proteins across the mitochondrial inner membrane. Required to keep the TOM and the TIM23 complexes in close contact. At some point, it is released from the TOM23 complex to allow protein translocation into the mitochondrial matrix (By similarity)	TIM21
g1729	+	957085	957688	2	J	ribosomal protein	RPL26A
g1730	+	958306	959946	2	G	6-phosphofructo-2-kinase	-
g1731	+	960102	960434	2	K	Component of the EKC KEOPS complex that is required for the formation of a threonylcarbamoyl group on adenosine at position 37 (t(6)A37) in tRNAs that read codons beginning with adenine. The complex is probably involved in the transfer of the threonylcarbamoyl moiety of threonylcarbamoyl-AMP (TC-AMP) to the N6 group of A37. GON7 likely plays a supporting role to the catalytic subunit KAE1 in the …	GON7
g1732	-	960738	961097	2	S	Prefoldin subunit	-
g1733	+	961271	962317	2	C	ATP12 chaperone protein	atp12
g1734	+	962963	965506	2	G	Component of IIS longevity pathway SMK-1	PSY2
g1735	+	965660	966526	2	Q	Enoyl-(Acyl carrier protein) reductase	-
g1736	+	966712	967752	2	TUZ	GTPase- Activating Protein	GCS1
g1737	-	967837	968502	2	I	Acid phosphatase homologues	-
g1738	-	968966	971566	2	UY	HEAT-like repeat	kap95
g1739	-	972051	973856	2	DUZ	Belongs to the TRAFAC class TrmE-Era-EngA-EngB-Septin- like GTPase superfamily. Septin GTPase family	-
g1740	+	974012	975038	2	G	Catalyzes the epimerization of the S- and R-forms of NAD(P)HX, a damaged form of NAD(P)H that is a result of enzymatic or heat-dependent hydration. This is a prerequisite for the S- specific NAD(P)H-hydrate dehydratase to allow the repair of both epimers of NAD(P)HX	-
g1741	-	975057	976112	2	-	-	-
g1742	+	976566	977411	2	U	Involved in cytoplasm to vacuole transport (Cvt) and autophagic vesicle formation. Autophagy is essential for maintenance of amino acid levels and protein synthesis under nitrogen starvation. Required for selective autophagic degradation of the nucleus (nucleophagy). Also required for mitophagy, which eliminates defective or superfluous mitochondria in order to fulfill cellular energy requirement…	ATG5
g1743	-	977458	978408	2	S	Methyltransferase domain	ABP140
g1744	-	979048	979768	2	U	Sybindin-like family	-
g1745	-	979994	981352	2	H	Catalyzes the transfer of a dimethylallyl group onto the adenine at position 37	tit1
g1746	-	981541	983808	2	S	Required for the proteolytic cleavage of the transcription factor RIM101 in response to alkaline ambient pH. May act as a scaffold protein that recruits the calpain-like protease RIM13 via	RIM20
g1747	-	984032	985900	2	K	Myb-like DNA-binding domain	CEF1
g1748	+	986863	987894	2	-	-	-
g1749	+	988522	993519	2	U	Clathrin is the major protein of the polyhedral coat of coated pits and vesicles	CHC1
g1750	+	993719	994965	2	-	-	-
g1751	+	995105	996871	2	S	WSC domain	-
g1752	-	996988	997356	2	K	Regulator of type 1 phosphatases which maintains protein phosphatase activity under strict control	YPI1
g1753	+	998125	999828	2	K	Transcription factor that mediates regulation of both acid- and alkaline-expressed genes in response to ambient pH. At alkaline ambient pH, activates transcription of alkaline-expressed genes (including RIM101 itself) and represses transcription of acid-expressed genes	RIM101
g1754	-	999969	1001189	2	J	tRNA methyl transferase	-
g1755	-	1001575	1003251	2	B	SWIRM domain	RSC8
g1756	+	1003729	1007184	2	D	STAG domain	IRR1
g1757	-	1007253	1009856	2	S	WD domain, G-beta repeat	-
g1758	-	1010383	1011162	2	J	RNA-binding component of the eukaryotic translation initiation factor 3 (eIF-3) complex, which is involved in protein synthesis of a specialized repertoire of mRNAs and, together with other initiation factors, stimulates binding of mRNA and methionyl-tRNAi to the 40S ribosome. The eIF-3 complex specifically targets and initiates translation of a subset of mRNAs involved in cell proliferation. Thi…	TIF35
g1759	-	1011659	1012489	2	E	Catalyzes the hydrolysis of N-formyl-L-kynurenine to L- kynurenine, the second step in the kynurenine pathway of tryptophan degradation. Kynurenine may be further oxidized to nicotinic acid, NAD(H) and NADP(H). Required for elimination of toxic metabolites	BNA7
g1760	-	1013070	1014044	2	A	RNA recognition motif. (a.k.a. RRM, RBD, or RNP domain)	-
g1761	-	1015008	1017443	2	-	-	-
g1762	-	1018277	1020157	2	-	-	-
g1763	+	1021863	1022156	2	-	-	-
g1764	-	1022381	1024507	2	-	-	-
g1765	-	1025053	1027611	2	IN	LNS2	ned1
g1766	+	1028740	1030317	2	E	Amino acid permease	HNM1
g1767	+	1030913	1033819	2	D	Nuclear pore protein	NIC96
g1768	+	1034016	1034685	2	C	Cytochrome b5	CYB5
g1769	-	1035183	1036127	2	O	DnaJ molecular chaperone homology domain	dnaJ
g1770	+	1036268	1037959	2	-	-	-
g1771	+	1038185	1039231	2	P	UDP-galactose transporter	HUT1
g1772	-	1040019	1041162	2	-	-	-
g1773	+	1041473	1042876	2	B	Belongs to the histone deacetylase family. HD Type 1 subfamily	RPD3
g1774	-	1042910	1043221	2	-	-	-
g1775	+	1043476	1044828	2	G	ATP-NAD kinase	POS5
g1776	+	1044887	1045763	2	-	-	-
g1777	+	1045933	1048416	2	S	Tetratricopeptide repeat	SSN6
g1778	-	1048507	1050470	2	-	-	-
g1779	-	1050638	1051249	2	L	NUDIX domain	YSA1
g1780	+	1051559	1052886	2	C	Belongs to the complex I 20 kDa subunit family	NdufS7
g1781	-	1052892	1053188	2	-	-	-
g1782	+	1053296	1053706	2	B	Core component of nucleosome. Nucleosomes wrap and compact DNA into chromatin, limiting DNA accessibility to the cellular machineries which require DNA as a template. Histones thereby play a central role in transcription regulation, DNA repair, DNA replication and chromosomal stability. DNA accessibility is regulated via a complex set of post-translational modifications of histones, also called h…	HHT3
g1783	-	1054117	1055982	2	A	RNA recognition motif. (a.k.a. RRM, RBD, or RNP domain)	NGR1
g1784	+	1056323	1056756	2	-	-	-
g1785	+	1056972	1060688	2	T	Leucine-rich repeat protein	NUD1
g1786	+	1060800	1061549	2	-	-	-
g1787	+	1061825	1062154	2	OTU	Cornichon protein	ERV14
g1788	-	1062322	1063621	2	-	-	-
g1789	-	1063971	1064402	2	J	Belongs to the eukaryotic ribosomal protein eS12 family	RPS12
g1790	-	1064976	1066829	2	O	Rab escort protein, forms a complex with the Ras-like small GTPase Ypt1p that is required for the prenylation of Ypt1p by protein geranylgeranyltransferase type II (Bet2p-Bet4p)	MRS6
g1791	+	1067019	1068567	2	H	siroheme	MET8
g1792	-	1068589	1069908	2	E	Gamma-glutamyl phosphate reductase	PRO2
g1793	+	1070661	1074566	2	P	Belongs to the cation transport ATPase (P-type) (TC 3.A.3) family. Type IV subfamily	DRS2
g1794	+	1074718	1076223	2	J	Belongs to the eIF-2B alpha beta delta subunits family	tif224
g1795	+	1076368	1081860	2	S	Proteasome stabiliser	ECM29
g1796	-	1081917	1083062	2	O	to Saccharomyces cerevisiae UBI4 (YLL039C)	UBI4
g1797	-	1084063	1085254	2	-	-	-
g1798	+	1085559	1087169	2	S	Oxidant-induced cell-cycle arrest protein 5	OCA5
g1799	-	1087553	1088980	2	-	-	-
g1800	+	1089496	1092150	2	-	-	-
g1801	+	1092449	1092883	2	-	-	-
g1802	+	1093064	1094200	2	E	Threonine aldolase	GLY1
g1803	-	1094667	1095364	2	-	-	-
g1804	+	1095528	1097309	2	S	Major Facilitator Superfamily	TPO3
g1805	-	1097437	1099089	2	P	alkaline phosphatase	PHO8
g1806	-	1099555	1100971	2	E	Ornithine cyclodeaminase/mu-crystallin family	-
g1807	-	1101026	1102201	2	-	-	-
g1808	-	1102471	1104777	2	E	Catalyzes the isomerization between 2-isopropylmalate and 3-isopropylmalate, via the formation of 2-isopropylmaleate	LEU1
g1809	+	1105714	1108350	2	D	Belongs to the cullin family	-
g1810	-	1108645	1108992	2	-	-	-
g1811	+	1109148	1111592	2	U	to Saccharomyces cerevisiae SBE2 (YDR351W) and SBE22 (YHR103W)	SBE2
g1812	-	1111617	1113992	2	-	-	-
g1813	+	1114640	1117081	2	T	Serine/Threonine protein kinases, catalytic domain	NRC2
g1814	-	1117238	1118095	2	S	covalently-linked cell wall protein	-
g1815	-	1119599	1120303	2	-	-	-
g1816	-	1120477	1122078	2	S	Protein of unknown function (DUF2433)	-
g1817	+	1123347	1127207	2	-	-	-
g1818	+	1127640	1129694	2	S	Ankyrin repeats (3 copies)	AVO2
g1819	+	1130041	1133064	2	L	Component of the post-replicative DNA mismatch repair system (MMR). Heterodimerizes with MSH2 to form MutS beta, which binds to DNA mismatches thereby initiating DNA repair. MSH3 provides substrate-binding and substrate specificity to the complex. When bound, the MutS beta heterodimer bends the DNA helix and shields approximately 20 base pairs. Acts mainly to repair insertion-deletion loops (IDLs…	MSH3
g1820	-	1133589	1134505	2	S	Alpha/beta hydrolase family	-
g1821	-	1134791	1135177	2	S	Proteolipid membrane potential modulator	-
g1822	+	1135782	1137215	2	-	-	-
g1823	+	1138453	1139250	2	K	Transcriptional activator	GCN4
g1824	-	1139361	1140065	2	A	RNA recognition motif	-
g1825	-	1140417	1141442	2	E	Belongs to the ATCase OTCase family	ARG3
g1826	-	1141697	1142494	2	-	-	-
g1827	+	1142737	1143702	2	K	DNA-dependent RNA polymerase catalyzes the transcription of DNA into RNA using the four ribonucleoside triphosphates as substrates. Specific peripheric component of RNA polymerase III which synthesizes small RNAs, such as 5S rRNA and tRNAs	RPC34
g1828	-	1143934	1144734	2	A	Domain of unknown function UPF0086	POP4
g1829	+	1144844	1146241	2	H	Saccharomyces cerevisiae YJL046w	-
g1830	-	1146389	1147282	2	S	Domain of unknown function (DUF1989)	-
g1831	+	1148171	1149229	2	I	NAD-binding of NADP-dependent 3-hydroxyisobutyrate dehydrogenase	-
g1832	-	1149272	1152187	2	S	Arrestin (or S-antigen), C-terminal domain	-
g1833	+	1152390	1153071	2	-	-	-
g1834	+	1153156	1154058	2	-	-	-
g1835	-	1154133	1155185	2	-	-	-
g1836	-	1155280	1157685	2	P	Voltage gated chloride channel	GEF2
g1837	+	1157915	1159021	2	A	WD domain, G-beta repeat	GLE2
g1838	-	1159181	1159868	2	-	-	-
g1839	+	1159917	1160606	2	-	-	-
g1840	-	1160911	1161195	2	-	-	-
g1841	+	1161916	1164162	2	-	-	-
g1842	-	1164509	1165972	2	G	Adds the first Dol-P-Man derived mannose in an alpha-1,3 linkage to Man(5)GlcNAc(2)-PP-Dol	ALG3
g1843	-	1166064	1167959	2	A	to Saccharomyces cerevisiae NOP8 (YOL144W)	NOP8
g1844	-	1168160	1168846	2	U	Peroxisomal biogenesis factor 11 (PEX11)	PEX11
g1845	+	1170015	1173107	2	-	-	-
g1846	+	1173693	1175099	2	DKT	LEM3 (ligand-effect modulator 3) family / CDC50 family	LEM3
g1847	-	1175112	1175318	2	-	-	-
g1848	+	1176052	1177113	2	S	N-terminal domain of oxidoreductase	QOR1
g1849	+	1177413	1178492	2	S	N-terminal domain of oxidoreductase	-
g1850	+	1178866	1182162	2	T	Serine/Threonine protein kinases, catalytic domain	CDC15
g1851	+	1182244	1183479	2	O	Pex2 / Pex12 amino terminal region	PEX2
g1852	-	1183550	1186573	2	-	-	-
g1853	+	1186605	1188374	2	-	-	-
g1854	+	1189192	1192605	2	P	copper-transporting P-type ATPase	CCC2
g1855	+	1192944	1193771	2	-	-	-
g1856	-	1193871	1194113	2	-	-	-
g1857	+	1194709	1195047	2	-	-	-
g1858	-	1195082	1197907	2	U	Exportin 1-like protein	MTR10
g1859	+	1198085	1198642	2	F	Guanylate kinase	GUK1
g1860	+	1198674	1199366	2	-	-	-
g1861	+	1199643	1201460	2	D	Belongs to the protein kinase superfamily	SAT4
g1862	+	1201901	1202932	2	T	Belongs to the protein kinase superfamily	CDC28
g1863	-	1202974	1204275	2	-	-	-
g1864	+	1204318	1205382	2	-	-	-
g1865	+	1205551	1206573	2	Q	Component of the microsomal membrane bound fatty acid elongation system, which produces the 26-carbon very long-chain fatty acids (VLCFA) from palmitate. Catalyzes the reduction of the 3-ketoacyl-CoA intermediate that is formed in each cycle of fatty acid elongation. VLCFAs serve as precursors for ceramide and sphingolipids	-
g1866	+	1207081	1208079	2	O	DnaJ C terminal domain	SIS1
g1867	+	1208237	1209355	2	S	Protein required for amino acid permease transport from the Golgi to the cell surface	LST8
g1868	-	1209744	1212089	2	K	RFX DNA-binding domain	RFX
g1869	+	1212291	1212832	2	-	-	-
g1870	+	1212966	1213775	2	J	Ribosome biogenesis protein	RLP7
g1871	+	1213977	1215050	2	-	-	-
g1872	+	1215133	1216009	2	C	Belongs to the mitochondrial carrier (TC 2.A.29) family	PET8
g1873	+	1216218	1217948	2	E	Cysteine desulfurase mitochondrial	NFS1
g1874	+	1218402	1219523	2	E	Catalyzes the oxidation of 3-carboxy-2-hydroxy-4- methylpentanoate (3-isopropylmalate) to 3-carboxy-4-methyl-2- oxopentanoate. The product decarboxylates to 4-methyl-2 oxopentanoate	LEU2
g1875	-	1219614	1223840	2	S	Domain of unknown function (DUF3507)	BUD3
g1876	+	1224206	1225655	2	-	-	-
g1877	-	1225834	1227513	2	A	Pfam:RRM_6	GBP2
g1878	-	1228091	1229014	2	S	SGF29 tudor-like domain	-
g1879	-	1229865	1230782	2	-	-	-
g1880	+	1230810	1232039	2	J	Protein of unknown function (DUF933)	-
g1881	-	1232233	1232750	2	-	-	-
g1882	+	1233252	1234934	2	I	Phospholipase D. Active site motifs.	PGS1
g1883	+	1234967	1236714	2	J	ribosomal protein	MRPL2
g1884	+	1236994	1238884	2	E	Peptidase dimerisation domain	CPS1
g1885	+	1239286	1241205	2	E	Peptidase dimerisation domain	CPS1
g1886	-	1241331	1241540	2	-	-	-
g1887	-	1241600	1242008	2	K	DNA-directed RNA	RPB10
g1888	+	1242114	1244480	2	-	-	-
g1889	-	1245312	1247981	2	U	Belongs to the TRAFAC class dynamin-like GTPase superfamily. Dynamin Fzo YdjA family	msp1
g1890	-	1248163	1248570	2	-	-	-
g1891	+	1248626	1249156	2	-	-	-
g1892	+	1249337	1250155	2	-	-	-
g1893	+	1250237	1250777	2	-	-	-
g1894	-	1251468	1252644	2	S	to Saccharomyces cerevisiae ECM13 (YBL043W) and YJR115W	-
g1895	-	1252876	1253803	2	-	-	-
g1896	-	1254311	1255071	2	J	Belongs to the eukaryotic ribosomal protein P1 P2 family	RPP1B
g1897	-	1255186	1255827	2	-	-	-
g1898	-	1255864	1257369	2	A	Required for efficient assembly and nuclear export of the 60S ribosomal subunit	LOC1
g1899	+	1257799	1260399	2	-	-	-
g1900	-	1260598	1262607	2	K	CASP C terminal	-
g1901	-	1263152	1263595	2	J	ribosomal protein	RPL21A
g1902	-	1263995	1264840	2	J	ribosomal protein	RPS9B
g1903	+	1265070	1266995	2	J	Diphthamide synthase	-
g1904	+	1267011	1268749	2	-	-	-
g1905	-	1268946	1269639	2	-	-	-
g1906	+	1269705	1272749	2	U	Sec23/Sec24 beta-sandwich domain	SFB3
g1907	-	1272847	1275081	2	-	-	-
g1908	+	1275191	1275952	2	B	Chromatin modification-related protein	YNG2
g1909	+	1276473	1277291	2	-	-	-
g1910	-	1278291	1281335	2	-	-	-
g1911	+	1282063	1282305	2	-	-	-
g1912	+	1285029	1286465	2	-	-	-
g1913	-	1286617	1287651	2	C	Component of the mitochondrial inner membrane i-AAA protease complex required for mitochondrial inner membrane protein turnover	MGR1
g1914	-	1288209	1288600	2	C	cytochrome C oxidase	COX6
g1915	+	1288629	1289091	2	-	-	-
g1916	-	1289288	1290631	2	-	-	-
g1917	+	1290918	1292208	2	-	-	-
g1918	-	1292550	1293688	2	-	-	-
g1919	+	1294071	1295153	2	S	Ribosomal protein of the large subunit	MRPL35
g1920	+	1295278	1298738	2	-	-	-
g1921	-	1299031	1300793	2	T	Stage II sporulation protein E (SpoIIE)	PTC7
g1922	-	1300861	1301430	2	-	-	-
g1923	+	1301480	1302493	2	V	Candida DB at Institut Pasteur	GRP2
g1924	-	1302695	1303453	2	-	-	-
g1925	+	1303532	1304351	2	S	ATP synthase E chain	TIM11
g1926	+	1304734	1306227	2	-	-	-
g1927	+	1307045	1308811	2	P	Belongs to the major facilitator superfamily. Sugar transporter (TC 2.A.1.1) family	qutD
g1928	-	1309045	1310016	2	E	D-amino acid oxidase	IFG3
g1929	-	1310471	1312681	2	L	CDC45-like protein	CDC45
g1930	-	1312822	1314779	2	S	Uncharacterised protein domain (DUF2415)	-
g1931	-	1315125	1315643	2	O	component of the endoplasmic reticulum- associated degradation (ERAD) pathway	LCL2
g1932	-	1315663	1316858	2	-	-	-
g1933	-	1317149	1318405	2	T	phospholipase C	ISC1
g1934	+	1318682	1319383	2	S	cell division	SPC25
g1935	+	1319409	1320245	2	-	-	-
g1936	-	1320251	1320940	2	-	-	-
g1937	+	1321212	1322466	2	S	Protein of unknown function (DUF2470)	-
g1938	+	1323422	1324450	2	I	3-keto-steroid reductase	ERG27
g1939	-	1324471	1328895	2	S	Zinc-ribbon, C4HC2 type	-
g1940	+	1329091	1329687	2	K	Functions as a component of the DNA-binding general transcription factor complex TFIID and the transcription regulatory histone acetylation (HAT) complexes SAGA and SLIK. Binding of TFIID to a promoter (with or without TATA element) is the initial step in preinitiation complex (PIC) formation. TFIID plays a key role in the regulation of gene expression by RNA polymerase II through different activ…	-
g1941	-	1330483	1330752	2	-	-	-
g1942	+	1331613	1332719	2	T	Mitogen-activated protein kinase	tmk1
g1943	-	1332812	1334311	2	G	Major Facilitator Superfamily	-
g1944	+	1335110	1339879	2	O	Domain Homologous to E6-AP Carboxyl Terminus with	UFD4
g1945	+	1340385	1341179	2	Z	F-actin-capping proteins bind in a Ca(2 )-independent manner to the fast growing ends of actin filaments (barbed end) thereby blocking the exchange of subunits at these ends. Unlike other capping proteins (such as gelsolin and severin), these proteins do not sever actin filaments	CAP1
g1946	-	1341600	1343024	2	U	Component of the ESCRT-0 complex which is the sorting receptor for ubiquitinated cargo proteins at the multivesicular body (MVB)	HSE1
g1947	+	1343931	1345151	2	U	Ceramide synthase	LAG1
g1948	-	1345266	1346570	2	J	Belongs to the universal ribosomal protein uS2 family	-
g1949	-	1347173	1347826	2	O	CS domain	wos2
g1950	+	1349056	1350309	2	-	-	-
g1951	-	1353212	1356034	2	I	SacI homology domain	FIG4
g1952	-	1356145	1357434	2	BK	SNF5 / SMARCB1 / INI1	SFH1
g1953	-	1357792	1358775	2	A	Cytidine and deoxycytidylate deaminase zinc-binding region	TAD3
g1954	+	1358832	1361396	2	-	-	-
g1955	-	1361415	1363559	2	S	Actin interacting protein 3	BUD6
g1956	-	1364095	1367364	2	UY	to Saccharomyces cerevisiae PSE1 (YMR308C)	sal3
g1957	-	1367638	1368741	2	T	C-terminal region of MMR_HSR1 domain	RBG1
g1958	+	1369087	1372104	2	J	Translation-initiation factor 2	FUN12
g1959	+	1372371	1372757	2	CD	GRIM-19 protein	-
g1960	+	1373185	1374111	2	P	4-nitrophenylphosphatase	pho2
g1961	+	1374555	1375004	2	T	Histidine Phosphotransfer domain	YPD1
g1962	-	1375207	1376991	2	G	Mannosyltransferase	ALG9
g1963	-	1377248	1378531	2	F	Plays an important role in the de novo pathway and in the salvage pathway of purine nucleotide biosynthesis. Catalyzes the first	ADE12
g1964	-	1379384	1380812	2	E	Isocitrate dehydrogenase NAD subunit, mitochondrial	IDH1
g1965	+	1381415	1381819	2	S	Complex1_LYR-like	-
g1966	-	1381987	1382802	2	-	-	-
g1967	-	1383147	1383392	2	-	-	-
g1968	+	1383709	1384161	2	S	FUN14 family	-
g1969	-	1384243	1389177	2	K	DNA-dependent RNA polymerase catalyzes the transcription of DNA into RNA using the four ribonucleoside triphosphates as substrates	RPA190
g1970	+	1389753	1390154	2	-	-	-
g1971	-	1390186	1391661	2	G	Glycosyl transferase family 4	ALG7
g1972	+	1391974	1392975	2	U	Belongs to the WD repeat SEC13 family	SEH1
g1973	-	1393055	1394341	2	A	Involved in the biogenesis of the 60S ribosomal subunit	NSA1
g1974	-	1394476	1395147	2	-	-	-
g1975	-	1396248	1397288	2	C	Aldo/keto reductase family	plr1
g1976	+	1397325	1398143	2	-	-	-
g1977	+	1398322	1399968	2	O	Belongs to the heat shock protein 70 family	SSZ1
g1978	+	1400130	1401797	2	U	Cis-golgi GTPase-activating protein (GAP) for the Rab family members Ypt1p (in vivo) and for Ypt1p Sec4p Ypt7p and Ypt51p (in vitro)	GYP1
g1979	+	1401992	1403303	2	H	Dehydrogenase	mtd1
g1980	+	1403839	1405899	2	K	SANT SWI3, ADA2, N-CoR and TFIIIB'' DNA-binding domains	BAS1
g1981	-	1405956	1407584	2	S	resistance protein	FLR1
g1982	+	1409588	1412077	2	O	Belongs to the peptidase C19 family	-
g1983	-	1412091	1412795	2	A	Domain of Kin17 curved DNA-binding protein	-
g1984	+	1412882	1413704	2	-	-	-
g1985	+	1413795	1415101	2	-	-	-
g1986	-	1415204	1415872	2	-	-	-
g1987	-	1416858	1418215	2	S	Cytochrome oxidase complex assembly protein 1	-
g1988	+	1418386	1419458	2	S	Alb1	ECM1
g1989	+	1419725	1421416	2	O	Calreticulin family	-
g1990	+	1421744	1422943	2	I	Endonuclease/Exonuclease/phosphatase family	-
g1991	+	1422963	1424031	2	-	-	-
g1992	+	1424204	1425898	2	EGP	transporter required for uptake of lactate and pyruvate	-
g1993	+	1426367	1430044	2	-	-	-
g1994	+	1430419	1432272	2	S	to Saccharomyces cerevisiae CUE3 (YGL110C)	-
g1995	-	1432355	1433533	2	EF	N-terminal domain of ribose phosphate pyrophosphokinase	PRS5
g1996	-	1433734	1435035	2	U	Belongs to the adaptor complexes medium subunit family	APM4
g1997	-	1435337	1435782	2	-	-	-
g1998	+	1435885	1436341	2	-	-	-
[truncated: 4,038 more rows]

## Sheet: A1.7
Supplementary Data S1: Clavispora santaluciae genome annotation - strain A1.7
Gene short identification	Yeast strand	Lowest coordinate of the gene	Highest coordinate of the gene	Scaffold number	COG category	EggNOG gene description	Classical gene name
g1	+	1	352	1	-	-	-
g2	+	1907	2540	1	-	-	-
g3	+	2904	4337	1	-	-	-
g4	-	4530	5254	1	-	-	-
g5	+	5611	5948	1	-	-	-
g6	-	6099	6897	1	S	DNA binding	-
g7	-	8706	9231	1	-	-	-
g8	+	11615	13048	1	-	-	-
g9	-	13241	13965	1	-	-	-
g10	+	14322	14659	1	-	-	-
g11	-	14810	15608	1	S	DNA binding	-
g12	-	17417	17942	1	-	-	-
g13	+	20326	21759	1	-	-	-
g14	-	21952	22676	1	-	-	-
g15	+	23033	23370	1	-	-	-
g16	-	23521	24319	1	S	DNA binding	-
g17	+	25897	26803	1	-	-	-
g18	-	28175	30286	1	PQ	Ferric reductase	-
g19	+	31774	32592	1	S	to Saccharomyces cerevisiae ELP6 (YMR312W)	-
g20	-	32610	34433	1	I	Domain of unknown function (DUF3336)	TGL3
g21	+	35137	37005	1	T	Chromatin assembly factor 1 subunit A	RLF2
g22	+	37147	38619	1	-	-	-
g23	+	39258	41507	1	L	jmjN domain	-
g24	+	41668	43437	1	DL	Rad17 cell cycle checkpoint protein	rad17
g25	-	43503	44207	1	O	Glutaredoxin	GRX3
g26	-	44498	45654	1	-	-	-
g27	+	45707	48346	1	K	Zinc finger, C2H2 type	ADR1
g28	+	48512	48817	1	-	-	-
g29	-	48922	49428	1	S	Domain of unknown function (DUF4149)	-
g30	-	49616	53272	1	L	Component of the post-replicative DNA mismatch repair system (MMR)	MSH6
g31	-	53438	54748	1	GMO	Mannose-1-phosphate guanylyltransferase	-
g32	-	55093	56685	1	L	RNA exonuclease	REX3
g33	-	56943	57356	1	-	-	-
g34	-	57590	59839	1	S	Belongs to the DHHC palmitoyltransferase family	AKR1
g35	-	60837	61658	1	S	Domain of unknown function (DUF4112)	-
g36	+	61692	62966	1	-	-	-
g37	+	64030	65094	1	-	-	-
g38	+	65842	66370	1	O	Peptidylprolyl isomerase	FPR2
g39	+	66515	67345	1	H	Cytidylyltransferase-like	-
g40	-	67480	68733	1	S	to Saccharomyces cerevisiae SPS22 (YCL048W) and SPS2 (YDR522C)	-
g41	+	69069	83993	1	S	Nuclear chaperone required for maturation and nuclear export of pre-60S ribosome subunits	MDN1
g42	-	84184	85191	1	T	Protein phosphatase 2C	-
g43	-	85614	90317	1	E	The AROM polypeptide catalyzes 5 consecutive enzymatic reactions in prechorismate polyaromatic amino acid biosynthesis	ARO1
g44	-	90803	92422	1	G	Major Facilitator Superfamily	-
g45	-	92999	94726	1	J	Belongs to the tRNA nucleotidyltransferase poly(A) polymerase family	CCA1
g46	-	95204	97927	1	T	Putative GTP-ase activating proteins for the small GTPase, ARF	AGE1
g47	+	98299	99282	1	K	RNA polymerase II transcription factor B	TFB3
g48	-	99440	100330	1	-	-	-
g49	+	100380	101070	1	-	-	-
g50	-	101329	103143	1	L	Helix-hairpin-helix class 2 (Pol1 family) motifs	EXO1
g51	-	103854	106466	1	-	-	-
g52	+	107354	107692	1	-	-	-
g53	-	107799	108941	1	T	Serine/Threonine protein kinases, catalytic domain	SPS1
g54	+	109222	110550	1	S	RPAP1-like, C-terminal	-
g55	+	112077	114725	1	-	-	-
g56	-	114801	116675	1	K	Transcription factor	SEF2
g57	-	117737	118146	1	-	-	-
g58	-	118176	119894	1	-	-	-
g59	-	120434	121831	1	BK	Sir2 family	HST3
g60	-	122577	124364	1	T	serine threonine protein kinase	SNF1
g61	-	125021	125722	1	A	PWI domain	-
g62	+	126083	126961	1	S	YT521-B-like domain	-
g63	+	127035	127769	1	Q	Catalyzes the hydroxylation of 2-polyprenyl-3-methyl-6- methoxy-1,4-benzoquinol (DMQH2) during ubiquinone biosynthesis. Has also a structural role in the COQ enzyme complex, stabilizing other COQ polypeptides	COQ7
g64	+	128071	129504	1	D	Acts as a component of the essential kinetochore- associated NDC80 complex, which is required for chromosome segregation and spindle checkpoint activity	NUF2
g65	-	129695	130069	1	-	-	-
g66	+	130104	131719	1	-	-	-
g67	+	131795	134213	1	-	-	-
g68	-	134668	136404	1	E	Amino acid permease	-
g69	-	136639	137291	1	-	-	-
g70	-	137485	139273	1	G	5'-AMP-activated protein kinase beta subunit, interation domain	GAL83
g71	-	139463	140916	1	-	-	-
g72	+	140996	141814	1	V	phosphatase	SIW14
g73	-	141879	142301	1	S	Pfam:DUF2416	-
g74	-	142477	142887	1	B	Core component of nucleosome. Nucleosomes wrap and compact DNA into chromatin, limiting DNA accessibility to the cellular machineries which require DNA as a template. Histones thereby play a central role in transcription regulation, DNA repair, DNA replication and chromosomal stability. DNA accessibility is regulated via a complex set of post-translational modifications of histones, also called h…	HHT1
g75	+	143318	143629	1	B	Core component of nucleosome. Nucleosomes wrap and compact DNA into chromatin, limiting DNA accessibility to the cellular machineries which require DNA as a template. Histones thereby play a central role in transcription regulation, DNA repair, DNA replication and chromosomal stability. DNA accessibility is regulated via a complex set of post-translational modifications of histones, also called h…	HHF1
g76	-	143770	145419	1	G	Glycolipid 2-alpha-mannosyltransferase	omh4
g77	+	145574	146103	1	-	-	-
g78	-	146358	147566	1	DK	Sds3-like	SDS3
g79	+	147643	148221	1	K	Acetyltransferase (GNAT) family	-
g80	+	148390	149979	1	K	His(2)-Cys(2) zinc finger	SPT10
g81	-	150177	156800	1	F	carbamoyl-phosphate	URA2
g82	+	158839	161601	1	P	Belongs to the TrkH potassium transport family	TRK1
g83	+	162141	162998	1	A	U3 small nucleolar ribonucleoprotein protein IMP4	IMP4
g84	-	163301	164452	1	S	to Saccharomyces cerevisiae VHS2 (YIL135C) and MLF3 (YNL074C)	VHS2
g85	-	164793	165860	1	-	-	-
g86	+	166013	169816	1	D	Rapamycin-insensitive companion of mTOR, middle domain	-
g87	-	169857	170456	1	-	-	-
g88	+	170922	171638	1	K	Histone chaperone that facilitates histone deposition and histone exchange and removal during nucleosome assembly and disassembly	ASF1
g89	-	171712	173253	1	-	-	-
g90	+	173528	175305	1	S	Membrane transport protein	-
g91	+	175856	176404	1	S	Ras subfamily of RAS small GTPases	RHB1
g92	+	176845	179061	1	F	Belongs to the GDA1 CD39 NTPase family	-
g93	+	179167	180630	1	S	Involved in the proteasome-dependent degradation of fructose-1,6-bisphosphatase	FYV10
g94	-	180651	181607	1	S	Domain of unknown function (DUF2431)	-
g95	-	181751	183451	1	O	Belongs to the peptidase C19 family	UBP1
g96	-	183959	185116	1	A	RNA recognition motif. (a.k.a. RRM, RBD, or RNP domain)	PUB1
g97	+	185257	187058	1	J	S-adenosyl-L-methionine-dependent transferase that acts as a component of the wybutosine biosynthesis pathway. Wybutosine is a hyper modified guanosine with a tricyclic base found at the 3'-position adjacent to the anticodon of eukaryotic phenylalanine tRNA. Catalyzes the transfer of the alpha-amino-alpha- carboxypropyl (acp) group from S-adenosyl-L-methionine to the C-7 position of 4-demethylwyo…	TRM12
g98	-	187236	187946	1	-	-	-
g99	+	188410	189205	1	-	-	-
g100	+	189407	190960	1	K	C2H2-type zinc finger	CRZ1
g101	+	191452	192855	1	U	mitochondrial outer membrane	-
g102	-	192867	193895	1	H	DNA / pantothenate metabolism flavoprotein	CAB2
g103	-	193954	194381	1	-	-	-
g104	+	194517	196000	1	K	Component of the SRB8-11 complex. The SRB8-11 complex is a regulatory module of the Mediator complex which is itself involved in regulation of basal and activated RNA polymerase II- dependent transcription. The SRB8-11 complex may be involved in the transcriptional repression of a subset of genes regulated by Mediator. It may inhibit the association of the Mediator complex with RNA polymerase II …	SSN8
g105	-	196039	196376	1	-	-	-
g106	+	196495	197580	1	U	TRAM, LAG1 and CLN8 homology domains.	lag1
g107	-	197623	198078	1	E	Transmembrane amino acid transporter protein	AVT7
g108	+	198110	198831	1	-	-	-
g109	+	198866	199704	1	S	CENP-S associating Centromere protein X	-
g110	-	199738	200220	1	-	-	-
g111	+	200483	201003	1	-	-	-
g112	-	201655	202929	1	G	Glycogen recognition site of AMP-activated protein kinase	CRP1
g113	-	203362	207045	1	I	Niemann-Pick C1 N terminus	NCR1
g114	-	207488	209198	1	Q	fumarylacetoacetate	-
g115	+	210662	211810	1	P	iron permease	FTR1
g116	-	212064	212528	1	-	-	-
g117	+	212694	213716	1	V	NADPH-dependent methylglyoxal reductase	GRE2
g118	+	214009	217020	1	S	WD domain, G-beta repeat	WDR6
g119	-	217092	220337	1	J	Belongs to the class-I aminoacyl-tRNA synthetase family	ILS1
g120	+	220789	222171	1	-	-	-
g121	+	222458	227314	1	K	to Saccharomyces cerevisiae TAF2 (YCR042C)	taf2
g122	+	227545	229632	1	U	Domain present in VPS9	vps901
g123	-	230208	230585	1	-	-	-
g124	+	232168	232533	1	S	Protein of unknown function (DUF861)	-
g125	+	232909	234441	1	D	Cdc37 N terminal kinase binding	CDC37
g126	-	234541	237231	1	A	RNA recognition motif	NAB3
g127	+	237821	238855	1	S	Oxidoreductase family, C-terminal alpha/beta domain	-
g128	-	238878	241127	1	U	Sec20	SEC20
g129	+	242129	243325	1	G	Nucleoside permease that transports adenosine and guanosine	-
g130	-	243502	244905	1	E	Sodium:solute symporter family	-
g131	-	245760	246614	1	T	HPP family	-
g132	-	247143	247412	1	-	-	-
g133	+	248064	248915	1	S	Frag1/DRAM/Sfk1 family	-
g134	+	249366	252302	1	J	Belongs to the RNR ribonuclease family	DIS3
g135	-	252685	253537	1	H	Catalyzes the conversion of D-ribulose 5-phosphate to formate and 3,4-dihydroxy-2-butanone 4-phosphate	RIB3
g136	+	253647	254304	1	S	20S proteasome chaperone assembly proteins 3 and 4	-
g137	-	254479	255771	1	J	Belongs to the class-I aminoacyl-tRNA synthetase family	WRS1
g138	-	255946	256670	1	J	Belongs to the eukaryotic ribosomal protein eL27 family	RPL27B
g139	-	257115	260351	1	T	Serine threonine protein kinase	PKH1
g140	+	261457	264204	1	T	SAPK-interacting protein 1 (Sin1), middle CRIM domain	AVO1
g141	+	264257	265105	1	L	RNA exonuclease	REX4
g142	-	265178	273007	1	-	-	-
g143	+	273120	273876	1	C	Protein of unknown function (DUF2611)	ATP19
g144	+	274231	275091	1	J	Ribosome biogenesis protein	BRX1
g145	-	275355	277596	1	-	-	-
g146	+	277688	278197	1	S	Ribosomal subunit 39S	-
g147	-	278296	280206	1	P	PB1 domain	-
g148	+	281213	282198	1	I	Adds multiple copies of isopentenyl pyrophosphate (IPP) to farnesyl pyrophosphate (FPP) to produce dehydrodolichyl diphosphate (Dedol-PP), a precursor of dolichol which is utilized as a sugar carrier in protein glycosylation in the endoplasmic reticulum (ER)	SRT1
g149	-	282271	282826	1	S	Endoplasmic reticulum-based factor for assembly of V-ATPase	VPH2
g150	+	282952	284298	1	S	Threonyl and Alanyl tRNA synthetase second additional domain	-
g151	-	284388	285362	1	J	Belongs to the universal ribosomal protein uS9 family	MRPS9
g152	-	285645	289025	1	K	SANT SWI3, ADA2, N-CoR and TFIIIB'' DNA-binding domains	SNT1
g153	-	289467	290846	1	L	Belongs to the CDC6 cdc18 family	CDC6
g154	+	291103	291545	1	-	-	-
g155	+	291856	294930	1	S	Domain of unknown function (DUF3337)	-
g156	+	295105	295746	1	K	DNA-directed RNA polymerases II 24 kDa polypeptide	RPB5
g157	-	295761	296920	1	-	-	-
g158	+	297006	297995	1	I	Very-long-chain 3-oxoacyl-CoA synthase	ELO2
g159	-	298075	299070	1	G	Catalyzes the phosphorylation of ribose at O-5 in a reaction requiring ATP and magnesium. The resulting D-ribose-5- phosphate can then be used either for sythesis of nucleotides, histidine, and tryptophan, or as a component of the pentose phosphate pathway	RBK1
g160	-	299191	302022	1	J	RNA-binding component of the eukaryotic translation initiation factor 3 (eIF-3) complex, which is involved in protein synthesis of a specialized repertoire of mRNAs and, together with other initiation factors, stimulates binding of mRNA and methionyl-tRNAi to the 40S ribosome. The eIF-3 complex specifically targets and initiates translation of a subset of mRNAs involved in cell proliferation	TIF32
g161	-	302665	303570	1	K	Involved in nuclear export, actin cytoskeleton organization and vesicular transport	BCP1
g162	+	303658	305034	1	S	WD domain, G-beta repeat	-
g163	-	305081	307447	1	O	Ubiquitin carboxyl-terminal hydrolase	-
g164	-	307854	308849	1	U	BAR	hob3
g165	-	308954	310456	1	G	5'-AMP-activated protein kinase beta subunit, interation domain	-
g166	-	310742	311030	1	-	-	-
g167	+	311068	313227	1	T	PHD-finger	-
g168	+	314468	316198	1	K	TEA/ATTS domain family	-
g169	-	316325	318004	1	F	phosphoribosylaminoimidazole carboxylase	ADE2
g170	-	318313	318591	1	S	Protein of unknown function (DUF2423)	-
g171	+	319498	320081	1	J	Belongs to the eukaryotic ribosomal protein eL19 family	RPL19B
g172	-	320335	321702	1	S	bud site selection	RAX1
g173	+	322430	322657	1	-	-	-
g174	+	323463	324941	1	A	Transcription factor activated by proteolytic processing in response to signals from the SPS sensor system for external amino acids	STP3
g175	+	326369	327548	1	A	RNA recognition motif	YRA1
g176	+	327962	329848	1	S	Stabilization of polarity axis	-
g177	-	329923	330258	1	-	-	-
g178	+	330392	331614	1	I	Belongs to the 1-acyl-sn-glycerol-3-phosphate acyltransferase family	SLC1
g179	+	332019	335768	1	-	-	-
g180	-	335875	336540	1	A	Cwf15/Cwc15 cell cycle control protein	CWC15
g181	-	336791	337942	1	S	Saccharomyces cerevisiae YDR161w	-
g182	+	338519	339106	1	S	to Saccharomyces cerevisiae RMP1 (YLR145W)	RMP1
g183	-	339358	340788	1	A	zinc finger	STP2
g184	-	341158	343878	1	-	-	-
g185	+	343997	345527	1	H	Belongs to the spermidine spermine synthase family	SPE4
g186	+	345709	347019	1	S	Transcription factor AFT	-
g187	-	347152	349032	1	TZ	Divergent CRAL/TRIO domain	ECM25
g188	+	349750	352608	1	O	26S proteasome	RPN1
g189	-	352798	353388	1	P	Belongs to the V-ATPase proteolipid subunit family	vma16
g190	+	353689	354948	1	S	Anp1	-
g191	-	355161	356423	1	S	to Saccharomyces cerevisiae YDR132C and YLR108C	-
g192	+	356745	359165	1	-	-	-
g193	+	359300	360438	1	-	-	-
g194	+	361064	363493	1	-	-	-
g195	-	363641	365548	1	U	Belongs to the nonaspanin (TM9SF) (TC 9.A.2) family	TMN2
g196	-	365742	366368	1	S	GAL4-like Zn(II)2Cys6 (or C6 zinc) binuclear cluster DNA-binding domain	-
g197	-	366715	368148	1	T	Autophagy protein Apg6	atg6
g198	-	368535	369761	1	S	2OG-Fe(II) oxygenase superfamily	-
g199	-	369959	370351	1	-	-	-
g200	+	371161	372690	1	-	-	-
g201	-	373414	374348	1	EG	Belongs to the ALG6 ALG8 glucosyltransferase family	ALG6
g202	+	374748	375830	1	O	Specifically deglycosylates the denatured form of N- linked glycoproteins in the cytoplasm and assists their proteasome-mediated degradation. Cleaves the beta-aspartyl- glucosamine (GlcNAc) of the glycan and the amide side chain of Asn, converting Asn to Asp. Prefers proteins containing high- mannose over those bearing complex type oligosaccharides. Can recognize misfolded proteins in the endopla…	PNG1
g203	-	376394	378958	1	A	RNA helicase	prh1
g204	+	379396	380961	1	J	tyrosyl-tRNA synthetase	MSY1
g205	-	381048	382283	1	FP	Inositol monophosphatase family	MET22
g206	+	382560	383501	1	S	pH-response regulator protein	RIM9
g207	-	383687	384820	1	-	-	-
g208	+	385307	386698	1	U	to Saccharomyces cerevisiae KAR5 (YMR065W)	KAR5
g209	-	386868	388037	1	-	-	-
g210	+	388135	388803	1	S	Calcipressin	RCN1
g211	+	388996	390090	1	S	Ribosomal protein L1p/L10e family	CIC1
g212	+	390691	392343	1	-	-	-
g213	-	392407	394296	1	K	heat shock transcription factor	CTA8
g214	-	394693	396669	1	H	Copper-fist	-
g215	+	396955	399819	1	J	Catalyzes the attachment of alanine to tRNA(Ala) in a two-step reaction alanine is first activated by ATP to form Ala- AMP and then transferred to the acceptor end of tRNA(Ala). Also edits incorrectly charged tRNA(Ala) via its editing domain	ALA1
g216	-	399888	400763	1	EH	Probable molybdopterin binding domain	-
g217	+	401548	403242	1	T	Serine threonine-protein phosphatase	-
g218	-	403727	404920	1	S	Cyclin	PHO80
g219	-	405979	406698	1	S	Protein of unknown function (DUF2439)	-
g220	-	406905	407771	1	J	ribosomal protein	mrpl7
g221	+	408089	409567	1	A	GLE1-like protein	GLE1
g222	-	409627	413460	1	D	to Saccharomyces cerevisiae PDS5 (YMR076C)	PDS5
g223	+	414555	417164	1	T	Kinase-like	-
g224	+	417434	420298	1	O	ZnF_NFX	FAP1
g225	-	420364	421182	1	S	Fcf1	-
g226	+	421378	421749	1	K	DNA-dependent RNA polymerase catalyzes the transcription of DNA into RNA using the four ribonucleoside triphosphates as substrates	RPA12
g227	-	421961	422911	1	C	Catalyzes the hydroxylation of the N(6)-(4-aminobutyl)- L-lysine intermediate to form hypusine, an essential post- translational modification only found in mature eIF-5A factor	LIA1
g228	+	423408	425147	1	O	assists the folding of proteins upon ATP hydrolysis	CCT5
g229	+	425429	426691	1	Z	Belongs to the actin family	ARP3
g230	+	426896	434281	1	L	Serine threonine-protein kinase TOR	TOR1
g231	-	434348	435451	1	A	RNA 3'-terminal phosphate cyclase (RTC), insert domain	-
g232	+	435956	437623	1	K	Functions as a component of the DNA-binding general transcription factor complex TFIID. Binding of TFIID to a promoter (with or without TATA element) is the initial step in pre- initiation complex (PIC) formation. TFIID plays a key role in the regulation of gene expression by RNA polymerase II through different activities such as transcription activator interaction, core promoter recognition and …	TAF4
g233	+	437807	441169	1	BD	Regulatory subunit of the condensin complex, a complex required for conversion of interphase chromatin into mitotic-like condense chromosomes. The condensin complex probably introduces positive supercoils into relaxed DNA in the presence of type I topoisomerases and converts nicked DNA into positive knotted forms in the presence of type II topoisomerases	cnd1
g234	+	441382	443172	1	S	Belongs to the membrane-bound acyltransferase family	ale1
g235	+	443809	444912	1	H	Catalyzes the ferrous insertion into protoporphyrin IX	HEM15
g236	-	444948	445844	1	K	Component of the Mediator complex, a coactivator involved in the regulated transcription of nearly all RNA polymerase II-dependent genes. Mediator functions as a bridge to convey information from gene-specific regulatory proteins to the basal RNA polymerase II transcription machinery. Mediator is recruited to promoters by direct interactions with regulatory proteins and serves as a scaffold for t…	MED4
g237	+	446028	446846	1	-	-	-
g238	-	446860	448302	1	A	Pfam:RRM_6	-
g239	+	448779	449105	1	-	-	-
g240	+	449690	450271	1	S	NADH-ubiquinone oxidoreductase ASHI subunit (CI-ASHI or NDUFB8)	-
g241	+	450881	455530	1	KL	Catalytic component of the SWR1 complex which mediates the ATP-dependent exchange of histone H2A for the H2A variant HZT1 leading to transcriptional regulation of selected genes by chromatin remodeling	SWR1
g242	+	456199	456534	1	C	Catalytic subunit of the peripheral V1 complex of vacuolar ATPase (V-ATPase). V-ATPase is responsible for acidifying a variety of intracellular compartments in eukaryotic cells	VMA10
g243	-	456756	458606	1	C	Belongs to the aldehyde dehydrogenase family	MSC7
g244	-	459039	461093	1	S	Transcriptional repressor TCF25	-
g245	-	461247	461564	1	S	Shwachman-Bodian-Diamond syndrome (SBDS) protein	-
g246	-	462146	463075	1	Q	ubiE/COQ5 methyltransferase family	-
g247	-	463403	465553	1	J	Belongs to the class-I aminoacyl-tRNA synthetase family	GUS1
g248	+	466061	467917	1	S	Uncharacterised ACR, YagE family COG1723	sif3
g249	+	468497	469858	1	A	Large family of predicted nucleotide-binding domains	-
g250	-	469887	470825	1	-	-	-
g251	+	470874	471545	1	FH	Phosphoribulokinase / Uridine kinase family	-
g252	+	472377	473336	1	H	coproporphyrinogen III oxidase	HEM13
g253	+	474565	476775	1	P	CorA-like Mg2+ transporter protein	ALR1
g254	-	476831	478546	1	J	KRI1-like family	kri1
g255	-	478694	480997	1	-	-	-
g256	+	481670	482530	1	S	Aldo/keto reductase family	-
g257	+	482836	485268	1	-	-	-
g258	-	485336	486523	1	A	U1 small nuclear ribonucleoprotein of 70kDa MW N terminal	-
g259	+	486593	487338	1	S	Belongs to the cytochrome b5 family	-
g260	+	487523	490813	1	-	-	-
g261	-	490921	491802	1	F	Glutamine amidotransferase class-I	-
g262	+	492424	493392	1	O	Plays an important role in the cellular response to the nitrogen source	URE2
g263	-	493834	495222	1	S	Belongs to the histidine acid phosphatase family	PHO5
g264	-	495833	499022	1	K	Domain of unknown function (DUF3441)	-
g265	+	499243	500250	1	BK	Belongs to the sirtuin family. Class I subfamily	HST2
g266	-	500261	501262	1	S	Putative SAM-dependent methyltransferase	-
g267	-	501583	502005	1	-	-	-
g268	+	502220	504886	1	S	Protein of unknown function (DUF726)	-
g269	+	505140	506909	1	J	Phenylalanyl-tRNA synthetase	FRS1
g270	+	507396	508010	1	U	GTP-binding protein	SEC4
g271	-	508270	508674	1	C	ETC complex I subunit conserved region	-
g272	-	508832	509533	1	A	Domain with 2 conserved Trp (W) residues	WWM1
g273	+	510118	510751	1	-	-	-
g274	+	511274	512443	1	S	Transcription factor Opi1	OPI1
g275	+	512830	514947	1	-	-	-
g276	-	515122	516255	1	P	cadmium resistance protein	ZRC1
g277	-	516810	517706	1	-	-	-
g278	-	518006	519421	1	P	ZIP Zinc transporter	ZRT3
g279	-	519651	520955	1	S	Protein of unknown function (DUF4448)	-
g280	-	521425	522498	1	U	Tom37 C-terminal domain	SAM37
g281	+	522579	524792	1	A	Component of the cleavage factor IA (CFIA) complex, which is involved in the endonucleolytic cleavage during polyadenylation-dependent pre-mRNA 3'-end formation	RNA14
g282	-	524865	526040	1	H	Belongs to the class I-like SAM-binding methyltransferase superfamily. rRNA adenine N(6)-methyltransferase family	MTF1
g283	+	526078	526584	1	-	-	-
g284	-	526636	531825	1	BK	Snf2-ATP coupling, chromatin remodelling complex	SNF2
g285	-	532153	533422	1	-	-	-
g286	-	533936	535585	1	DUZ	Belongs to the TRAFAC class TrmE-Era-EngA-EngB-Septin- like GTPase superfamily. Septin GTPase family	SPR3
g287	+	536131	539094	1	-	-	-
g288	-	539130	541454	1	-	-	-
g289	+	542172	542950	1	J	Plectin/S10 domain	-
g290	+	543586	544854	1	T	EF hand	-
g291	+	545180	546871	1	E	Threonine dehydratase	ILV1
g292	-	546972	548969	1	J	Promotes mitochondrial protein synthesis. May act as a fidelity factor of the translation reaction, by catalyzing a one- codon backward translocation of tRNAs on improperly translocated ribosomes. Binds to mitochondrial ribosomes in a GTP-dependent manner	GUF1
g293	-	549095	550267	1	E	Phosphoserine aminotransferase	SER1
g294	-	550513	551583	1	L	Hus1-like protein	MEC3
g295	-	551875	552401	1	A	snRNP Sm proteins	SMD2
g296	-	552440	554839	1	A	endonuclease activity	YSH1
g297	-	555490	556815	1	L	Putative RNA methylase family UPF0020	-
g298	+	557633	559276	1	A	RNA recognition motif	-
g299	-	559500	562325	1	A	ATP-binding RNA helicase involved in the biogenesis of 60S ribosomal subunits and is required for the normal formation of 25S and 5.8S rRNAs	DBP10
g300	-	562712	563173	1	U	Belongs to the adaptor complexes small subunit family	-
g301	-	563357	564976	1	G	Mannosyltransferase putative	-
g302	+	565175	569369	1	IKT	Belongs to the inositol phosphokinase (IPK) family	KCS1
g303	-	569584	570462	1	J	Belongs to the eukaryotic ribosomal protein eS24 family	-
g304	-	570842	572398	1	E	Belongs to the aldehyde dehydrogenase family	ALD5
g305	-	572538	573921	1	-	-	-
g306	+	573948	575064	1	-	-	-
g307	+	575327	576391	1	-	-	-
g308	+	576488	578336	1	I	Domain in homologues of a S. cerevisiae phosphatidylinositol transfer protein (Sec14p)	PDR17
g309	+	578533	579453	1	E	phosphoserine phosphatase	SER2
g310	-	579576	580421	1	E	Amino-transferase class IV	ABZ2
g311	-	580553	581419	1	A	Ribosomal RNA-processing protein 7 (RRP7)	-
g312	+	581887	582782	1	U	Domain in Tre-2, BUB2p, and Cdc16p. Probable Rab-GAPs.	cdc16
g313	-	582831	584513	1	A	to Saccharomyces cerevisiae MUD2 (YKL074C)	-
g314	-	584659	587361	1	O	Belongs to the heat shock protein 70 family	LHS1
g315	+	588141	588791	1	F	Phosphoribosyl transferase domain	HPT1
g316	-	588859	589923	1	O	Ubiquitin fusion degradation protein	UFD1
g317	-	590095	593106	1	UY	Cse1	-
g318	+	593609	593887	1	S	integral membrane protein required for ER to Golgi transport	-
g319	-	594049	594507	1	K	Histone-like transcription factor (CBF/NF-Y) and archaeal histone	NCB2
g320	-	595219	596884	1	S	alpha/beta hydrolase fold	-
g321	-	597178	597972	1	S	to Saccharomyces cerevisiae PRM5 (YIL117C) and YNL058C	-
g322	+	598566	599870	1	K	Transcription factor	PZF1
g323	-	599935	604806	1	K	Required for LacZ RNA expression from certain plasmids	RLR1
g324	+	605465	610006	1	G	Glycogen debranching enzyme	GDB1
g325	+	610443	612077	1	EG	Mitochondrial aldehyde dehydrogenase	ALD6
g326	+	612335	612881	1	-	-	-
g327	-	613022	613667	1	-	-	-
g328	+	613785	614828	1	S	Minimal binding motif of Hap4 for binding to Hap2/3/5	-
g329	+	615424	617235	1	G	FGGY family of carbohydrate kinases, N-terminal domain	xkiA
g330	+	617509	618924	1	S	Saccharomyces cerevisiae YJR003C	-
g331	+	619319	620431	1	E	Belongs to the AlaDH PNT family	LYS1
g332	-	620539	621735	1	S	WD domain, G-beta repeat	MAK11
g333	+	622234	624309	1	DO	Anaphase-promoting complex, cyclosome, subunit 3	cut9
g334	+	624852	626072	1	U	protein transport	HSV2
g335	-	626122	627177	1	-	-	-
g336	+	627557	627814	1	-	-	-
g337	+	628028	630481	1	J	Pumilio-like repeats	PUF3
g338	-	630763	631875	1	M	SIS domain	-
g339	-	631908	632255	1	-	-	-
g340	-	632429	636916	1	-	-	-
g341	-	637147	638910	1	E	general amino acid permease	-
g342	-	639124	640437	1	S	Vacuolar protein sorting-associated protein 62	VPS62
g343	-	640743	641597	1	CH	Electron donor reductase for cytochrome b5. The cytochrome b5 NADH cytochrome b5 reductase electron transfer system supports the catalytic activity of several sterol biosynthetic enzymes (By similarity)	CBR1
g344	-	642016	643851	1	B	2OG-Fe(II) oxygenase superfamily	NUA3
g345	+	644354	645961	1	E	Aspartokinase	HOM3
g346	-	646028	647002	1	S	Bin/amphiphysin/Rvs domain for vesicular trafficking	GVP36
g347	-	647438	648994	1	E	Aromatic amino acid aminotransferase	ARO9
g348	-	649197	650916	1	Z	Tubulin is the major constituent of microtubules. The gamma chain is found at microtubule organizing centers (MTOC) such as the spindle poles or the centrosome	TUB4
g349	-	651638	653227	1	-	-	-
g350	+	654215	657241	1	I	reductase	HMG1
g351	+	657604	659358	1	E	Cys/Met metabolism PLP-dependent enzyme	STR2
g352	-	659427	659987	1	S	Belongs to the cytochrome b5 family	-
g353	-	660180	662633	1	-	-	-
g354	+	663639	665516	1	G	Belongs to the glycosyl hydrolase 47 family	MNS1
g355	+	665981	666473	1	-	-	-
g356	+	666694	669220	1	-	-	-
g357	+	669769	673800	1	S	Domain of unknown function (DUF1708)	MSB1
g358	-	673864	676098	1	I	Belongs to the carnitine choline acetyltransferase family	YAT1
g359	-	676947	678956	1	E	Gamma-glutamyltranspeptidase	-
g360	+	679013	679415	1	-	-	-
g361	+	679891	682131	1	S	Bul1 N terminus	-
g362	+	682307	683461	1	O	TPR repeat	CNS1
g363	-	683507	686152	1	-	-	-
g364	+	686517	688483	1	S	Bul1 N terminus	-
g365	-	688499	689011	1	-	-	-
g366	+	689096	689674	1	S	Repeated motif present between transmembrane helices in cystinosin, yeast ERS1p, mannose-P-dolichol utilization defect 1, and other hypothetical proteins.	-
g367	+	689894	691174	1	J	This protein promotes the GTP-dependent binding of aminoacyl-tRNA to the A-site of ribosomes during protein biosynthesis	TUF1
g368	+	691337	695962	1	DO	Anaphase-promoting complex subunit 1	APC1
g369	+	696394	698196	1	I	Catalyzes the formation of phosphatidylethanolamine (PtdEtn) from phosphatidylserine (PtdSer). Plays a central role in phospholipid metabolism and in the interorganelle trafficking of phosphatidylserine	PSD1
g370	+	698570	699445	1	D	Maintenance of ploidy protein	MOB2
g371	-	699636	703571	1	KL	DNA-dependent RNA polymerase catalyzes the transcription of DNA into RNA using the four ribonucleoside triphosphates as substrates	RPO41
g372	-	704031	704702	1	U	Belongs to the SNF7 family	SNF7
g373	-	705140	706099	1	U	Belongs to the syntaxin family	sed5
g374	-	706445	706834	1	J	Endoribonuclease L-PSP	-
g375	+	707514	709162	1	Z	Tubulin is the major constituent of microtubules. It binds two moles of GTP, one at an exchangeable site on the beta chain and one at a non-exchangeable site on the alpha chain	TUB2
g376	-	709504	709869	1	C	Belongs to the complex I LYR family	-
g377	-	709975	713049	1	-	-	-
g378	-	713333	713989	1	J	Belongs to the universal ribosomal protein uS9 family	RPS16
g379	+	714462	715058	1	J	Belongs to the eukaryotic ribosomal protein eL13 family	rpl13
g380	-	715371	715691	1	J	Belongs to the eukaryotic ribosomal protein P1 P2 family	-
g381	-	716226	717920	1	S	Major Facilitator Superfamily	HOL1
g382	+	719124	721355	1	G	Belongs to the glycosyl hydrolase 5 (cellulase A) family	exgA
g383	-	722370	723626	1	E	Aminotransferase class-V	-
g384	+	724431	726299	1	S	Mitochondrial Distribution and Morphology	MDM31
g385	-	726347	726718	1	-	-	-
g386	+	727010	727465	1	S	INO80 complex subunit Ies4	-
g387	+	727848	729233	1	J	synthetase	MST1
g388	-	729309	730400	1	K	RNA polymerase II	CDC73
g389	+	730582	732015	1	U	Autophagy-specific protein that functions in response to autophagy-inducing signals as a scaffold to recruit other ATG proteins to organize pre-autophagosomal structure (PAS) formation. Modulates the timing and magnitude of the autophagy response, such as the size of the sequestering vesicles. Plays particularly a role in pexophagy and nucleophagy (By similarity)	ATG17
g390	+	732148	734250	1	-	-	-
g391	+	735595	736269	1	U	Required for the import and folding of small cysteine- containing proteins (small Tim) in the mitochondrial intermembrane space (IMS). Forms a redox cycle with ERV1 that involves a disulfide relay system. Precursor proteins to be imported into the IMS are translocated in their reduced form into the mitochondria. The oxidized form of MIA40 forms a transient intermolecular disulfide bridge with the…	MIA40
g392	-	736385	737128	1	U	Ras of Complex, Roc, domain of DAPkinase	-
g393	+	737454	738053	1	U	Belongs to the synaptobrevin family	YKT6
g394	-	738281	739897	1	JT	regulation of RNA stability	VTS1
g395	-	740557	742182	1	T	phosphodiesterase	PDE2
g396	+	742301	743543	1	-	-	-
g397	-	744243	748418	1	Q	L-aminoadipate-semialdehyde dehydrogenase large subunit	LYS2
g398	-	748822	751272	1	L	repair protein	RAD16
g399	-	751890	752243	1	J	Belongs to the universal ribosomal protein uS13 family	RPS18
g400	-	752822	753166	1	-	-	-
g401	-	753191	753940	1	J	ribosomal protein	yml6
g402	-	754338	756245	1	O	Protease with a carboxypeptidase B-like function involved in the C-terminal processing of the lysine and arginine residues from protein precursors. Promotes cell fusion and is involved in the programmed cell death (By similarity)	KEX1
g403	-	756713	759400	1	H	Phosphorylase is an important allosteric enzyme in carbohydrate metabolism. Enzymes from different sources differ in their regulatory mechanisms and in their natural substrates. However, all known phosphorylases share catalytic and structural properties	GPH1
g404	+	759595	760173	1	-	-	-
g405	-	760240	761096	1	-	-	-
g406	+	761361	762599	1	S	PWWP domain	-
g407	+	762722	763431	1	-	-	-
g408	+	763471	764187	1	K	Transcription factor	MCM1
g409	+	764484	766885	1	S	PSP1 C-terminal conserved region	-
g410	+	767305	767868	1	K	basic region leucin zipper	-
g411	+	768395	773344	1	T	PAS domain	RIM15
g412	-	773381	774358	1	L	EXOIII	rex2
g413	-	774379	774980	1	-	-	-
g414	-	775184	775487	1	I	Acyl-coA-binding protein	ACB1
g415	+	775661	776155	1	-	-	-
g416	+	776377	776865	1	-	-	-
g417	-	777358	778980	1	K	Plus-3 domain	RTF1
g418	-	779454	779804	1	J	ribosomal protein	-
g419	-	780142	781162	1	J	ribosomal protein	RPS28A
g420	+	781642	783470	1	S	Alpha/beta hydrolase family	-
g421	-	784026	788729	1	L	Transposable element	-
g422	+	789460	791835	1	J	Belongs to the class-I aminoacyl-tRNA synthetase family	GLN4
g423	+	793437	794969	1	OT	Protein phosphatase 1 regulatory	ppp1r3c
g424	-	795232	796297	1	J	Plays a central role in 2-thiolation of mcm(5)S(2)U at tRNA wobble positions of tRNA(Lys), tRNA(Glu) and tRNA(Gln). Directly binds tRNAs and probably acts by catalyzing adenylation of tRNAs, an intermediate required for 2-thiolation. It is unclear whether it acts as a sulfurtransferase that transfers sulfur from thiocarboxylated URM1 onto the uridine of tRNAs at wobble position. Prior mcm(5) tRNA…	CTU1
g425	-	796530	799007	1	J	component of the eukaryotic translation initiation factor 3 (eIF-3) complex, which is involved in protein synthesis of a specialized repertoire of mRNAs and, together with other initiation factors, stimulates binding of mRNA and methionyl-tRNAi to the 40S ribosome. The eIF-3 complex specifically targets and initiates translation of a subset of mRNAs involved in cell proliferation	NIP1
g426	+	799128	799426	1	-	-	-
g427	-	799710	800921	1	S	to Saccharomyces cerevisiae HRT3 (YLR097C)	-
g428	-	801252	802577	1	I	Adds a myristoyl group to the N-terminal glycine residue of certain cellular proteins	NMT1
g429	+	803060	804100	1	-	-	-
g430	+	804252	805907	1	S	Periodic tryptophan protein 1	PWP1
g431	+	806357	807499	1	Z	Component of the PAN1 actin cytoskeleton-regulatory complex required for the internalization of endosomes during actin-coupled endocytosis. The complex links the site of endocytosis to the cell membrane-associated actin cytoskeleton. Mediates uptake of external molecules and vacuolar degradation of plasma membrane proteins. Plays a role in the proper organization of the cell membrane-associated a…	END3
g432	-	807606	808448	1	C	Belongs to the complex I 30 kDa subunit family	ALI1
g433	+	809081	810727	1	-	-	-
g434	-	810875	811666	1	S	Methyltransferase TYW3	-
g435	-	811860	815723	1	U	GRIP domain	IMH1
g436	-	815924	820090	1	T	Cell division control protein 25	CDC25
g437	-	820441	821004	1	-	-	-
g438	+	821788	822708	1	U	Vacuolar protein sorting	vps26
g439	-	822858	823832	1	-	-	-
g440	-	824391	825185	1	F	Belongs to the OMP decarboxylase family	URA3
g441	-	825294	829544	1	U	exchange factor	GEA2
g442	-	830133	831389	1	I	Squalene/phytoene synthase	-
g443	+	831520	832443	1	O	Cyclophilin type peptidyl-prolyl cis-trans isomerase/CLD	-
g444	+	832933	834006	1	J	ribosomal protein	RPL4B
g445	-	834016	834408	1	-	-	-
g446	-	835004	836125	1	S	Belongs to the CRISP family	-
g447	+	837959	838344	1	-	-	-
g448	+	838407	840875	1	S	May be involved in mitochondrial DNA stability	IML2
g449	-	841130	841999	1	S	UNC-50 family	-
g450	-	842594	844472	1	-	-	-
g451	-	844588	846294	1	O	In Between Ring fingers	-
g452	+	846457	846801	1	-	-	-
g453	-	847163	849160	1	S	Saccharomyces cerevisiae YBR030w	-
g454	+	850248	850613	1	U	Mitochondrial import inner membrane translocase subunit TIM16	PAM16
g455	+	851259	854513	1	S	SET (Su(var)3-9, Enhancer-of-zeste, Trithorax) domain	2003-09-01
g456	-	854636	858844	1	Q	ABC transporter transmembrane region	-
g457	+	858925	859245	1	-	-	-
g458	-	859272	859780	1	-	-	-
g459	-	859872	860729	1	I	to uniprot Q12382 Saccharomyces cerevisiae YOR311C HSD1 Endoplasmic reticulum (ER)-resident membrane protein overproduction induces enlargement of ER-like membrane structures and suppresses a temperature-sensitive sly1 mutation	DGK1
g460	+	861157	861555	1	-	-	-
g461	-	861628	862503	1	D	AAA domain	-
g462	+	862626	864080	1	J	Belongs to the TRAFAC class TrmE-Era-EngA-EngB-Septin- like GTPase superfamily. TrmE GTPase family	MSS1
g463	-	864181	865872	1	-	-	-
g464	+	865940	867944	1	C	Component of the cytosolic iron-sulfur (Fe-S) protein assembly (CIA) machinery. Required for the maturation of extramitochondrial Fe-S proteins. Part of an electron transfer chain functioning in an early step of cytosolic Fe-S biogenesis. Transfers electrons from NADPH to the Fe-S cluster of DRE2. Positively controls H(2)O(2)-induced cell death	TAH18
g465	+	868273	869628	1	J	phenylalanyl-tRNA synthetase	MSF1
g466	+	870094	871241	1	J	Belongs to the universal ribosomal protein uL16 family	mrpl16
g467	+	871502	872830	1	-	-	-
g468	-	872882	873234	1	-	-	-
g469	+	873460	874122	1	-	-	-
g470	-	874196	874895	1	U	Belongs to the SNF7 family	VPS24
g471	-	875254	876336	1	L	Subunit of heteropentameric Replication factor C (RF-C) which is a DNA binding protein and ATPase that acts as a clamp loader of the proliferating cell nuclear antigen (PCNA) processivity factor for DNA polymerases delta and epsilon	RFC5
g472	-	876603	877157	1	O	methionine sulfoxide reductase	mxr1
g473	-	877381	879585	1	O	Belongs to the peptidase C19 family	creB
g474	-	880255	881196	1	P	ZIP Zinc transporter	-
g475	-	881690	882307	1	S	AMMECR1	-
g476	-	882631	883872	1	-	-	-
g477	+	884467	885883	1	-	-	-
g478	-	885961	887073	1	Z	CT11-RanBPM	-
g479	-	887266	890055	1	G	glucosidase	CWH41
g480	+	890226	891023	1	S	Hydroxyacylglutathione hydrolase	GLO2
g481	-	891196	891912	1	V	Tyrosine phosphatase family	-
g482	-	892160	893797	1	K	Transcription factor Vhr1	-
g483	+	894664	895887	1	C	to uniprot Q03558 Saccharomyces cerevisiae YHR179w OYE2 NADPH dehydrogenase or uniprot P41816 Saccharomyces cerevisiae YPL171c OYE3	-
g484	+	896975	898225	1	E	argininosuccinate synthase	ARG1
g485	-	898317	899861	1	K	Histone demethylase that specifically demethylates 'Lys- 36' of histone H3, thereby playing a central role in histone code	JHD1
g486	+	900088	901753	1	T	Mitochondrial branched-chain alpha-ketoacid dehydrogenase kinase	-
g487	-	901777	902055	1	-	-	-
g488	+	902419	904200	1	TZ	Protein of unknown function (DUF2013)	LDB17
g489	-	904303	908016	1	P	SPX domain	PHO81
g490	-	908621	909370	1	U	Ran-binding domain	sbp1
g491	-	909540	912782	1	UY	CRM1 C terminal	CRM1
g492	+	912971	913399	1	-	-	-
g493	-	913506	914507	1	C	Malate dehydrogenase	MDH1
g494	+	914708	915266	1	-	-	-
g495	+	915771	917700	1	H	Belongs to the FPP GGPP synthase family	COQ1
g496	-	918576	919409	1	J	Belongs to the universal ribosomal protein uL3 family	-
g497	-	919759	920421	1	J	Belongs to the universal ribosomal protein uL6 family	MRPL6
g498	+	920892	921443	1	A	U3 small nucleolar ribonucleoprotein protein	imp3
g499	-	921654	923663	1	-	-	-
g500	-	923761	924135	1	-	-	-
g501	-	924425	926536	1	PQ	to repressed by TUP1 protein 2	-
g502	+	926661	927309	1	-	-	-
g503	+	927479	928922	1	S	Acetyltransferase (GNAT) domain	-
g504	-	928980	936746	1	-	-	-
g505	-	937948	938565	1	-	-	-
g506	+	938737	939867	1	K	MADS	RLM1
g507	+	939896	940297	1	-	-	-
g508	+	940687	941600	1	J	Belongs to the eukaryotic ribosomal protein eS6 family	RPS6
g509	-	941775	942998	1	A	Pre-mRNA splicing factor PRP21 like protein	PRP21
g510	-	943265	943492	1	-	-	-
g511	+	943592	945898	1	O	Zinc-ribbon	-
g512	+	946064	947840	1	K	catalytic domain of ctd-like phosphatases	NEM1
g513	+	947898	949905	1	-	-	-
g514	+	950086	951282	1	E	Aspartate aminotransferase	AAT22
g515	-	951439	953621	1	K	Zinc-finger of C2H2 type	CAS5
g516	-	954007	955002	1	C	Malate dehydrogenase	MDH1
g517	+	955887	957587	1	K	RNA polymerase III transcription initiation factor complex	TFC1
g518	+	957798	958079	1	S	Dolichol-phosphate mannosyltransferase subunit 3 (DPM3)	-
g519	-	958258	959529	1	S	Oxidoreductase-like protein, N-terminal	-
g520	-	959644	961821	1	P	STAS domain	-
g521	-	961950	963422	1	S	alpha/beta hydrolase fold	-
g522	-	963749	964441	1	O	Essential component of the PAM complex, a complex required for the translocation of transit peptide-containing proteins from the inner membrane into the mitochondrial matrix in an ATP-dependent manner	mge1
g523	+	964509	965014	1	-	-	-
g524	+	965296	967071	1	FH	Allantoin permease	DAL4
g525	+	967621	968745	1	E	Homoisocitrate dehydrogenase	LYS12
g526	-	968784	970154	1	D	Belongs to the class I-like SAM-binding methyltransferase superfamily. RsmB NOP family	-
g527	-	970367	970691	1	-	-	-
g528	+	971384	973501	1	T	Protein tyrosine kinase	PRK1
g529	-	973706	976462	1	B	histone deacetylase	HDA1
g530	+	976681	976887	1	-	-	-
g531	-	977026	978496	1	S	WD domain, G-beta repeat	-
g532	+	978657	980582	1	K	Myb DNA-binding like	-
g533	-	980638	980859	1	-	-	-
g534	+	980937	981733	1	-	-	-
g535	+	982204	982898	1	-	-	-
g536	-	982971	983947	1	-	-	-
g537	+	984151	988239	1	TZ	Zinc-binding domain present in Lin-11, Isl-1, Mec-3.	rga1
g538	+	988506	988766	1	T	Belongs to the BolA IbaG family	-
g539	-	988828	990354	1	G	Major Facilitator Superfamily	-
g540	+	991316	993042	1	V	Candida DB at Institut Pasteur	GRP2
g541	+	993541	994421	1	S	NIF3 (NGG1p interacting factor 3)	NIF3
g542	-	994762	997390	1	S	Type I phosphodiesterase / nucleotide pyrophosphatase	-
g543	-	997672	998493	1	S	Zinc-finger of the MIZ type in Nse subunit	-
g544	-	998741	1000099	1	E	Belongs to the Glu Leu Phe Val dehydrogenases family	GDH3
g545	+	1000336	1000616	1	-	-	-
g546	-	1000694	1002019	1	U	Essential component of the TIM22 complex, a complex that mediates the import and insertion of multi-pass transmembrane proteins into the mitochondrial inner membrane. The TIM22 complex forms a twin-pore translocase that uses the membrane potential as external driving force (By similarity)	TIM54
g547	-	1002827	1004035	1	H	CobW/HypB/UreG, nucleotide-binding domain	-
g548	+	1004343	1006241	1	G	Mannosyltransferase	ECM39
g549	-	1006249	1009872	1	-	-	-
g550	+	1010270	1014553	1	T	Serine/Threonine protein kinases, catalytic domain	BCK1
g551	-	1014611	1015063	1	J	Mitochondrial ribosomal protein	-
g552	+	1016009	1018789	1	D	SIT4 phosphatase-associated protein	SIT4
g553	-	1019054	1020118	1	M	Glutamine amidotransferases class-II	DUG3
g554	-	1020502	1023546	1	T	Type I phosphodiesterase / nucleotide pyrophosphatase	GPI13
g555	-	1024249	1025280	1	-	-	-
g556	-	1025671	1027884	1	T	serine threonine-protein kinase	SCH9
g557	-	1028390	1028942	1	-	-	-
g558	-	1029024	1029337	1	-	-	-
g559	+	1029670	1030425	1	J	Ribosomal L28 family	-
g560	+	1030440	1031306	1	J	Belongs to the eukaryotic ribosomal protein eL36 family	rpl36
g561	-	1031591	1031932	1	-	-	-
g562	-	1032111	1034189	1	-	-	-
g563	-	1034748	1038853	1	L	Catalytic subunit of the poly(A)-nuclease (PAN) deadenylation complex, one of two cytoplasmic mRNA deadenylases involved in mRNA turnover. PAN specifically shortens poly(A) tails of RNA and the activity is stimulated by poly(A)-binding protein PAB1. PAN deadenylation is followed by rapid degradation of the shortened mRNA tails by the CCR4-NOT complex. Deadenylated mRNAs are then degraded by two a…	PAN2
g564	+	1039402	1039821	1	-	-	-
g565	-	1039828	1040995	1	-	-	-
g566	+	1041224	1042021	1	-	-	-
g567	+	1042386	1043177	1	K	Sin-like protein conserved region	-
g568	+	1043644	1045908	1	A	Belongs to the DEAD box helicase family	DBP7
g569	-	1045941	1046828	1	S	Scavenger mRNA decapping enzyme (DcpS) N-terminal	-
g570	-	1047975	1049855	1	-	-	-
g571	-	1050202	1051935	1	S	to Saccharomyces cerevisiae YIL001W	-
g572	-	1052050	1054338	1	-	-	-
g573	+	1054403	1055575	1	-	-	-
g574	+	1056135	1057163	1	S	Catalytic LigB subunit of aromatic ring-opening dioxygenase	-
g575	-	1057614	1058177	1	C	Mitochondrial ribosomal protein L51 / S25 / CI-B8 domain	-
g576	+	1058250	1061870	1	S	NUC173 domain	RRP12
g577	+	1062046	1062450	1	J	ribosomal protein	MRPS16
g578	-	1062576	1064093	1	-	-	-
g579	-	1064359	1065294	1	J	Component of the ribosome, a large ribonucleoprotein complex responsible for the synthesis of proteins in the cell. The small ribosomal subunit (SSU) binds messenger RNAs (mRNAs) and translates the encoded message by selecting cognate aminoacyl- transfer RNA (tRNA) molecules. The large subunit (LSU) contains the ribosomal catalytic site termed the peptidyl transferase center (PTC), which catalyze…	RPP0
g580	-	1065506	1068065	1	I	Catalyzes the hydrolysis of inorganic polyphosphate (polyP) chains of many hundreds of phosphate residues into shorter lengths	PPN1
g581	+	1068417	1069796	1	K	Homeodomain	YOX1
g582	-	1069938	1070996	1	J	Component of the eukaryotic translation initiation factor 3 (eIF-3) complex, which is involved in protein synthesis of a specialized repertoire of mRNAs and, together with other initiation factors, stimulates binding of mRNA and methionyl-tRNAi to the 40S ribosome. The eIF-3 complex specifically targets and initiates translation of a subset of mRNAs involved in cell proliferation	TIF34
g583	-	1071660	1072855	1	Q	Dienelactone hydrolase family	YDL086W
g584	-	1072996	1074045	1	P	ATPase required for the post-translational delivery of tail-anchored (TA) proteins to the endoplasmic reticulum. Recognizes and selectively binds the transmembrane domain of TA proteins in the cytosol. This complex then targets to the endoplasmic reticulum by membrane-bound receptors, where the tail- anchored protein is released for insertion. This process is regulated by ATP binding and hydrolys…	GET3
g585	-	1074557	1075366	1	-	-	-
g586	+	1076213	1077598	1	O	zinc finger of C3HC4-type, RING	-
g587	+	1077799	1079334	1	O	Regulatory subunit of the dimeric UBA3-ULA1 E1 enzyme	-
g588	-	1079367	1081202	1	A	ATP-binding RNA helicase involved in the biogenesis of 60S ribosomal subunits. Binds 90S pre-ribosomal particles and dissociates from pre-60S ribosomal particles after processing of 27SB pre-rRNA. Required for the normal formation of 18S rRNA through the processing of pre-rRNAs at sites A0, A1 and A2, and the normal formation of 25S and 5.8S rRNAs through the processing of pre-rRNAs at sites C1 a…	SPB4
g589	+	1081375	1082709	1	J	tRNA pseudouridine synthase	DEG1
g590	-	1082750	1083463	1	K	Component of the endosomal sorting complex required for transport II (ESCRT-II), which is required for multivesicular body (MVB) formation and sorting of endosomal cargo proteins into MVBs	dot2
g591	+	1084217	1086184	1	I	Pfam:Y_phosphatase3C	-
g592	-	1086212	1086760	1	S	Ctf8	-
g593	+	1087282	1088673	1	S	Protein of unknown function (DUF3112)	-
g594	-	1088969	1090612	1	C	NADH dehydrogenase	NDE1
g595	+	1090671	1091661	1	-	-	-
g596	-	1092034	1093881	1	S	Major Facilitator Superfamily	-
g597	-	1094287	1097157	1	K	KilA-N	MBP1
g598	-	1097486	1098424	1	-	-	-
g599	+	1098961	1099932	1	S	Predicted integral membrane zinc-ribbon metal-binding protein	-
g600	-	1100063	1100575	1	U	Component of the nascent polypeptide-associated complex (NAC), a dynamic component of the ribosomal exit tunnel, protecting the emerging polypeptides from interaction with other cytoplasmic proteins to ensure appropriate nascent protein targeting. The NAC complex also promotes mitochondrial protein import by enhancing productive ribosome interactions with the outer mitochondrial membrane and bloc…	EGD2
g601	+	1101230	1105729	1	P	Belongs to the cation transport ATPase (P-type) (TC 3.A.3) family. Type IV subfamily	-
g602	+	1105875	1108694	1	A	Beta-Casp domain	-
g603	+	1108818	1109099	1	S	NADH:ubiquinone oxidoreductase, NDUFS5-15kDa	-
g604	-	1109233	1111341	1	JU	Nucleolar complex-associated protein	-
g605	+	1112155	1113729	1	Q	Belongs to the cytochrome P450 family	ERG5
g606	-	1113796	1115325	1	G	Catalyzes the oxidative decarboxylation of 6- phosphogluconate to ribulose 5-phosphate and CO(2), with concomitant reduction of NADP to NADPH	GND1
g607	+	1117055	1118659	1	H	Catalyzes the first intracellular reaction of sulfate assimilation, forming adenosine-5'-phosphosulfate (APS) from inorganic sulfate and ATP. Plays an important role in sulfate activation as a component of the biosynthesis pathway of sulfur- containing amino acids	MET3
g608	+	1119168	1120340	1	U	SPRY domain	SSH4
g609	+	1124624	1125769	1	-	-	-
g610	+	1126090	1126629	1	S	Acid Phosphatase	-
g611	-	1127345	1127737	1	B	Core component of nucleosome which plays a central role in DNA double strand break (DSB) repair. Nucleosomes wrap and compact DNA into chromatin, limiting DNA accessibility to the cellular machineries which require DNA as a template. Histones thereby play a central role in transcription regulation, DNA repair, DNA replication and chromosomal stability. DNA accessibility is regulated via a complex…	HTA1
g612	+	1128681	1130765	1	-	-	-
g613	+	1130892	1131797	1	K	high mobility group	NHP10
g614	-	1131838	1139406	1	V	Down-regulated in metastasis	UTP20
g615	+	1139924	1141174	1	S	Uncharacterised ACR, YagE family COG1723	RMD1
g616	+	1142041	1143538	1	S	regulator medusa	-
g617	-	1143830	1145481	1	-	-	-
g618	-	1145682	1147754	1	T	phosphatidylinositol-4-phosphate 5-kinase	MSS4
g619	+	1147894	1148754	1	-	-	-
g620	-	1148842	1149659	1	-	-	-
g621	+	1149730	1150620	1	S	Sucrase/ferredoxin-like	-
g622	-	1150742	1151953	1	O	Thioredoxin	tigA
g623	+	1152198	1152727	1	C	Belongs to the glutaredoxin family	-
g624	-	1152736	1153611	1	-	-	-
g625	+	1153956	1154984	1	Q	Belongs to the short-chain dehydrogenases reductases (SDR) family	AYR1
g626	-	1155115	1156755	1	S	Oxidoreductase family, NAD-binding Rossmann fold	-
g627	-	1157117	1159228	1	S	Putative serine esterase (DUF676)	-
g628	-	1159932	1162937	1	C	2-oxoglutarate dehydrogenase E1 component	KGD1
g629	+	1163059	1163815	1	-	-	-
g630	-	1164353	1164892	1	U	Component of the PAM complex, a complex required for the translocation of transit peptide-containing proteins from the inner membrane into the mitochondrial matrix in an ATP-dependent manner	PAM17
g631	+	1164966	1165421	1	-	-	-
g632	+	1165815	1169567	1	BK	Snf2-ATP coupling, chromatin remodelling complex	snf21
g633	+	1169749	1170346	1	-	-	-
g634	+	1170381	1171391	1	E	Belongs to the peroxidase family	CCP1
g635	+	1171724	1172299	1	J	ribosomal protein	RPL9B
g636	-	1172655	1173485	1	-	-	-
g637	+	1173542	1174152	1	-	-	-
g638	+	1174179	1175042	1	E	Prephenate dehydratase	PHA2
g639	-	1175184	1175531	1	O	ubiquitin protein	HRT1
g640	+	1175958	1176728	1	K	Component of the Mediator complex, a coactivator involved in the regulated transcription of nearly all RNA polymerase II-dependent genes. Mediator functions as a bridge to convey information from gene-specific regulatory proteins to the basal RNA polymerase II transcription machinery	MED7
g641	-	1176989	1179247	1	U	Adaptins are components of the adaptor complexes which link clathrin to receptors in coated vesicles. Clathrin-associated protein complexes are believed to interact with the cytoplasmic tails of membrane proteins, leading to their selection and concentration	APL2
g642	-	1180444	1180986	1	-	-	-
g643	+	1181547	1182725	1	G	Glycosyltransferase sugar-binding region containing DXD motif	och1
g644	+	1182840	1184646	1	E	saccharopine dehydrogenase	LYS9
g645	-	1185112	1186548	1	Z	Involved in the partitioning of the mitochondrial organelle and mitochondrial DNA (mtDNA) inheritance	DML1
g646	+	1186679	1187594	1	-	-	-
g647	+	1187873	1189086	1	O	DnaJ central domain	SCJ1
g648	-	1189322	1190656	1	-	-	-
g649	+	1190787	1191731	1	I	Catalyzes the second two steps of the methylation pathway of phosphatidylcholine biosynthesis, the SAM-dependent methylation of phosphatidylmonomethylethanolamine (PMME) to phosphatidyldimethylethanolamine (PDME) and of PDME to phosphatidylcholine (PC)	OPI3
g650	-	1191948	1193542	1	U	Vacuolar import and degradation protein	-
g651	+	1193668	1194507	1	S	Subunit 11 of the general transcription factor TFIIH	-
g652	+	1194692	1195991	1	-	-	-
g653	+	1196259	1199296	1	-	-	-
g654	+	1199603	1203316	1	-	-	-
g655	-	1203786	1206830	1	H	Belongs to the ubiquitin-activating E1 family	UBA1
g656	+	1207291	1209546	1	O	Thioredoxin	-
g657	+	1210515	1212495	1	G	mannose-6-phosphate isomerase	PMI1
g658	+	1213461	1215242	1	A	Involved in the biogenesis of the 60S ribosomal subunit	NOP16
g659	+	1216042	1216476	1	U	to Saccharomyces cerevisiae BET1 (YIL004C)	BET1
g660	-	1216803	1218428	1	-	-	-
g661	-	1218659	1219993	1	U	GAT domain	-
g662	+	1220694	1222763	1	J	Release factor	SUP35
g663	-	1222778	1223821	1	G	Belongs to the inositol phosphokinase (IPK) family	-
g664	+	1223937	1224428	1	-	-	-
g665	+	1224517	1225383	1	U	Belongs to the syntaxin family	SSO2
g666	-	1225737	1226257	1	-	-	-
g667	+	1226896	1228437	1	P	Belongs to the purine-cytosine permease (2.A.39) family	FCY21
g668	+	1228647	1229444	1	-	-	-
g669	+	1229984	1231030	1	-	-	-
g670	+	1231227	1232057	1	U	Component of the ESCRT-I complex (endosomal sorting complex required for transport I), a regulator of vesicular trafficking process	VPS28
g671	-	1232094	1232927	1	O	CSN8/PSMD8/EIF3K family	RPN12
g672	+	1233661	1235382	1	E	asparagine synthetase	ASN1
g673	-	1235793	1238435	1	EO	aminopeptidase	-
g674	-	1239129	1239644	1	S	SAP domain	-
g675	-	1240027	1240802	1	S	Domain of unknown function (DUF202)	-
g676	-	1241126	1243420	1	L	Belongs to the MCM family	mcm7
g677	-	1243635	1245038	1	S	Putative Sin3 binding protein	STB3
g678	-	1246407	1247243	1	S	Hyaluronan / mRNA binding family	-
g679	-	1247797	1253500	1	U	guanine nucleotide exchange factor (GEF)	SEC7
g680	-	1253930	1254504	1	-	-	-
g681	-	1254720	1260350	1	Q	fatty acid synthase	FAS2
g682	-	1260995	1261225	1	-	-	-
g683	+	1261300	1263744	1	-	-	-
g684	+	1266084	1266708	1	-	-	-
g685	-	1267022	1269466	1	U	Belongs to the TRAFAC class dynamin-like GTPase superfamily. Dynamin Fzo YdjA family	DNM1
g686	+	1269506	1271545	1	G	Essential subunit of the N-oligosaccharyl transferase (OST) complex which catalyzes the transfer of a high mannose oligosaccharide from a lipid-linked oligosaccharide donor to an asparagine residue within an Asn-X-Ser Thr consensus motif in nascent polypeptide chains	OST1
g687	-	1271572	1273061	1	O	PPIases accelerate the folding of proteins. It catalyzes the cis-trans isomerization of proline imidic peptide bonds in oligopeptides	CPR5
g688	+	1273477	1274464	1	O	Proteasome subunit	PRE3
g689	-	1274505	1275344	1	F	Glycerate kinase	-
g690	-	1276103	1276870	1	C	electron transfer	CIR1
g691	-	1277014	1279461	1	Z	TOG	-
g692	-	1279813	1280596	1	S	C-terminal of NADH-ubiquinone oxidoreductase 21 kDa subunit	NUXM
g693	+	1281100	1281996	1	S	Belongs to the peroxisomal membrane protein PXMP2 4 family	-
g694	-	1282145	1283451	1	-	-	-
g695	+	1283499	1284260	1	S	COQ9	COQ9
g696	-	1284739	1285325	1	O	Prefoldin subunit	YKE2
g697	-	1285429	1286439	1	-	-	-
g698	-	1286812	1287564	1	U	PRELI-like family	-
g699	-	1287800	1288096	1	-	-	-
g700	+	1288411	1290096	1	E	permease	GNP1
g701	+	1290207	1291466	1	P	heme oxygenase	HMX1
g702	-	1291680	1292396	1	F	Broad-specificity nucleoside monophosphate (NMP) kinase that catalyzes the reversible transfer of the terminal phosphate group between nucleoside triphosphates and monophosphates. Has also ATPase activity. May be involved in rRNA maturation and transcription regulation	FAP7
g703	-	1292495	1293179	1	-	-	-
g704	+	1293333	1294654	1	DK	NOT2 / NOT3 / NOT5 family	CDC36
g705	-	1294805	1295644	1	U	Belongs to the VPS29 family	vps29
g706	-	1295856	1297454	1	I	Belongs to the CTL (choline transporter-like) family	PNS1
g707	+	1298391	1299782	1	G	Belongs to the arginase family	-
g708	+	1300218	1302561	1	G	Monocarboxylate transporter	-
g709	+	1303415	1304830	1	G	Monocarboxylate transporter	-
g710	+	1305400	1307805	1	T	axoneme assembly	-
g711	-	1307992	1309167	1	J	Translation initiation factor	tif211
g712	+	1309272	1310742	1	T	Belongs to the protein kinase superfamily	-
g713	+	1311048	1312345	1	S	Memo-like protein	-
g714	-	1312347	1312616	1	-	-	-
g715	+	1313227	1315290	1	U	Adaptins are components of the adaptor complexes which link clathrin to receptors in coated vesicles. Clathrin-associated protein complexes are believed to interact with the cytoplasmic tails of membrane proteins, leading to their selection and concentration	-
g716	-	1315376	1318093	1	A	Domain of unknown function (DUF1998)	HRQ1
g717	-	1318158	1318732	1	-	-	-
g718	+	1319080	1319565	1	-	-	-
g719	+	1320010	1321512	1	G	Belongs to the glycosyl hydrolase 5 (cellulase A) family	EXG3
g720	+	1321542	1322274	1	-	-	-
g721	+	1322418	1323635	1	O	Belongs to the peptidase A1 family	APR1
g722	-	1323852	1324422	1	-	-	-
g723	+	1324523	1325869	1	-	-	-
g724	-	1325948	1327870	1	O	Belongs to the heat shock protein 70 family	SSC1
g725	+	1327904	1328158	1	-	-	-
g726	-	1328688	1330226	1	K	Transcriptional activator of glycolytic enzymes	-
g727	-	1330811	1332544	1	E	Dicarboxylic amino acid permease	DIP5
g728	-	1332590	1333354	1	-	-	-
g729	+	1334541	1336262	1	E	Amino acid permease	PUT4
g730	+	1336536	1337711	1	B	SET (Su(var)3-9, Enhancer-of-zeste, Trithorax) domain	2006-09-01
g731	-	1338000	1339616	1	-	-	-
g732	-	1340125	1340715	1	-	-	-
g733	+	1340820	1341263	1	J	ribosomal protein	RPL21A
g734	+	1341542	1343580	1	J	CBF/Mak21 family	NOC4
g735	+	1344447	1346969	1	L	Belongs to the MCM family	MCM3
g736	+	1347388	1348185	1	S	RNA cap guanine-N2 methyltransferase	tgs1
g737	-	1348447	1350456	1	A	ATP-binding RNA helicase involved in the biogenesis of 60S ribosomal subunits and is required for the normal formation of 25S and 5.8S rRNAs	DBP6
g738	+	1350582	1351176	1	J	Belongs to the universal ribosomal protein uS19 family	RSM19
g739	-	1351282	1353201	1	T	Serine/threonine phosphatases, family 2C, catalytic domain	PTC6
g740	+	1353269	1354546	1	H	Catalyzes the reversible reaction in which hydroxymethyl group from 5,10-methylenetetrahydrofolate is transferred onto alpha-ketoisovalerate to form ketopantoate	ECM31
g741	+	1356350	1358532	1	-	-	-
g742	+	1364516	1370335	1	-	-	-
g743	+	1370875	1371828	1	S	Protoplast secreted protein 2	-
g744	-	1372064	1372961	1	H	Pyridoxamine 5'-phosphate oxidase	PDX3
g745	-	1373011	1374699	1	BT	A domain family that is part of the cupin metalloenzyme superfamily.	-
g746	-	1375267	1376129	1	J	Ribosomal L32p protein family	-
g747	+	1376360	1377442	1	DTZ	Belongs to the TRAFAC class TrmE-Era-EngA-EngB-Septin- like GTPase superfamily. Septin GTPase family	CDC10
g748	+	1379160	1380291	1	S	Thiamine-binding protein	ECM15
g749	-	1380441	1381496	1	-	-	ADF1
g750	+	1381800	1382788	1	-	-	-
g751	-	1383600	1384646	1	C	Belongs to the mitochondrial carrier (TC 2.A.29) family	-
g752	-	1384785	1385141	1	-	-	-
g753	+	1385508	1386494	1	C	Belongs to the mitochondrial carrier (TC 2.A.29) family	PIC2
g754	-	1386594	1387646	1	T	Putative GTP-ase activating proteins for the small GTPase, ARF	AGE2
g755	+	1387977	1388723	1	-	-	-
g756	+	1388918	1389352	1	C	Belongs to the cytochrome b5 family	-
g757	+	1390095	1391114	1	S	basic region leucin zipper	FCR3
g758	+	1391453	1393165	1	O	Heat Shock Protein	STI1
g759	-	1393338	1395584	1	-	-	-
g760	-	1396488	1399180	1	-	-	-
g761	+	1400615	1402903	1	B	NMDA receptor-regulated protein 1	-
g762	-	1403011	1403628	1	U	Nonessential protein required for the fusion of transport vesicles derived from the endocytic pathway with the Golgi complex	-
g763	+	1403903	1404499	1	L	to Saccharomyces cerevisiae MDY2 (YOL111C)	-
g764	-	1405021	1406832	1	U	Domain in Tre-2, BUB2p, and Cdc16p. Probable Rab-GAPs.	-
g765	+	1407035	1408912	1	S	pH-response regulator protein	RIM21
g766	-	1409069	1410835	1	AF	DRAP deaminase	RIB2
g767	-	1410994	1412451	1	A	Domain of unknown function (DUF3449)	sap61
g768	-	1412988	1413919	1	-	-	-
g769	-	1413981	1415591	1	A	Belongs to the class I-like SAM-binding methyltransferase superfamily. mRNA cap 0 methyltransferase family	ABD1
g770	-	1415798	1416571	1	E	Serine hydrolase (FSH1)	FSH1
g771	-	1416712	1418148	1	A	Rit1 N-terminal domain	RIT1
g772	-	1418249	1419259	1	S	SPT2 chromatin protein	-
g773	-	1419559	1420089	1	J	Component of ribonuclease P, a protein complex that generates mature tRNA molecules by cleaving their 5'-ends. Also a component of RNase MRP	POP5
g774	-	1420248	1423199	1	K	RNA polymerase III transcription initiation factor complex (TFIIIC)	TFC4
g775	+	1424637	1425533	1	-	-	-
g776	+	1425724	1430010	1	G	UDP-glucose:Glycoprotein Glucosyltransferase	KRE5
g777	+	1430251	1432098	1	E	Methylenetetrahydrofolate reductase	MET13
g778	-	1432437	1433342	1	L	Oxidation resistance protein	OXR1
g779	+	1434301	1435635	1	-	-	-
g780	-	1435719	1436036	1	C	Mediates the uptake of pyruvate into mitochondria	-
g781	-	1436657	1438885	1	-	-	-
g782	+	1439618	1440436	1	-	-	-
g783	-	1440651	1442405	1	I	to Saccharomyces cerevisiae SEC59 (YMR013C)	SEC59
g784	-	1443171	1446311	1	U	Part of the AP-3 complex, an adaptor-related complex which is not clathrin-associated. The complex is associated with the Golgi region as well as more peripheral structures. It facilitates the budding of vesicles from the Golgi membrane	APL5
g785	+	1446520	1447092	1	U	Uncharacterized conserved protein	KXD1
g786	-	1447158	1449320	1	S	Putative peptidase family	-
g787	+	1449453	1451618	1	L	Tyrosyl-DNA phosphodiesterase	-
g788	+	1451893	1455468	1	D	Structural maintenance of chromosomes protein	SMC3
g789	+	1455756	1457456	1	I	desaturase	SLD
g790	-	1457681	1458550	1	S	Nuclear fragile X mental retardation-interacting protein 1 (NUFIP1)	-
g791	-	1459450	1460826	1	J	seryl-tRNA synthetase	SES1
g792	-	1461524	1463262	1	-	-	-
g793	+	1463359	1469055	1	-	-	-
g794	-	1469152	1470429	1	-	-	-
g795	-	1470737	1471942	1	E	D-amino acid oxidase	-
g796	-	1472356	1474077	1	IJT	Amidase	-
g797	-	1474411	1474828	1	-	-	-
g798	+	1474888	1475534	1	-	-	-
g799	-	1475565	1476141	1	-	-	-
g800	-	1476161	1476852	1	-	-	-
g801	-	1476902	1478079	1	-	-	-
g802	+	1478692	1482927	1	-	-	-
g803	-	1482972	1483421	1	I	Belongs to the transthyretin family. 5-hydroxyisourate hydrolase subfamily	-
g804	-	1483514	1484605	1	-	-	-
g805	+	1484902	1486098	1	A	Hypothetical methyltransferase	RRP8
g806	+	1486758	1488527	1	S	cell division	DSE1
g807	+	1489467	1491782	1	O	E3 ubiquitin-protein ligase	hulA
g808	+	1492207	1492476	1	-	-	-
g809	-	1492655	1493944	1	T	Belongs to the protein kinase superfamily	CK1b
g810	+	1495198	1497111	1	-	-	-
g811	+	1497439	1498440	1	B	Involved in deacetylation of histones, chromatin assembly and chromosome segregation. May act as a transcriptional oscillator, directing histone deacetylases to specific chromosomal domains. Component of the NuA4 histone acetyltransferase complex which is involved in transcriptional activation of selected genes principally by acetylation of nucleosomal histone H4 and H2A. The NuA4 complex is also…	EAF3
g812	-	1498581	1499171	1	S	Involved in the control of energetic metabolism and significantly contribute to cell fitness, especially under respiratory growth conditions	RGI1
g813	-	1499435	1500472	1	-	-	-
g814	+	1500524	1501072	1	U	Essential core component of the TIM22 complex, a complex that mediates the import and insertion of multi-pass transmembrane proteins into the mitochondrial inner membrane. In the TIM22 complex, it constitutes the voltage-activated and signal-gated channel. Forms a twin-pore translocase that uses the membrane potential as external driving force in 2 voltage-dependent steps (By similarity)	TIM22
g815	-	1501293	1501877	1	-	-	-
g816	-	1502121	1505021	1	M	Chitin synthase	CHS2
g817	+	1505912	1506982	1	F	Catalyzes the hydrolytic deamination of adenine to hypoxanthine. Plays an important role in the purine salvage pathway and in nitrogen catabolism	AAH1
g818	+	1507616	1508089	1	-	-	-
g819	-	1508270	1509302	1	U	Ubiquitin-like modifier involved in autophagosomes formation. With ATG4, mediates the delivery of the autophagosomes to the vacuole via the microtubule cytoskeleton. Required for selective autophagic degradation of the nucleus (nucleophagy) as well as for mitophagy which contributes to regulate mitochondrial quantity and quality by eliminating the mitochondria to a basal level to fulfill cellular…	ATG8
g820	+	1509332	1510834	1	J	Allows the formation of correctly charged Gln-tRNA(Gln) through the transamidation of misacylated Glu-tRNA(Gln) in the mitochondria. The reaction takes place in the presence of glutamine and ATP through an activated gamma-phospho-Glu- tRNA(Gln)	PET112
g821	-	1510843	1511766	1	S	Pheromone A receptor	STE3
g822	-	1512445	1515765	1	UY	HEAT-like repeat	kap123
g823	-	1516161	1517354	1	A	Belongs to the DEAD box helicase family	FAL1
g824	+	1517469	1518173	1	TZ	Phosphoribulokinase / Uridine kinase family	-
g825	-	1518258	1522592	1	UY	Non-repetitive/WGA-negative nucleoporin C-terminal	NUP170
g826	+	1523269	1524480	1	O	Belongs to the peptidase M28 family	LAP1
g827	-	1524561	1524968	1	L	Single-strand binding protein family	RIM1
g828	-	1525261	1526028	1	-	-	-
g829	-	1526163	1527316	1	-	-	-
g830	+	1527462	1528613	1	S	Domain of unknown function (DUF3844)	-
g831	+	1528811	1529491	1	O	sulfhydryl oxidase	-
g832	-	1529556	1530828	1	U	Involved in transport from the ER to the Golgi apparatus as well as in intra-Golgi transport. It belongs to a super-family of proteins called t-SNAREs or soluble NSF (N-ethylmaleimide- sensitive factor) attachment protein receptor	GOS1
g833	+	1530957	1531835	1	S	Protein of unknown function (DUF1691)	-
g834	-	1531901	1532848	1	C	Scaffold protein for the de novo synthesis of iron- sulfur (Fe-S) clusters within mitochondria, which is required for maturation of both mitochondrial and cytoplasmic 2Fe-2S and 4Fe-4S proteins	ISU1
g835	-	1533430	1533831	1	-	-	-
g836	+	1533956	1537696	1	S	to Saccharomyces cerevisiae YOR227W and GIP3 (YPL137C)	-
g837	-	1537867	1538766	1	J	ribosomal protein	RPL5
g838	-	1539551	1540072	1	E	Catalyzes the oxidative ring opening of 3- hydroxyanthranilate to 2-amino-3-carboxymuconate semialdehyde, which spontaneously cyclizes to quinolinate	BNA1
g839	+	1540545	1541393	1	U	DUF2407 C-terminal domain	-
g840	-	1542112	1543263	1	E	Phytanoyl-CoA dioxygenase (PhyH)	-
g841	+	1543324	1544397	1	GQ	Oxidoreductase family, NAD-binding Rossmann fold	-
g842	+	1544723	1545973	1	J	Putative tRNA binding domain	ARC1
g843	+	1546303	1547442	1	J	May function in recognizing stalled ribosomes and triggering endonucleolytic cleavage of the mRNA, a mechanism to release non-functional ribosomes and degrade damaged mRNAs	DOM34
g844	-	1547522	1548079	1	-	-	-
g845	-	1548420	1549109	1	T	EF-hand domain pair	cdc4
g846	+	1549293	1552523	1	BDL	AAA domain	SMC5
g847	-	1552554	1554083	1	J	Belongs to the class-I aminoacyl-tRNA synthetase family	MSE1
g848	+	1554438	1555975	1	S	Mitochondrial peculiar membrane protein 1	-
g849	+	1556357	1556779	1	T	Vacuolar protein sorting 55	-
g850	-	1556818	1557597	1	U	SNARE domain	-
g851	-	1557776	1558398	1	-	-	-
g852	+	1558442	1558825	1	-	-	-
g853	-	1559068	1560780	1	F	Permease family	-
g854	-	1561285	1561770	1	-	-	-
g855	-	1561807	1562789	1	-	-	-
g856	+	1564262	1566514	1	S	LicD family	MNN4
g857	-	1567000	1567779	1	K	helix loop helix domain	CBF1
g858	+	1568274	1568567	1	-	-	-
g859	+	1568841	1570529	1	EH	Belongs to the TPP enzyme family	PDC2
g860	+	1571623	1573785	1	Q	Performs an essential function in the generation of cytoplasmic iron-sulfur proteins by mediating the ATP-dependent export of Fe S cluster precursors synthesized by NFS1 and other mitochondrial proteins. Hydrolyzes ATP. Binds glutathione and may function by transporting a glutathione-conjugated iron-sulfur compound (By similarity)	ATM1
g861	+	1574048	1574914	1	-	-	-
g862	-	1575001	1577808	1	EO	ERAP1-like C-terminal domain	-
g863	+	1577876	1578392	1	-	-	-
g864	+	1578523	1579069	1	-	-	-
g865	+	1579110	1579613	1	-	-	-
g866	-	1579741	1580231	1	-	-	-
g867	+	1580589	1581914	1	T	Belongs to the protein kinase superfamily	hhp1
g868	-	1582052	1583657	1	J	Pseudouridine synthase	PUS1
g869	+	1583965	1584510	1	J	Required for proper 27S pre-rRNA processing and 60S ribosome subunit assembly	NIP7
g870	-	1584666	1586132	1	J	Mitochondrial ribosomal protein	-
g871	+	1586651	1588366	1	A	ATP-binding RNA helicase involved in mitochondrial RNA metabolism. Required for maintenance of mitochondrial DNA (By similarity)	MRH4
g872	+	1589080	1590465	1	L	NADH pyrophosphatase zinc ribbon domain	NPY1
g873	+	1590825	1591958	1	C	Glycerophosphoryl diester phosphodiesterase family	-
g874	+	1592265	1593236	1	AB	SKIP/SNW domain	PRP45
g875	-	1593264	1596824	1	B	Williams-Beuren syndrome DDT (WSD), D-TOX E motif	-
g876	+	1597786	1598889	1	Q	alcohol dehydrogenase	-
g877	+	1599270	1600247	1	C	Protein required for assembly of ubiquinol cytochrome-c reductase complex	cbp3
g878	-	1600354	1601121	1	K	transferase activity, transferring acyl groups	-
g879	-	1601646	1603631	1	U	Signal-recognition-particle assembly has a crucial role in targeting secretory proteins to the rough endoplasmic reticulum membrane	srp72
g880	-	1603839	1604961	1	-	-	-
g881	-	1605228	1606394	1	E	The glycine cleavage system catalyzes the degradation of glycine	GCV1
g882	+	1606702	1607302	1	-	-	-
g883	+	1607412	1616057	1	-	-	-
g884	+	1616294	1617514	1	-	-	-
g885	+	1618060	1619910	1	A	RNA recognition motif. (a.k.a. RRM, RBD, or RNP domain)	-
g886	-	1620227	1620961	1	S	Membrane fusion protein Use1	-
g887	+	1621518	1623422	1	GO	WSC domain	WSC2
g888	+	1623796	1624403	1	J	Belongs to the universal ribosomal protein uL14 family	RPL23A
g889	-	1624616	1627036	1	U	PH domain	SLM2
g890	-	1628158	1629401	1	-	-	-
g891	-	1629515	1630930	1	O	Belongs to the AAA ATPase family	RPT2
g892	-	1631138	1631739	1	O	Thioredoxin	TRX3
g893	+	1632066	1634129	1	J	CPL (NUC119) domain	puf6
g894	-	1634210	1634959	1	C	NADH ubiquinone oxidoreductase subunit NDUFA12	-
g895	+	1635001	1635811	1	-	-	-
g896	+	1635837	1636799	1	O	Belongs to the class-II pyridine nucleotide-disulfide oxidoreductase family	TRR1
g897	+	1636967	1637821	1	U	Belongs to the syntaxin family	PEP12
g898	-	1637839	1639008	1	S	Essential component of the cytosolic iron-sulfur (Fe S) protein assembly machinery. Required for the maturation of extramitochondrial Fe S proteins	CIA1
g899	-	1639195	1642107	1	B	Required for replication-independent chromatin assembly and for the periodic repression of histone gene transcription during the cell cycle	HIR2
g900	+	1642634	1643380	1	DKT	Plays a complex role in regulating the basal catalytic activity of the alpha subunit	CKB2
g901	+	1643608	1644720	1	J	Belongs to the class-I aminoacyl-tRNA synthetase family	MSW1
g902	+	1645474	1647687	1	-	-	-
g903	+	1648176	1649105	1	F	The purine nucleoside phosphorylases catalyze the phosphorolytic breakdown of the N-glycosidic bond in the beta- (deoxy)ribonucleoside molecules, with the formation of the corresponding free purine bases and pentose-1-phosphate	PNP1
g904	-	1649181	1650610	1	U	Component of the coat protein complex II (COPII) which promotes the formation of transport vesicles from the endoplasmic reticulum (ER). The coat has two main functions, the physical deformation of the endoplasmic reticulum membrane into vesicles and the selection of cargo molecules. It also functions as a component of the nuclear pore complex (NPC). NPC components, collectively referred to as nu…	SEC13
g905	-	1651019	1653970	1	S	to Saccharomyces cerevisiae STB6 (YKL072W) and STB2 (YMR053C)	-
g906	-	1654402	1655133	1	S	Ras subfamily of RAS small GTPases	RSR1
g907	+	1655216	1655548	1	-	-	-
g908	-	1655607	1656578	1	O	to Saccharomyces cerevisiae ECM4 (YKR076W)	ECM4
g909	+	1656901	1658589	1	S	zinc finger	-
g910	-	1658663	1661482	1	L	Belongs to the MCM family	MCM6
g911	-	1661870	1662634	1	O	C-terminal domain of 1-Cys peroxiredoxin	-
g912	-	1662879	1665713	1	K	Fungal specific transcription factor domain	SEF1
g913	-	1666702	1667718	1	L	Required both for recombination and for the repair of DNA damage caused by X-rays	rhp51
g914	-	1668022	1670361	1	P	high affinity potassium transporter	-
g915	+	1671401	1674013	1	S	DNA polymerase alpha binding protein	mcl1
g916	+	1674498	1675079	1	S	FR47-like protein	naa20
g917	+	1675487	1677193	1	S	Interferon-related developmental regulator (IFRD)	-
g918	-	1677264	1677983	1	S	Haloacid dehalogenase-like hydrolase	DOG2
g919	-	1678244	1680187	1	C	Belongs to the FAD-dependent glycerol-3-phosphate dehydrogenase family	GUT2
g920	+	1681321	1682946	1	-	-	-
g921	+	1683368	1684774	1	T	Universal stress protein family	-
g922	-	1684919	1685944	1	-	-	-
g923	-	1686247	1687218	1	A	Fibrillarin	NOP1
g924	+	1687695	1689152	1	EG	Nucleotide-sugar transporter	-
g925	+	1689281	1690200	1	O	Proteasome maturation factor	UMP1
g926	+	1690685	1693162	1	-	-	-
g927	-	1693257	1694630	1	S	ACT domain	-
g928	-	1694895	1696886	1	U	Vps5 C terminal like	vps5
g929	-	1697348	1698181	1	Q	sorbitol utilization protein	SOU1
g930	-	1698392	1699602	1	U	Belongs to the small GTPase superfamily. Rho family	RHO2
g931	-	1700003	1703518	1	-	-	-
g932	-	1703805	1705838	1	U	Saccharomyces cerevisiae	YVC1
g933	-	1706067	1707128	1	-	-	-
g934	+	1708136	1710970	1	K	chromatin remodelling complex ATPase chain ISW1	-
g935	-	1711034	1711954	1	E	Belongs to the glutathione peroxidase family	-
g936	+	1712317	1713942	1	C	Component of the ERMES MDM complex, which serves as a molecular tether to connect the endoplasmic reticulum and mitochondria. Components of this complex are involved in the control of mitochondrial shape and protein biogenesis and may function in phospholipid exchange. MDM34 is required for the interaction of the ER-resident membrane protein MMM1 and the outer mitochondrial membrane-resident beta…	MDM34
g937	-	1714177	1714703	1	-	-	-
g938	+	1714744	1717367	1	T	GTPase-activator protein for Rho-like GTPases	RGD1
g939	-	1717469	1718098	1	S	COMPASS (Complex proteins associated with Set1p) component shg1	-
g940	+	1718225	1720555	1	-	-	-
g941	-	1720620	1721656	1	I	Carrier of the growing fatty acid chain in fatty acid biosynthesis	ACP2
g942	+	1722006	1722539	1	J	Belongs to the universal ribosomal protein uS12 family	-
g943	-	1722704	1723729	1	Z	Functions as actin-binding component of the Arp2 3 complex which is involved in regulation of actin polymerization and together with an activating nucleation-promoting factor (NPF) mediates the formation of branched actin networks	ARC35
g944	-	1724292	1726034	1	T	Kinase-like	wis1
g945	+	1727383	1732002	1	L	DNA Polymerase	REV3
g946	-	1732751	1733539	1	K	basic region leucin zipper	HAC1
g947	+	1734953	1735918	1	H	Phosphomethylpyrimidine kinase	BUD16
g948	+	1736064	1737122	1	E	Catalyzes the NADPH-dependent reduction of ketopantoate into pantoic acid	-
g949	-	1737170	1739119	1	T	Phosphatidylinositol 3- and 4-kinase	lsb6
g950	-	1739330	1740835	1	-	-	-
g951	+	1741610	1742554	1	-	-	-
g952	-	1742634	1745441	1	P	Sodium:sulfate symporter transmembrane region	PHO87
g953	+	1746503	1749388	1	E	Peptidase dimerisation domain	-
g954	-	1749565	1751616	1	S	Major Facilitator Superfamily	TPO4
g955	-	1752144	1753421	1	S	Di-sulfide bridge nucleocytoplasmic transport domain	-
g956	+	1753580	1754665	1	K	Component of the RIX1 complex required for processing of ITS2 sequences from 35S pre-rRNA	IPI1
g957	+	1754854	1755594	1	J	Ribosome recycling factor	RRF1
g958	-	1755620	1757593	1	U	Trafficking protein Mon1	MON1
g959	-	1757830	1758564	1	U	Belongs to the synaptobrevin family	SEC22
g960	+	1758801	1759655	1	S	Domain of unknown function (DUF4588)	-
g961	-	1759758	1761125	1	J	Translation initiation factor	GCD1
g962	+	1761236	1762621	1	O	Belongs to the AAA ATPase family	RPT4
g963	-	1762715	1763659	1	J	to Saccharomyces cerevisiae MRPL40 (YPL173W)	MRPL40
g964	-	1763918	1764515	1	DZ	spindle pole body	CDC31
g965	+	1764797	1767442	1	-	-	-
g966	-	1767457	1768779	1	IMO	PIGA (GPI anchor biosynthesis)	SPT14
g967	-	1769019	1770821	1	A	mRNA export	MEX67
g968	-	1771115	1771570	1	S	Belongs to the cytochrome b5 family	DAP1
g969	+	1772202	1772726	1	S	Acetyltransferase (GNAT) domain	NAT5
g970	-	1772832	1774820	1	O	DnaJ molecular chaperone homology domain	SEC63
g971	-	1775109	1776878	1	F	Bifunctional purine biosynthesis protein ADE17	ADE17
g972	-	1777413	1778027	1	J	Belongs to the eukaryotic ribosomal protein eL15 family	rpl15
g973	+	1781638	1782678	1	S	zinc finger	-
g974	-	1782751	1783425	1	C	Mitochondrial	-
g975	+	1784660	1786492	1	-	-	-
g976	+	1786766	1787416	1	S	Ctr copper transporter family	CTR1
g977	-	1787457	1790741	1	U	Sec8 exocyst complex component specific domain	SEC8
g978	+	1791368	1792903	1	L	ERCC4 domain	EME1
g979	-	1793011	1793868	1	O	Functions as a nucleotide exchange factor (NEF) for Hsp70 chaperones which accelerates the release of ADP. Required for fully efficient Hsp70-mediated folding of proteins (By similarity)	FES1
g980	-	1793993	1794636	1	-	-	-
g981	+	1794717	1795967	1	G	Belongs to the phosphoglycerate kinase family	PGK1
g982	-	1796082	1798037	1	I	Very long-chain fatty	FAT1
g983	-	1798480	1799907	1	-	-	-
g984	+	1800056	1801646	1	O	Cytochrome c oxidase assembly protein	COX15
g985	-	1801744	1803780	1	S	Eukaryotic membrane protein family	-
g986	+	1804549	1805322	1	S	Rtr1/RPAP2 family	-
g987	-	1805447	1807126	1	-	-	-
g988	+	1807320	1807861	1	-	-	-
g989	-	1807971	1809706	1	V	phosphatase	CDC14
g990	+	1810424	1811772	1	J	Belongs to the universal ribosomal protein uS15 family	RPS13
g991	-	1811950	1812405	1	J	Seems to be required for maximal rate of protein biosynthesis. Enhances ribosome dissociation into subunits and stabilizes the binding of the initiator Met-tRNA(I) to 40 S ribosomal subunits	TIF11
g992	+	1813057	1813989	1	S	CTD kinase subunit gamma CTK3 C-terminus	-
g993	-	1814050	1816959	1	G	Glycosyltransferase family 20	TPS3
g994	+	1817036	1818631	1	L	TatD related DNase	scn1
g995	-	1818722	1819843	1	G	Triose-phosphate isomerase	TPI1
g996	-	1819908	1821062	1	S	Histidine phosphatase superfamily (branch 1)	-
g997	-	1821333	1822331	1	J	component of the eukaryotic translation initiation factor 3 (eIF-3) complex, which is involved in protein synthesis of a specialized repertoire of mRNAs and, together with other initiation factors, stimulates binding of mRNA and methionyl-tRNAi to the 40S ribosome. The eIF-3 complex specifically targets and initiates translation of a subset of mRNAs involved in cell proliferation	-
g998	+	1823049	1824821	1	J	lysyl-tRNA synthetase	KRS1
g999	-	1824915	1825820	1	D	Methylates the 2'-O-ribose of nucleotides at positions 32 and 34 of the tRNA anticodon loop of substrate tRNAs	TRM7
g1000	+	1826312	1827088	1	J	ribosomal	RSM10
g1001	-	1827167	1827822	1	O	Ring finger domain	-
g1002	-	1828074	1829129	1	-	-	-
g1003	-	1829932	1831596	1	C	FAD linked oxidases, C-terminal domain	-
g1004	-	1831776	1832921	1	H	Biotin synthase	BIO2
g1005	+	1833260	1833848	1	J	Ribosomal L22e protein family	rpl22
g1006	+	1834718	1836430	1	H	Belongs to the class-II pyridoxal-phosphate-dependent aminotransferase family	HEM1
g1007	+	1836746	1839238	1	Z	spindle pole body component	SPC98
g1008	+	1839596	1840639	1	C	Belongs to the mitochondrial carrier (TC 2.A.29) family	CRC1
g1009	+	1840986	1841744	1	C	subunit e	VMA4
g1010	+	1842008	1843342	1	P	High-conductance magnesium-selective channel that mediates the influx of magnesium into the mitochondrial matrix. Essential for the splicing of mRNA group II introns in mitochondria by affecting mitochondrial magnesium concentrations, which are critical for group II intron splicing. It also suppresses a variety of mitochondrial intron mutations and its absence may disturb the assembly of mitochon…	MRS2
g1011	-	1843473	1844378	1	K	RNA polymerase I	-
g1012	-	1844481	1847195	1	-	-	-
g1013	+	1848054	1848959	1	S	Mis12 protein	-
g1014	+	1849120	1849362	1	-	-	-
g1015	-	1849511	1850704	1	-	-	-
g1016	-	1851563	1852588	1	S	SWIRM domain	-
g1017	+	1853742	1854860	1	J	Dihydrouridine synthase (Dus)	dus2
g1018	-	1855029	1855658	1	U	Essential component of the TIM23 complex, a complex that mediates the translocation of transit peptide-containing proteins across the mitochondrial inner membrane	TIM23
g1019	+	1856518	1857426	1	-	-	-
g1020	-	1857822	1859471	1	P	Belongs to the major facilitator superfamily. Sugar transporter (TC 2.A.1.1) family	-
g1021	+	1860200	1861078	1	-	-	-
g1022	-	1861306	1861647	1	-	-	-
g1023	+	1862224	1869105	1	I	carboxylase	ACC1
g1024	+	1869392	1870582	1	O	Belongs to the peptidase S8 family	-
g1025	+	1871429	1876201	1	M	synthase	GSL2
g1026	-	1876261	1877208	1	O	TPR repeat	-
g1027	+	1877289	1878047	1	S	Uncharacterized protein family UPF0029	-
g1028	-	1878287	1878727	1	S	M-phase phosphoprotein 6	-
g1029	+	1879041	1881770	1	A	periodic tryptophan protein	PWP2
g1030	-	1881809	1882111	1	-	-	-
g1031	-	1882163	1882570	1	-	-	-
g1032	+	1882722	1884812	1	H	Transfers the glycosyl residue from UDP-Glc to the non- reducing end of alpha-1,4-glucan	GSY1
g1033	+	1885961	1886479	1	-	-	-
g1034	-	1886504	1887628	1	S	N-terminal C2 in EEIG1 and EHBP1 proteins	-
g1035	+	1888109	1889353	1	-	-	-
g1036	-	1889451	1890080	1	S	Pfam:DUF59	-
g1037	+	1890549	1894049	1	-	-	-
g1038	-	1894094	1894432	1	O	Peptidylprolyl isomerase	FPR1
g1039	+	1895027	1896787	1	S	Arrestin (or S-antigen), N-terminal domain	-
g1040	+	1897119	1898924	1	U	Mitochondrial	TOM70
g1041	+	1899207	1900301	1	T	Protein-tyrosine phosphatase	TEP1
g1042	-	1900402	1901025	1	-	-	-
g1043	-	1901048	1901326	1	-	-	-
g1044	-	1901606	1902847	1	-	-	-
g1045	+	1903399	1904592	1	I	Belongs to the CDP-alcohol phosphatidyltransferase class-I family	EPT1
g1046	-	1904820	1905254	1	U	Mitochondrial import receptor subunit Tom22	tom22
g1047	-	1905475	1908033	1	S	Domain of unknown function (DUF3402)	FAR11
g1048	+	1908968	1910662	1	G	Haloacid dehalogenase-like hydrolase	-
g1049	+	1910861	1911895	1	-	-	-
g1050	+	1911979	1912836	1	-	-	-
g1051	+	1912958	1915138	1	-	-	-
g1052	-	1915164	1915382	1	P	Antioxidant and copper iron homeostasis protein	ATX1
g1053	+	1916338	1917018	1	-	-	-
g1054	-	1917196	1918059	1	J	Ribosomal protein L23	MRP20
g1055	+	1918234	1921941	1	K	DNA-dependent RNA polymerase catalyzes the transcription of DNA into RNA using the four ribonucleoside triphosphates as substrates	RPB2
g1056	-	1922169	1922693	1	J	ribosomal protein	MRPL23
g1057	+	1922989	1923510	1	K	RNA polymerase II	RPB7
g1058	-	1923685	1927266	1	-	-	-
g1059	-	1927490	1929418	1	J	Belongs to the class-I aminoacyl-tRNA synthetase family	SYR1
g1060	+	1929827	1931617	1	-	-	-
g1061	+	1931807	1933552	1	-	-	-
g1062	+	1933818	1934375	1	S	Fcf1	FCF1
g1063	-	1934571	1935248	1	-	-	-
g1064	+	1935281	1936159	1	-	-	-
g1065	+	1936502	1936993	1	S	Protein of unknown function (DUF3602)	-
g1066	-	1937042	1937617	1	F	Pyrophosphatase that hydrolyzes non-canonical purine nucleotides such as inosine triphosphate (ITP), deoxyinosine triphosphate (dITP) or xanthosine 5'-triphosphate (XTP) to their respective monophosphate derivatives. The enzyme does not distinguish between the deoxy- and ribose forms. Probably excludes non-canonical purines from RNA and DNA precursor pools, thus preventing their incorporation int…	HAM1
g1067	-	1938079	1938423	1	S	Mitochondrial domain of unknown function (DUF1713)	-
g1068	-	1938684	1939595	1	H	Belongs to the thiamine pyrophosphokinase family	THI80
g1069	+	1940102	1940590	1	J	Transcription initiation factor TFIID subunit	TAF9
g1070	+	1940946	1943204	1	U	ChAPs (Chs5p-Arf1p-binding proteins)	BUD7
g1071	-	1943737	1944174	1	U	Cytochrome c oxidase subunit which plays a role in assembly of respiratory supercomplexes	RCF1
g1072	+	1944441	1945451	1	-	-	-
g1073	+	1945469	1945978	1	-	-	-
g1074	-	1946151	1948313	1	T	T-complex protein 11	SOK1
g1075	-	1948787	1949263	1	-	-	-
g1076	+	1949560	1951722	1	K	heat shock factor	SFL1
g1077	+	1952031	1952261	1	-	-	-
g1078	-	1952310	1953695	1	O	Mitochondrial	BCS1
g1079	+	1954169	1957948	1	O	Belongs to the peptidase C19 family	UBP2
g1080	+	1957963	1961253	1	Q	AAA domain, putative AbiEii toxin, Type IV TA system	ADP1
g1081	-	1962560	1964477	1	S	Survival factor 1	SVF1
g1082	+	1964684	1966569	1	-	-	-
g1083	+	1966747	1969224	1	Z	Probably involved in transcription regulation via its interaction with the INO80 complex, a chromatin remodeling complex	ARP8
g1084	+	1969353	1970637	1	C	Succinyl-CoA synthetase functions in the citric acid cycle (TCA), coupling the hydrolysis of succinyl-CoA to the synthesis of ATP and thus represents the only step of substrate- level phosphorylation in the TCA. The alpha subunit of the enzyme binds the substrates coenzyme A and phosphate, while succinate binding and nucleotide specificity is provided by the beta subunit	LSC1
g1085	+	1970975	1971451	1	S	IGR	FYV4
g1086	+	1971835	1972470	1	O	PPIases accelerate the folding of proteins. It catalyzes the cis-trans isomerization of proline imidic peptide bonds in oligopeptides	CPR2
g1087	-	1972480	1973289	1	K	Component of the Mediator complex, a coactivator involved in the regulated transcription of nearly all RNA polymerase II-dependent genes. Mediator functions as a bridge to convey information from gene-specific regulatory proteins to the basal RNA polymerase II transcription machinery	MED6
g1088	-	1973576	1974136	1	F	Dinucleoside triphosphate hydrolase	HNT2
g1089	-	1974185	1975115	1	O	Peroxiredoxin TSA1	TSA1
g1090	-	1975729	1976117	1	-	-	-
g1091	+	1976202	1978592	1	O	Vesicular-fusion protein SEC18	SEC18
g1092	+	1979237	1980346	1	S	Saccharomyces cerevisiae YBL029W	-
g1093	+	1980943	1981905	1	S	reductase	-
g1094	+	1982181	1983302	1	S	SOS response associated peptidase (SRAP)	-
g1095	+	1983452	1984372	1	J	Mitochondrial ribosomal subunit protein	RSM24
g1096	+	1984762	1986591	1	B	Histone acetyltransferases subunit 3	NGG1
g1097	-	1986670	1988097	1	O	Belongs to the peptidase M16 family	MAS1
g1098	+	1988796	1989512	1	U	PRELI-like family	UPS2
g1099	+	1989886	1990524	1	-	-	-
g1100	+	1990677	1990940	1	-	-	-
g1101	+	1991227	1991886	1	CO	Phosducin	-
g1102	+	1992485	1992937	1	J	Fusion protein that is cleaved to yield a ribosomal protein of the small (40S) subunit and ubiquitin	ubi3
g1103	+	1993154	1995625	1	U	Exocyst complex component Sec10	SEC10
g1104	-	1995641	1997041	1	L	Calcineurin-like phosphoesterase	-
g1105	+	1997130	1997848	1	S	Something about silencing, SAS, complex subunit 4	-
g1106	-	1997971	2002491	1	-	-	-
g1107	-	2002773	2003789	1	I	Belongs to the DHHC palmitoyltransferase family	ERF2
g1108	+	2004137	2005414	1	-	-	-
g1109	+	2005770	2006195	1	CU	Succinate dehydrogenase ubiquinone cytochrome b small subunit	SDH4
g1110	-	2006307	2006903	1	-	-	-
g1111	-	2006936	2008630	1	-	-	-
g1112	+	2009022	2009753	1	CH	Catalyzes the transfer of endogenously produced octanoic acid from octanoyl-acyl-carrier-protein onto the lipoyl domains of lipoate-dependent enzymes. Lipoyl-ACP can also act as a substrate although octanoyl-ACP is likely to be the physiological substrate	-
g1113	-	2009779	2010288	1	Z	Component of the DASH complex, a microtubule-binding subcomplex of the outer kinetochore that is essential for proper chromosome segregation. The DASH complex mediates the formation and maintenance of bipolar kinetochore-microtubule attachments by forming closed rings around spindle microtubules and establishing interactions with proteins from the central kinetochore (By similarity)	SPC19
g1114	+	2010787	2012463	1	T	Forkhead associated domain	-
g1115	+	2012714	2013679	1	H	Component of the coenzyme Q biosynthetic pathway. May play a role in organizing a multi-subunit COQ enzyme complex required for coenzyme Q biosynthesis. Required for steady-state levels of other COQ polypeptides	COQ4
g1116	+	2014060	2014455	1	S	Domain of unknown function (DUF4112)	-
g1117	-	2014462	2014791	1	-	-	-
g1118	+	2015137	2016959	1	U	Domain present in VPS-27, Hrs and STAM	GGA2
g1119	-	2017147	2017878	1	-	-	-
g1120	-	2018192	2019641	1	S	to Saccharomyces cerevisiae ECM33 (YBR078W) and PST1 (YDR055W)	ECM33
g1121	-	2020914	2027288	1	E	glutamate synthase	GLT1
g1122	+	2028933	2029997	1	J	3' exoribonuclease family, domain 1	-
g1123	-	2030070	2033783	1	O	Belongs to the peptidase C19 family	-
g1124	+	2034672	2041544	1	TU	Beige/BEACH domain	BPH1
g1125	+	2041696	2043027	1	EG	Triose-phosphate Transporter family	-
g1126	+	2043390	2044139	1	-	-	-
g1127	-	2044167	2045591	1	G	Major Facilitator Superfamily	-
g1128	-	2046112	2047455	1	S	Protein of unknown function (DUF3445)	-
g1129	-	2048028	2048633	1	J	Belongs to the universal ribosomal protein uS11 family	RPS14B
g1130	-	2049025	2049417	1	J	Belongs to the universal ribosomal protein uS8 family	RPS22
g1131	-	2050287	2051034	1	U	PRA1 family	-
g1132	-	2051071	2053086	1	EIOV	Aminopeptidase that preferentially cleaves tripeptides. Also has low epoxide hydrolase activity (in vitro). Can hydrolyze an epoxide moiety of LTA(4) to form LTB(4) (in vitro) (By similarity)	LAP2
g1133	+	2054065	2055630	1	S	Sel1 repeat	-
g1134	-	2055706	2057052	1	-	-	-
g1135	+	2057364	2058740	1	K	SAC3/GANP family	LENG8
g1136	-	2058750	2059457	1	O	ubiquitin carboxyl-terminal hydrolase	YUH1
g1137	+	2059836	2061407	1	-	-	-
g1138	-	2061423	2062802	1	T	S6 kinase	-
g1139	-	2063684	2064820	1	-	-	-
g1140	-	2066158	2067669	1	U	PX domain	-
g1141	+	2070550	2071320	1	K	GAL4-like Zn(II)2Cys6 (or C6 zinc) binuclear cluster DNA-binding domain	UME6
g1142	-	2071649	2074111	1	S	Calcium-dependent channel, 7TM region, putative phosphate	-
g1143	+	2074718	2076724	1	A	Zn-finger in Ran binding protein and others	NRP1
g1144	+	2077277	2077993	1	M	Glycosyltransferase like family 2	DPM1
g1145	+	2078470	2080251	1	O	Ubiquitin-activating enzyme active site	UBA2
g1146	+	2080425	2080805	1	Z	Binds to actin and affects the structure of the cytoskeleton. At high concentrations, profilin prevents the polymerization of actin, whereas it enhances it at low concentrations	PFY1
g1147	+	2081563	2082009	1	-	-	-
g1148	+	2082668	2082997	1	S	YCII-related domain	-
g1149	-	2084227	2086698	1	O	Belongs to the AAA ATPase family	CDC48
g1150	+	2086821	2087716	1	T	HIT domain	HNT1
g1151	+	2087799	2088569	1	U	Nonessential protein required for the fusion of transport vesicles derived from the endocytic pathway with the Golgi complex	SFT2
g1152	-	2088614	2089711	1	K	Ubiquitin-2 like Rad60 SUMO-like	ESC2
g1153	+	2089999	2091630	1	-	-	-
g1154	-	2091946	2092934	1	H	Plays a central role in 2-thiolation of mcm(5)S(2)U at tRNA wobble positions of cytosolic tRNA(Lys), tRNA(Glu) and tRNA(Gln). Acts by mediating the C-terminal thiocarboxylation of sulfur carrier URM1. Its N-terminus first activates URM1 as acyl- adenylate (-COAMP), then the persulfide sulfur on the catalytic cysteine is transferred to URM1 to form thiocarboxylation (-COSH) of its C-terminus. The …	cnxF
g1155	-	2093237	2093449	1	-	-	-
g1156	+	2093666	2094694	1	-	-	-
g1157	+	2094821	2095498	1	-	-	-
g1158	+	2095550	2095990	1	TU	Plays an essential role in initiation of the G0 program by preventing the degradation of specific nutrient-regulated mRNAs via the 5'-3' mRNA decay pathway	-
g1159	+	2096184	2096900	1	-	-	-
g1160	-	2096980	2097552	1	S	NADH-ubiquinone oxidoreductase subunit	-
g1161	-	2097983	2098915	1	T	Insulin-induced protein (INSIG)	-
g1162	-	2099100	2100515	1	D	WLM domain	-
g1163	-	2100744	2102315	1	H	Thiamine monophosphate synthase	THI6
g1164	+	2102874	2104307	1	-	-	-
g1165	-	2104355	2105827	1	C	Fumarate hydratase	FUM1
g1166	-	2106152	2108383	1	-	-	-
g1167	+	2109161	2112454	1	L	Rad4 beta-hairpin domain 1	-
g1168	+	2112773	2120202	1	-	-	-
g1169	-	2120644	2122350	1	S	Major Facilitator Superfamily	NAG4
g1170	-	2123100	2124884	1	-	-	-
g1171	+	2125213	2128245	1	-	-	-
g1172	+	2128403	2130661	1	O	C-terminal four TMM region of protein-O-mannosyltransferase	PMT4
g1173	+	2130858	2132054	1	C	DHHA2	PPX1
g1174	-	2132057	2133094	1	-	-	-
g1175	+	2133322	2134635	1	L	Forms a fork protection complex (FPC) with TOF1 and which is required for chromosome segregation during meiosis and DNA damage repair. FPC coordinates leading and lagging strand synthesis and moves with the replication fork. FPC stabilizes replication forks in a configuration that is recognized by replication checkpoint sensors (By similarity)	CSM3
g1176	-	2134659	2135910	1	T	Domain present in phytochromes and cGMP-specific phosphodiesterases.	-
g1177	-	2136307	2137236	1	O	26S proteasome	RPN10
g1178	-	2137923	2142176	1	P	sulfite reductase	MET5
g1179	+	2144909	2147485	1	-	-	-
g1180	-	2147506	2148273	1	-	-	-
g1181	-	2148507	2149505	1	G	Glyceraldehyde-3-phosphate dehydrogenase	GPD
g1182	-	2149643	2150343	1	-	-	-
g1183	+	2150487	2152748	1	O	Transfers mannosyl residues from dolichyl phosphate-D-mannose to seryl and threonyl residues in proteins	PMT2
g1184	+	2152943	2153587	1	CU	protein required for maturation of mitochondrial and cytosolic Fe S proteins, localizes to the mitochondrial intermembrane space	ISA2
g1185	-	2153776	2155659	1	T	HEAT repeats	TPD3
g1186	+	2156745	2157671	1	G	Candida DB at Institut Pasteur	PMU1
g1187	-	2157813	2159078	1	S	GAL4-like Zn(II)2Cys6 (or C6 zinc) binuclear cluster DNA-binding domain	FCR1
g1188	+	2159130	2160171	1	-	-	-
g1189	+	2160225	2161416	1	-	-	-
g1190	-	2161500	2162789	1	-	-	-
g1191	-	2162983	2163303	1	-	-	-
g1192	-	2163446	2165542	1	-	-	-
g1193	+	2165710	2166267	1	U	Belongs to the adaptor complexes small subunit family	aps2
g1194	-	2166439	2167065	1	F	thymidylate kinase	CDC8
g1195	+	2167541	2168101	1	-	-	-
g1196	+	2168204	2170882	1	H	to Saccharomyces cerevisiae PAM1 (YDR251W) and SVL3 (YPL032C)	-
g1197	+	2171196	2171903	1	S	Component of the MICOS complex, a large protein complex of the mitochondrial inner membrane that plays crucial roles in the maintenance of crista junctions, inner membrane architecture, and formation of contact sites to the outer membrane	-
g1198	-	2171973	2172383	1	E	Transmembrane amino acid transporter protein	AVT4
g1199	+	2172525	2173874	1	-	-	-
g1200	+	2174151	2175729	1	S	Killer toxin-resistance protein 1	-
g1201	+	2176167	2176793	1	J	Belongs to the eukaryotic initiation factor 4E family	TIF45
g1202	-	2176947	2177843	1	S	Chlamydia CHLPS protein (DUF818)	bem46
g1203	-	2177986	2178954	1	-	-	-
g1204	+	2178997	2181555	1	-	-	-
g1205	-	2181570	2182465	1	L	The GINS complex plays an essential role in the initiation of DNA replication	SLD5
g1206	+	2182597	2184327	1	-	-	-
g1207	-	2184360	2185931	1	D	Conserved region of Rad21 / Rec8 like protein	MCD1
g1208	+	2186619	2187410	1	S	Mediator complex subunit 2	-
g1209	+	2187918	2188400	1	C	atp synthase	ATP16
g1210	+	2188738	2189211	1	J	Mitochondrial ribosomal protein	MRPL25
g1211	-	2189450	2189794	1	A	snRNP Sm proteins	smd1
g1212	+	2190147	2191112	1	-	-	-
g1213	+	2191604	2194612	1	P	Belongs to the Ca(2 ) cation antiporter (CaCA) (TC 2.A.19) family	-
g1214	-	2194680	2196380	1	G	Alpha-glucosidase	MAL9
g1215	+	2196539	2197233	1	-	-	-
g1216	+	2197636	2199030	1	K	DNA-dependent RNA polymerase catalyzes the transcription of DNA into RNA using the four ribonucleoside triphosphates as substrates	RPO21
g1217	+	2199209	2201290	1	K	DNA-dependent RNA polymerase catalyzes the transcription of DNA into RNA using the four ribonucleoside triphosphates as substrates	RPO21
g1218	+	2201468	2202289	1	S	RNase P subunit Pop3	POP3
g1219	+	2202686	2203666	1	L	replication factor C	RFC4
g1220	-	2203767	2205542	1	UZ	Vps52 / Sac2 family	VPS52
g1221	+	2205812	2206404	1	-	-	-
g1222	-	2206631	2208381	1	-	-	-
g1223	+	2208934	2209554	1	-	-	-
g1224	-	2209633	2211989	1	A	RNA polymerase II-binding domain.	RTT103
g1225	+	2212084	2213061	1	S	Chromosome segregation protein Csm1/Pcs1	CSM1
g1226	-	2213104	2213556	1	D	LYAR-type C2HC zinc finger	-
g1227	-	2213676	2214520	1	S	Cytochrome c oxidase assembly protein COX16	COX16
g1228	+	2214934	2216787	1	S	Transcriptional repressor	TUP1
g1229	+	2217245	2218463	1	I	Belongs to the diphosphomevalonate decarboxylase family	MVD1
g1230	+	2218561	2219406	1	I	Belongs to the CDP-alcohol phosphatidyltransferase class-I family	-
g1231	+	2219461	2220234	1	-	-	-
g1232	+	2220461	2221108	1	-	-	-
g1233	-	2221123	2221742	1	-	-	-
g1234	+	2222235	2223206	1	K	bZIP transcription factor	-
g1235	+	2223691	2225358	1	O	assists the folding of proteins upon ATP hydrolysis	CCT8
g1236	-	2225425	2226183	1	E	isomerase	TRP1
g1237	-	2226438	2228825	1	U	Vps53-like, N-terminal	VPS53
g1238	+	2229824	2233027	1	S	Kelch motif	KEL2
g1239	-	2233105	2235141	1	S	pH-response regulator protein	RIM8
g1240	+	2235488	2235859	1	-	-	-
g1241	-	2236480	2237709	1	A	RNA recognition motif. (a.k.a. RRM, RBD, or RNP domain)	NSR1
g1242	+	2238848	2240626	1	E	synthase	LEU4
g1243	+	2241042	2241644	1	J	Belongs to the universal ribosomal protein uL13 family	RPL16A
g1244	-	2241791	2242343	1	-	-	-
g1245	+	2242388	2243842	1	C	Aldehyde dehydrogenase family	-
g1246	-	2243942	2245033	1	S	Putative serine esterase (DUF676)	TGL2
g1247	-	2245261	2246972	1	CH	FAD-dependent monooxygenase required for the C5-ring hydroxylation during ubiquinone biosynthesis. Catalyzes the hydroxylation of 3-polyprenyl-4-hydroxybenzoic acid to 3- polyprenyl-4,5-dihydroxybenzoic acid. The electrons required for the hydroxylation reaction may be funneled indirectly from NADPH via a ferredoxin ferredoxin reductase system to COQ6	COQ6
g1248	-	2247496	2248242	1	L	Belongs to the nucleosome assembly protein (NAP) family	-
g1249	-	2248463	2249722	1	K	RNA Polymerase I	RPA49
g1250	+	2249803	2250264	1	O	biosynthesis, the transfer of 3-amino-3-carboxypropyl from s-adenosyl-l- methionine to a histidine residue. diphthamide is a post- translational modification of histidine which occurs in elongation factor 2	DPH4
g1251	-	2250784	2252538	1	S	Lecithin:cholesterol acyltransferase	-
g1252	-	2252574	2253303	1	I	Partial alpha/beta-hydrolase lipase region	TGL1
g1253	+	2253449	2253789	1	-	-	-
g1254	-	2253851	2254419	1	-	-	-
g1255	+	2254537	2255304	1	O	Copper/zinc superoxide dismutase (SODC)	-
g1256	-	2255454	2255952	1	-	-	-
g1257	-	2256018	2257448	1	T	oligopeptide transporter	OPT6
g1258	+	2257524	2258141	1	-	-	-
g1259	+	2258536	2259829	1	F	mitochondrial nuclease	NUC1
g1260	-	2260122	2260615	1	-	-	-
g1261	+	2260921	2261916	1	G	Glyceraldehyde-3-phosphate dehydrogenase	GPD
g1262	-	2262520	2263024	1	-	-	-
g1263	+	2263422	2269601	1	I	fatty acid synthase	FAS1
g1264	-	2269845	2273141	1	Z	RimK-like ATP-grasp domain	VIP1
g1265	-	2273731	2275450	1	EF	N-terminal domain of ribose phosphate pyrophosphokinase	PRS1
g1266	+	2275519	2276259	1	-	-	-
g1267	+	2276326	2276601	1	-	-	-
g1268	-	2276616	2278651	1	K	heat shock factor	SKN7
g1269	-	2279349	2282344	1	G	Belongs to the glycosyl hydrolase 31 family	ROT2
g1270	+	2283587	2285602	1	O	E3 ubiquitin-protein ligase that mediates monoubiquitination of histone H2B to form H2BK123ub1. H2BK123ub1 gives a specific tag for epigenetic transcriptional activation and is also a prerequisite for H3K4me and H3K79me formation	BRE1
g1271	+	2286590	2288440	1	K	Bromodomain extra-terminal - transcription regulation	BDF1
g1272	+	2288491	2290049	1	J	Catalyzes the synthesis of dihydrouridine, a modified base found in the D-loop of most tRNAs	DUS4
g1273	-	2290151	2294410	1	BD	Structural maintenance of chromosomes protein	SMC4
g1274	-	2294549	2295223	1	S	Yeast RNA polymerase I subunit RPA14	-
g1275	+	2295409	2295759	1	J	Ribosomal protein L34	-
g1276	-	2296014	2304893	1	-	-	-
g1277	-	2305293	2307762	1	E	permease	GNP1
g1278	+	2307992	2308915	1	-	-	-
g1279	-	2309047	2310519	1	O	DnaJ central domain	XDJ1
g1280	+	2310918	2311967	1	Z	Belongs to the actin-binding proteins ADF family	COF1
g1281	+	2312370	2314091	1	S	Tc5 transposase DNA-binding domain	-
g1282	-	2314182	2314517	1	-	-	-
g1283	-	2314674	2315376	1	-	-	-
g1284	-	2315454	2317772	1	-	-	-
g1285	+	2318893	2320195	1	F	Allantoicase repeat	DAL2
g1286	+	2320262	2321607	1	S	Lysine methyltransferase	-
g1287	-	2321615	2321973	1	-	-	-
g1288	-	2323056	2323385	1	-	-	-
g1289	-	2323549	2324735	1	-	-	-
g1290	-	2324985	2325800	1	-	-	-
g1291	+	2325950	2326222	1	-	-	-
g1292	-	2326254	2327296	1	-	-	-
g1293	+	2327346	2327888	1	U	Major Facilitator Superfamily	ATR1
g1294	+	2328351	2329706	1	S	Transcriptional regulator of RNA polII, SAGA, subunit	-
g1295	-	2329748	2331655	1	-	-	-
g1296	-	2332196	2333907	1	U	Vesicle transport v-SNARE protein N-terminus	vti1
g1297	-	2334715	2337876	1	G	Glycosyl hydrolase family 63 C-terminal domain	-
g1298	+	2338567	2339681	1	-	-	-
g1299	+	2339901	2340758	1	Q	Enoyl-(Acyl carrier protein) reductase	-
g1300	-	2342668	2343431	1	O	Zinc knuckle	GIS2
g1301	-	2343554	2345884	1	H	Catalyzes three sequential steps of tetrahydrofolate biosynthesis	FOL1
g1302	-	2346169	2347473	1	S	RTC4-like domain	RTC4
g1303	+	2347862	2349178	1	K	to Saccharomyces cerevisiae PHO4 (YFR034C)	PHO4
g1304	-	2349997	2351091	1	-	-	-
g1305	-	2352460	2352858	1	A	RNA recognition motif	-
g1306	+	2353127	2353714	1	K	RNA polymerase III	rpc25
g1307	-	2353752	2355259	1	O	Belongs to the AAA ATPase family	RPT1
g1308	-	2355320	2357122	1	B	Fungal specific transcription factor domain	-
g1309	-	2358262	2358972	1	K	Transcription factor involved in regulation of RNA polymerase II-dependent transcription. Also involved in regulation of mitochondrial DNA recombination, maintenance and repair, and generation of homoplasmic cells (By similarity)	MHR1
g1310	-	2359162	2359464	1	-	-	-
g1311	+	2361192	2362863	1	T	Abscisic acid G-protein coupled receptor	-
g1312	+	2362885	2363608	1	-	-	-
g1313	+	2363639	2365279	1	Q	Pyridine nucleotide-disulphide oxidoreductase	-
g1314	-	2365387	2365791	1	-	-	-
g1315	+	2365833	2367794	1	J	Anticodon binding domain	GRS1
g1316	-	2367879	2369942	1	O	Peptidase family M3	PRD1
g1317	-	2371548	2373371	1	-	-	-
g1318	-	2374573	2376516	1	-	-	-
g1319	+	2376576	2377262	1	E	Cysteine dioxygenase type I	-
g1320	-	2378032	2378517	1	-	-	-
g1321	+	2378819	2383042	1	D	Raptor N-terminal CASPase like domain	KOG1
g1322	+	2383328	2384470	1	C	Belongs to the mitochondrial carrier (TC 2.A.29) family	MTM1
g1323	-	2384552	2385526	1	-	-	-
g1324	-	2385999	2386727	1	S	Component of the MICOS complex, a large protein complex of the mitochondrial inner membrane that plays crucial roles in the maintenance of crista junctions, inner membrane architecture, and formation of contact sites to the outer membrane	-
g1325	+	2387035	2389422	1	J	Mitochondrial	RSM22
g1326	+	2389542	2389922	1	-	-	-
g1327	+	2390880	2392604	1	-	-	-
g1328	+	2392876	2394215	1	S	Saccharomyces cerevisiae YDR306C	-
g1329	+	2394329	2396551	1	O	C-terminal four TMM region of protein-O-mannosyltransferase	-
g1330	-	2396630	2397106	1	K	Component of the Mediator complex, a coactivator involved in the regulated transcription of nearly all RNA polymerase II-dependent genes. Mediator functions as a bridge to convey information from gene-specific regulatory proteins to the basal RNA polymerase II transcription machinery. Mediator is recruited to promoters by direct interactions with regulatory proteins and serves as a scaffold for t…	SRB7
g1331	+	2397603	2398427	1	O	RING-like zinc finger	-
g1332	-	2398491	2400208	1	A	required for pre-ribosomal RNA processing. Involved in the maturation of the 35S-pre-rRNA and to its cleavage to mature 18S rRNA	RRP3
g1333	+	2400243	2401484	1	J	Brix	SSF1
g1334	-	2401537	2402298	1	-	-	-
g1335	-	2402406	2403350	1	L	NUDIX domain	PCD1
g1336	-	2403475	2403876	1	-	-	-
g1337	-	2404297	2405409	1	C	Glycerol-3-phosphate dehydrogenase	GPD1
g1338	+	2405495	2406141	1	-	-	-
g1339	-	2406326	2407555	1	-	-	-
g1340	-	2407919	2409136	1	G	Catalyzes the dehydration of the S-form of NAD(P)HX at the expense of ATP, which is converted to ADP. Together with NAD(P)HX epimerase, which catalyzes the epimerization of the S- and R-forms, the enzyme allows the repair of both epimers of NAD(P)HX, a damaged form of NAD(P)H that is a result of enzymatic or heat-dependent hydration	-
g1341	+	2409754	2410635	1	C	belongs to the flavoprotein pyridine nucleotide cytochrome reductase family	MCR1
g1342	+	2410848	2412386	1	A	Lariat debranching enzyme, C-terminal domain	DBR1
g1343	+	2412636	2413892	1	S	Saccharomyces cerevisiae YGR117c	-
g1344	+	2414331	2415389	1	C	Belongs to the mitochondrial carrier (TC 2.A.29) family	ANT1
g1345	+	2415807	2416244	1	J	Belongs to the universal ribosomal protein uS12 family	rps23
g1346	-	2416659	2417810	1	K	Transcription factor involved in RNA polymerase II transcription regulation. May function in both SPT15 TBP post- recruitment and recruitment steps of transcription (By similarity)	IWS1
g1347	+	2418489	2419268	1	U	Scd6-like Sm domain	-
g1348	+	2419798	2421646	1	S	alpha/beta hydrolase fold	-
g1349	-	2421675	2424203	1	-	-	-
g1350	+	2424508	2425575	1	T	Protein tyrosine kinase	-
g1351	-	2426305	2428146	1	A	RNA binding protein	WHI3
g1352	-	2428788	2429189	1	-	-	-
g1353	-	2429507	2430336	1	-	-	-
g1354	+	2430665	2434255	1	K	DNA-directed 5'-3' RNA polymerase activity	POLRMT
g1355	-	2434306	2435517	1	S	Pfam:DUF1762	-
g1356	+	2436218	2437185	1	Q	Belongs to the short-chain dehydrogenases reductases (SDR) family	-
g1357	-	2437330	2438619	1	-	-	-
g1358	-	2439463	2440924	1	E	Catalyzes two activities which are involved in the cyclic version of arginine biosynthesis the synthesis of acetylglutamate from glutamate and acetyl-CoA, and of ornithine by transacetylation between acetylornithine and glutamate	ECM42
g1359	+	2442039	2442485	1	J	Mitochondrial ribosomal protein L51 / S25 / CI-B8 domain	MRP49
g1360	-	2442713	2444815	1	S	PHD zinc finger	-
g1361	-	2446226	2447393	1	J	Metallopeptidase family M24	-
g1362	+	2448299	2451056	1	-	-	-
g1363	+	2451795	2454629	1	U	The coatomer is a cytosolic protein complex that binds to dilysine motifs and reversibly associates with Golgi non- clathrin-coated vesicles, which further mediate biosynthetic protein transport from the ER, via the Golgi up to the trans Golgi network. Coatomer complex is required for budding from Golgi membranes, and is essential for the retrograde Golgi-to-ER transport of dilysine-tagged protei…	SEC26
g1364	-	2454667	2455527	1	-	-	-
g1365	+	2455728	2456397	1	A	Ribosomal protein L7Ae/L30e/S12e/Gadd45 family	NHP2
g1366	-	2456631	2458247	1	G	Major Facilitator Superfamily	-
g1367	-	2459134	2459493	1	-	-	-
g1368	+	2459643	2461118	1	U	Protein transport protein SEC9	SEC9
g1369	+	2462904	2463731	1	-	-	-
g1370	+	2464743	2466464	1	P	Belongs to the major facilitator superfamily. Sugar transporter (TC 2.A.1.1) family	HGT3
g1371	+	2467298	2467811	1	-	-	-
g1372	-	2470898	2472580	1	E	Belongs to the peptidase M18 family	LAP4
g1373	+	2473027	2474352	1	U	Component of the endoplasmic reticulum-associated protein degradation (ERAD) pathway. Recruits the soluble ubiquitin-conjugating enzyme UBC7 to the cytoplasmic face of the endoplasmic reticulum membrane where it functions in degradation of misfolded or regulated proteins localized in the endoplasmic reticulum (ER) lumen or membrane via the ubiquitin-proteasome system. Targets the E2 conjugating e…	CUE1
g1374	-	2474464	2476580	1	BL	WD domain, G-beta repeat	CAC2
g1375	-	2477067	2477528	1	S	Sin3 binding region of histone deacetylase complex subunit SAP30	-
g1376	+	2478698	2479849	1	GT	Gti1/Pac2 family	PTH2
g1377	-	2479972	2481162	1	S	Mitochondrial matrix Mmp37	TAM41
g1378	-	2482201	2482588	1	-	-	-
g1379	+	2482633	2484180	1	E	Threonine synthase	THR4
g1380	-	2484291	2485727	1	S	Spinocerebellar ataxia type 10 protein domain	CTR86
g1381	+	2488034	2488558	1	L	Transposable element	-
g1382	-	2489210	2490877	1	L	Transposable element	-
g1383	+	2490999	2491223	1	-	-	-
g1384	-	2491308	2493503	1	-	-	-
g1385	-	2494033	2496340	1	S	resistance protein	MDR1
[truncated: 4,667 more rows]

## Sheet: A1.19
Supplementary Data S1: Clavispora santaluciae genome annotation - strain A1.19
[truncated: 5,972 more rows]

[truncated: 1 more sheets: LB-NB-3.3]
