# Supplementary material for: Whole-Genome Sequencing and Annotation of the Yeast Clavispora santaluciae Reveals Important Insights about Its Adaptation to the Vineyard Environment
Source: J Fungi (Basel). 2022 Jan 5;8(1):52. doi: 10.3390/jof8010052 (PMC8781136; doi:10.3390/jof8010052)
Supplement: Supplementary file 1 [file jof-08-00052-s001.zip › Supplementary Data S2.xlsx]

## Sheet: A1.18
Supplementary Data S2: non-coding RNAs predicted in the genome of Clavispora santaluciae - strain A1.18T
Sequence	RNA family	Id	From_seq	To_seq	Score	Evalue	Score
Intron
tig00000058_1	Intron_gpI	RF00028	45496	45768	63.4	1e-14	-252.5
IRES
tig00000054_1	IRES_Bip	RF00223	131525	131420	23.3	0.00012	-13
tig00002453_1	IRES_Bip	RF00223	72188	72106	19.4	0.002	-70.72
tig00000039_1	IRES_n-myc	RF00226	186335	186410	15.8	0.009	-22.9
tig00000018_1	IRES_Bip	RF00223	39545	39342	20.9	0.00081	-74.1
tig00000032_1	IRES_Bip	RF00223	45530	45463	19.9	0.0017	-102
tig00000339_1	IRES_Bip	RF00223	407904	407959	20.8	0.00091	-23.6
Others-cis
tig00000337_1	K_chan_RES	RF00485	964838	964728	30.7	0.00096	-254.5
tig00000054_1	R2_retro_el	RF00524	103804	103624	25.5	0.0055	-13
tig00002455_1	R2_retro_el	RF00524	81618	81479	26.8	0.0027	-23.6
tig00000007_1	Hsp83_3_UTR	RF02400	540210	540363	19.2	0.0046	-119.1
Others-gene
tig00000037_1	NRON	RF00636	11794	11892	19.7	0.0043	-43.2
tig00002453_1	alpha_tmRNA	RF01849	67220	67452	23.3	0.00017	-70.72
tig00000037_1	tmRNA	RF00023	66263	66306	18.1	0.0071	-43.2
tig00000041_1	tmRNA	RF00023	212732	212775	18.1	0.0071	-96.6
tig00000337_1	tmRNA	RF00023	601097	601054	18.1	0.0071	-254.5
tig00000337_2	tmRNA	RF00023	38940	38983	18.1	0.0071	-153.5
tig00002449_1	tmRNA	RF00023	894644	894687	18.1	0.0071	-28.6
tig00000007_1	Fungi_SRP	RF01502	655960	655700	106.7	2.8e-24	-119.1
tig00000340_1	NRON	RF00636	140864	140745	20.3	0.0034	-852.6
tig00000007_1	Metazoa_SRP	RF00017	656001	655700	51.4	2.5e-11	-119.1
tig00000009_1	tmRNA	RF00023	570952	570909	18.1	0.0085	-113.3
tig00000018_1	tmRNA	RF00023	390548	390505	18.1	0.0085	-74.1
tig00000018_2	tmRNA	RF00023	11827	11870	18.1	0.0085	-64.9
tig00000021_1	tmRNA	RF00023	3294	3380	18.2	0.008	-14.6
tig00000103_1	tmRNA	RF00023	28594	28680	20.8	0.0013	-96.7
antisense
tig00000007_1	ctRNA_p42d	RF00489	260254	260285	25.2	0.0086	-119.1
lncRNA
tig00002449_2	DLX6-AS1_2	RF01888	623304	623438	20.2	0.0016	-35.5
tig00000037_1	MESTIT1_2	RF02149	186368	186509	18	0.0051	-43.2
tig00000337_1	ST7-OT4_4	RF02190	43698	43569	21.2	0.00066	-254.5
tig00000033_1	DLX6-AS1_1	RF01887	18726	18825	19.5	0.0033	-38.4
tig00000009_1	SOX2OT_exon3	RF01953	121033	120889	17.1	0.0088	-113.3
tig00000014_1	Six3os1_2	RF02247	249681	249536	18.2	0.0087	-830.5
tig00000018_1	KCNQ1OT1_2	RF01947	9743	9635	18.5	0.0064	-74.1
tig00000339_1	TP53TG1_1	RF02195	250907	251000	19.5	0.0047	-23.6
miRNA
tig00000028_1	let-7	RF00027	169752	169674	31.7	0.00022	0
tig00002455_1	mir-181	RF00076	107475	107404	25.6	0.0042	-23.6
tig00000337_1	mir-17	RF00051	588709	588799	25.4	0.0029	-254.5
tig00000337_2	mir-17	RF00051	588870	588961	24.1	0.0074	-153.5
tig00000028_1	mir-351	RF00805	36120	36219	24.6	0.0076	0
tig00000028_1	mir-597	RF00973	289572	289499	27.7	0.0078	0
tig00000028_2	mir-598	RF01059	324633	324724	30.8	0.0039	-45.2
tig00000039_1	mir-83	RF00812	201752	201640	24.3	0.0059	-22.9
tig00000041_1	mir-449	RF00711	32967	33053	28.9	0.00012	-96.6
tig00000337_1	MIR168	RF00677	790654	790535	24.1	0.0031	-254.5
tig00000032_2	mir-194	RF00257	49051	49134	29.6	0.0004	-21.8
tig00000007_1	mir-541	RF00777	461911	461979	27.1	0.0079	-119.1
tig00000009_1	MIR403	RF00842	349111	349015	26.8	0.0082	-113.3
tig00000032_1	mir-33	RF00667	49060	49124	29.5	0.00036	-102
tig00000056_1	mir-598	RF01059	8418	8488	31.1	0.0041	-4
tig00000058_1	mir-299	RF00756	17733	17673	37.8	1.5e-06	-252.5
tig00000058_10	mir-299	RF00756	34963	34914	28	0.0013	-11.1
tig00000058_11	mir-299	RF00756	13061	13120	25.2	0.0092	-4.5
tig00000058_12	mir-299	RF00756	47074	47133	25.2	0.0092	-8.3
tig00000058_13	MIR405	RF00768	32527	32416	39.4	0.0019	-13.4
tig00000058_14	MIR405	RF00768	865	978	37.3	0.0058	-42.2
tig00000058_15	MIR405	RF00768	34878	34991	37.3	0.0058	-35.9
tig00000058_2	mir-299	RF00756	17673	17733	37.1	2.4e-06	-246.1
tig00000058_3	mir-299	RF00756	8295	8354	32	8.2e-05	-21
tig00000058_4	mir-299	RF00756	42308	42367	32	8.2e-05	-4.9
tig00000058_5	mir-299	RF00756	8354	8295	31.1	0.00015	-21
tig00000058_6	mir-299	RF00756	42367	42308	31.1	0.00015	-4.9
tig00000058_7	mir-299	RF00756	901	950	29.2	0.0006	-26.2
tig00000058_8	mir-299	RF00756	34914	34963	29.2	0.0006	-11.1
tig00000058_9	mir-299	RF00756	950	901	28	0.0013	-26.2
tig00000339_1	mir-598	RF01059	863303	863398	31.1	0.0042	-23.6
tig00000340_1	mir-598	RF01059	613901	613806	35.4	0.00038	-852.6
rRNA
tig00000105_1	5_8S_rRNA	RF00002	4948	4799	146.8	9.5e-39	-964.8
tig00000105_2	5_8S_rRNA	RF00002	13657	13508	146.8	9.5e-39	-1021
tig00000105_3	5_8S_rRNA	RF00002	22366	22217	146.8	9.5e-39	-1021
tig00000341_1	5_8S_rRNA	RF00002	3200	3051	146.8	9.5e-39	-1030.9
tig00000341_2	5_8S_rRNA	RF00002	11909	11760	146.8	9.5e-39	-1021
tig00000341_3	5_8S_rRNA	RF00002	20618	20469	146.8	9.5e-39	-479.1
tig00000105_1	5S_rRNA	RF00001	772	892	78.2	3.5e-16	-964.8
tig00000105_2	5S_rRNA	RF00001	9481	9601	78.2	3.5e-16	-1021
tig00000105_3	5S_rRNA	RF00001	18190	18310	78.2	3.5e-16	-1021
tig00000105_4	5S_rRNA	RF00001	26899	27019	78.2	3.5e-16	-27.5
tig00000337_1	5S_rRNA	RF00001	478435	478555	78.2	3.5e-16	-254.5
tig00000341_1	5S_rRNA	RF00001	7733	7853	78.2	3.5e-16	-1030.9
tig00000341_2	5S_rRNA	RF00001	16442	16562	78.2	3.5e-16	-1021
tig00000105_1	LSU_rRNA_archaea	RF02540	4959	1589	1516.5	0	-964.8
tig00000105_1	LSU_rRNA_archaea	RF02540	29532	27625	900.9	4.8e-282	-964.8
tig00000105_1	LSU_rRNA_bacteria	RF02541	4960	1604	1291.2	0	-964.8
tig00000105_1	LSU_rRNA_bacteria	RF02541	29532	27708	743.3	4.2e-246	-964.8
tig00000105_1	LSU_rRNA_eukarya	RF02543	29532	27523	2021.5	0	-964.8
tig00000105_1	LSU_rRNA_eukarya	RF02543	4711	1396	3246.9	0	-964.8
tig00000105_1	PK-G12rRNA	RF01118	2124	2016	51.2	1.3e-10	-964.8
tig00000105_2	LSU_rRNA_archaea	RF02540	13668	10298	1516.5	0	-1021
tig00000105_2	LSU_rRNA_bacteria	RF02541	13669	10313	1291.2	0	-1021
tig00000105_2	LSU_rRNA_eukarya	RF02543	13420	10105	3246.9	0	-1021
tig00000105_2	PK-G12rRNA	RF01118	10833	10725	51.2	1.3e-10	-1021
tig00000105_3	LSU_rRNA_archaea	RF02540	22377	19007	1516.5	0	-1021
tig00000105_3	LSU_rRNA_bacteria	RF02541	22378	19022	1291.2	0	-1021
tig00000105_3	LSU_rRNA_eukarya	RF02543	22129	18814	3246.9	0	-1021
tig00000105_3	PK-G12rRNA	RF01118	19542	19434	51.2	1.3e-10	-1021
tig00000105_4	PK-G12rRNA	RF01118	28251	28143	51.2	1.3e-10	-27.5
tig00000341_1	LSU_rRNA_archaea	RF02540	3213	1	1446.7	0	-1030.9
tig00000341_1	LSU_rRNA_archaea	RF02540	11920	8550	1516.5	0	-1030.9
tig00000341_1	LSU_rRNA_bacteria	RF02541	3212	1	1232.4	0	-1030.9
tig00000341_1	LSU_rRNA_bacteria	RF02541	11921	8565	1291.2	0	-1030.9
tig00000341_1	LSU_rRNA_eukarya	RF02543	2963	1	3001.7	0	-1030.9
tig00000341_1	LSU_rRNA_eukarya	RF02543	11672	8357	3246.9	0	-1030.9
tig00000341_1	PK-G12rRNA	RF01118	376	268	51.2	1.3e-10	-1030.9
tig00000341_2	LSU_rRNA_archaea	RF02540	20629	17259	1516.5	0	-1021
tig00000341_2	LSU_rRNA_bacteria	RF02541	20630	17274	1291.2	0	-1021
tig00000341_2	LSU_rRNA_eukarya	RF02543	20381	17066	3246.9	0	-1021
tig00000341_2	PK-G12rRNA	RF01118	9085	8977	51.2	1.3e-10	-1021
tig00000341_3	PK-G12rRNA	RF01118	17794	17686	51.2	1.3e-10	-479.1
tig00000105_1	SSU_rRNA_archaea	RF01959	6784	5016	659	4.6e-194	-964.8
tig00000105_1	SSU_rRNA_bacteria	RF00177	6789	5014	560.1	2.8e-178	-964.8
tig00000105_1	SSU_rRNA_eukarya	RF01960	6784	5019	1753.1	0	-964.8
tig00000105_1	SSU_rRNA_microsporidia	RF02542	6784	5019	865.7	6.8e-264	-964.8
tig00000105_2	SSU_rRNA_archaea	RF01959	15493	13725	659	4.6e-194	-1021
tig00000105_2	SSU_rRNA_bacteria	RF00177	15498	13723	560.1	2.8e-178	-1021
tig00000105_2	SSU_rRNA_eukarya	RF01960	15493	13728	1753.1	0	-1021
tig00000105_2	SSU_rRNA_microsporidia	RF02542	15493	13728	865.7	6.8e-264	-1021
tig00000105_3	SSU_rRNA_archaea	RF01959	24202	22434	659	4.6e-194	-1021
tig00000105_3	SSU_rRNA_bacteria	RF00177	24207	22432	560.1	2.8e-178	-1021
tig00000105_3	SSU_rRNA_eukarya	RF01960	24202	22437	1753.1	0	-1021
tig00000105_3	SSU_rRNA_microsporidia	RF02542	24202	22437	865.7	6.8e-264	-1021
tig00000337_1	SSU_rRNA_eukarya	RF01960	488754	488507	57.8	1.7e-14	-254.5
tig00000337_1	SSU_rRNA_microsporidia	RF02542	488720	488638	24.9	0.00011	-254.5
tig00000341_1	SSU_rRNA_archaea	RF01959	5036	3268	659	4.6e-194	-1030.9
tig00000341_1	SSU_rRNA_bacteria	RF00177	22459	20684	560.1	2.8e-178	-1030.9
tig00000341_1	SSU_rRNA_bacteria	RF00177	5041	3266	560.1	2.8e-178	-1030.9
tig00000341_1	SSU_rRNA_eukarya	RF01960	5036	3271	1753.1	0	-1030.9
tig00000341_1	SSU_rRNA_microsporidia	RF02542	5036	3271	865.7	6.8e-264	-1030.9
tig00000341_2	SSU_rRNA_archaea	RF01959	13745	11977	659	4.6e-194	-1021
tig00000341_2	SSU_rRNA_bacteria	RF00177	13750	11975	560.1	2.8e-178	-1021
tig00000341_2	SSU_rRNA_eukarya	RF01960	13745	11980	1753.1	0	-1021
tig00000341_2	SSU_rRNA_microsporidia	RF02542	13745	11980	865.7	6.8e-264	-1021
tig00000341_3	SSU_rRNA_archaea	RF01959	22454	20686	659	4.6e-194	-479.1
tig00000341_3	SSU_rRNA_eukarya	RF01960	22454	20689	1753.1	0	-479.1
tig00000341_3	SSU_rRNA_microsporidia	RF02542	22454	20689	865.7	6.8e-264	-479.1
tig00000014_1	5_8S_rRNA	RF00002	528504	528355	146.8	1.1e-38	-830.5
tig00000340_1	5_8S_rRNA	RF00002	912123	911974	146.8	1.1e-38	-852.6
tig00000007_1	5S_rRNA	RF00001	368041	368161	79.3	2.2e-16	-119.1
tig00000014_1	5S_rRNA	RF00001	524325	524445	78.2	4.2e-16	-830.5
tig00000340_1	5S_rRNA	RF00001	907947	908067	78.2	4.2e-16	-852.6
tig00000014_1	LSU_rRNA_archaea	RF02540	528515	525152	1490.6	0	-830.5
tig00000014_1	LSU_rRNA_bacteria	RF02541	528516	525167	1267.9	0	-830.5
tig00000014_1	LSU_rRNA_eukarya	RF02543	528268	524959	3209.6	0	-830.5
tig00000014_1	PK-G12rRNA	RF01118	525687	525579	51.2	1.6e-10	-830.5
tig00000058_1	LSU_rRNA_archaea	RF02540	29072	31420	437.7	1.8e-135	-252.5
tig00000058_1	LSU_rRNA_bacteria	RF02541	29073	31473	702.4	2.6e-232	-252.5
tig00000340_1	LSU_rRNA_archaea	RF02540	912134	908764	1516.5	0	-852.6
tig00000340_1	LSU_rRNA_bacteria	RF02541	912135	908779	1291.2	0	-852.6
tig00000340_1	LSU_rRNA_eukarya	RF02543	911886	908571	3246.9	0	-852.6
tig00000340_1	PK-G12rRNA	RF01118	909299	909191	51.2	1.6e-10	-852.6
tig00000014_1	SSU_rRNA_archaea	RF01959	530339	528572	647.2	1.8e-190	-830.5
tig00000014_1	SSU_rRNA_bacteria	RF00177	530344	528570	546.7	7.4e-174	-830.5
tig00000014_1	SSU_rRNA_eukarya	RF01960	530339	528575	1736.7	0	-830.5
tig00000014_1	SSU_rRNA_microsporidia	RF02542	530339	528575	859.1	8.7e-262	-830.5
tig00000058_1	SSU_rRNA_archaea	RF01959	2505	3813	272.6	1.8e-78	-252.5
tig00000058_1	SSU_rRNA_bacteria	RF00177	2500	3815	427.6	2.7e-135	-252.5
tig00000058_1	SSU_rRNA_microsporidia	RF02542	2847	3810	214.7	3.9e-63	-252.5
tig00000058_2	SSU_rRNA_archaea	RF01959	36518	37826	272.6	1.8e-78	-246.1
tig00000058_2	SSU_rRNA_bacteria	RF00177	36513	37828	427.6	2.7e-135	-246.1
tig00000058_2	SSU_rRNA_microsporidia	RF02542	36860	37823	214.7	3.9e-63	-246.1
tig00000340_1	SSU_rRNA_archaea	RF01959	913959	912191	618.1	9e-182	-852.6
tig00000340_1	SSU_rRNA_bacteria	RF00177	913960	912189	513.5	4e-163	-852.6
tig00000340_1	SSU_rRNA_eukarya	RF01960	913959	912194	1668.9	0	-852.6
tig00000340_1	SSU_rRNA_microsporidia	RF02542	913959	912194	822.3	1.9e-250	-852.6
ribozyme
tig00000337_1	RNase_MRP	RF00030	598004	597517	87.5	2.4e-23	-254.5
tig00000032_1	RNaseP_nuc	RF00009	42857	43168	54	5.6e-15	-102
sRNA
tig00000037_1	isrG	RF01390	107514	107786	19.9	0.0063	-43.2
tig00000037_1	isrG	RF01390	107742	107573	28.3	2.1e-05	-43.2
tig00000037_2	isrG	RF01390	107901	107747	28	2.7e-05	-22.4
tig00000039_1	CC0196	RF01519	108969	108912	24.2	0.0065	-22.9
tig00000039_1	isrG	RF01390	96068	96160	20.2	0.0051	-22.9
tig00000039_1	isrG	RF01390	175589	175774	31.3	2.9e-06	-22.9
tig00000041_1	isrG	RF01390	45648	45708	23.5	0.00055	-96.6
tig00000337_1	isrG	RF01390	521587	521641	21.3	0.0024	-254.5
tig00000337_2	isrG	RF01390	830937	830875	20.5	0.0041	-153.5
tig00002453_1	isrG	RF01390	98038	97956	25.1	0.00019	-70.72
tig00002451_1	RsmY	RF00195	66704	66596	22.4	0.0065	-132.3
tig00000009_1	isrF	RF01389	350739	350825	19.4	0.0075	-113.3
tig00000339_1	isrG	RF01390	543655	543758	25.8	0.00014	-23.6
tig00000339_2	isrG	RF01390	542655	542804	25.7	0.00014	-80.7
tig00002451_1	isrG	RF01390	246981	247263	33.3	8.7e-07	-132.3
tig00000009_1	Afu_309	RF01512	474500	474685	27.6	2.6e-05	-113.3
tig00000030_1	Afu_182	RF01496	275810	275559	31.7	0.0015	-7.7
tig00000058_1	RUF1	RF01578	47137	47297	31.7	0.00094	-252.5
tig00000058_2	RUF1	RF01578	13124	13284	31.7	0.00094	-246.1
tig00000032_1	CrcZ	RF01675	36638	36724	20.9	0.0034	-102
snRNA
tig00000337_1	U1	RF00003	900723	900576	37.5	5e-08	-254.5
tig00000337_2	U1_yeast	RF00488	900723	900518	61.8	1.6e-11	-153.5
tig00000339_1	U2	RF00004	553511	553703	145.1	2.2e-31	-23.6
tig00000339_1	U4	RF00015	392789	392643	112.4	7.2e-25	-23.6
tig00000339_2	U4	RF00015	306113	306206	25.6	0.0061	-80.7
tig00000033_1	U5	RF00020	197075	196957	70.1	5.6e-11	-38.4
tig00000059_1	U6	RF00026	16544	16439	83.3	3.4e-20	-28
snoRNA
tig00000028_1	sR52	RF01306	12763	12802	26.8	0.003	0
tig00000041_1	sR46	RF01130	3070	3126	26.4	0.00082	-96.6
tig00000041_2	sR20	RF01140	125430	125384	26.9	0.0032	-97.5
tig00000337_1	sR20	RF01140	52157	52208	25.8	0.0064	-254.5
tig00002449_1	sR52	RF01306	84917	84968	25.9	0.0048	-28.6
tig00000023_1	snoR44_J54	RF00357	137439	137351	31.4	0.0013	-21
tig00000041_1	Fungi_U3	RF01846	21260	21552	204.1	7.9e-54	-96.6
tig00000041_1	U3	RF00012	21260	21371	28.1	0.00038	-96.6
tig00000041_2	Plant_U3	RF01847	21261	21553	25.4	0.00016	-97.5
tig00000041_3	ACEA_U3	RF01848	21261	21553	42.7	6.3e-07	-97.5
tig00002453_1	SNORD14	RF00016	151036	150926	59.1	9.3e-12	-70.72
tig00000044_1	SNORD16	RF00138	46732	46831	28.2	0.0076	-14.7
tig00000035_1	SNORD36	RF00049	48093	48183	47.6	2.6e-06	-21.5
tig00000015_1	SNORD48	RF00282	19287	19225	22.7	0.0091	-14.7
tig00002449_1	SNORD48	RF00282	165275	165213	22.7	0.0091	-28.6
tig00000028_1	snoZ107_R87	RF00360	41760	41876	28.7	0.0013	0
tig00000035_1	snR47	RF01203	48094	48179	83.6	4.8e-10	-21.5
tig00000044_1	snR51	RF01214	54663	54575	87.4	9.9e-11	-14.7
tig00000044_2	snR87	RF01216	46728	46835	40.2	1.6e-05	-19.9
tig00000044_3	snR41	RF01218	55042	54949	91.3	2e-18	-18.1
tig00000054_1	snoR35	RF01281	112476	112554	26.6	0.0042	-13
tig00000337_1	Afu_264	RF01505	977152	977235	18.8	0.0063	-254.5
tig00000337_2	snR39	RF01197	579531	579451	36.4	0.00014	-153.5
tig00002449_1	snR13	RF01223	458813	458710	38.4	6.8e-05	-28.6
tig00002449_1	snR40	RF01201	1015771	1015841	50.3	1e-12	-28.6
tig00002453_1	DdR2	RF01569	151274	151213	19.4	0.005	-70.72
tig00002453_1	snR190	RF01249	151277	151131	49.4	4.2e-10	-70.72
tig00002449_1	snosnR54	RF00473	332349	332269	60.5	3.5e-16	-28.6
tig00000023_1	snosnR64	RF00509	137434	137386	24.9	7.8e-05	-21
tig00000337_1	snosnR66	RF00477	597404	597309	37.8	0.00024	-254.5
tig00002449_1	snosnR71	RF00479	204543	204633	68.4	5.3e-11	-28.6
tig00000037_1	ceN48	RF01638	103341	103433	30	0.0017	-43.2
tig00000039_1	snR43	RF01256	60635	60448	93.2	1.4e-19	-22.9
tig00000337_1	snR42	RF01265	384933	385081	43.1	1.9e-09	-254.5
tig00002449_1	snR3	RF01251	79519	79739	53.2	4.4e-08	-28.6
tig00000041_1	SCARNA7	RF01295	202619	202679	27.9	0.0002	-96.6
tig00000337_1	SCARNA7	RF01295	910642	910485	21.7	0.0074	-254.5
tig00000039_1	SCARNA18	RF00283	48402	48321	25	0.0052	-22.9
tig00000339_1	sR20	RF01140	216386	216333	25.4	0.0098	-23.6
tig00000339_1	sR52	RF01306	362202	362250	25.1	0.0096	-23.6
tig00000056_1	snR56	RF01188	54268	54331	20.9	0.0018	-4
tig00000339_1	snR56	RF01188	806353	806269	51.3	5.9e-13	-23.6
tig00000009_1	Plant_U3	RF01847	29598	29891	22.8	0.0012	-113.3
tig00000009_1	U3	RF00012	29597	29708	28.4	0.00036	-113.3
tig00000009_2	ACEA_U3	RF01848	29598	29891	44.4	3e-07	-15.6
tig00000009_2	Fungi_U3	RF01846	29597	29890	205.9	2.9e-54	-15.6
tig00000339_1	Fungi_U3	RF01846	724508	724410	22	0.007	-23.6
tig00000056_1	snosnR61	RF00476	54267	54352	59.1	1.8e-15	-4
tig00000339_1	SNORD18	RF00093	381569	381664	49.2	1.1e-07	-23.6
tig00000007_1	SNORD24	RF00069	610019	610099	42.9	8.3e-06	-119.1
tig00002451_1	SNORD27	RF00086	161020	160947	50.8	6.5e-08	-132.3
tig00000007_1	snR4	RF01244	27726	27870	33.4	0.00018	-119.1
tig00000007_1	snR67	RF01177	247073	246987	59.5	1.1e-15	-119.1
tig00000007_1	snoR53Y	RF01279	246892	246812	30	0.0048	-119.1
tig00000009_2	DdR1	RF01559	69474	69443	19.2	0.0067	-15.6
tig00000018_1	snR77	RF01181	36832	36897	18.7	0.0081	-74.1
tig00000030_1	Afu_328	RF02403	83380	83423	19.3	0.0054	-7.7
tig00000030_1	snR79	RF01184	176654	176579	48.8	4.8e-12	-7.7
tig00000056_1	TtnuCD8	RF02285	54289	54351	19.1	0.009	-4
tig00000098_1	snR45	RF01266	29607	29802	19.5	0.003	-45.5
tig00000339_1	snR63	RF01259	579508	579544	20.9	0.0049	-23.6
tig00000339_2	snoU18	RF01159	381572	381607	21	0.0017	-80.7
tig00002451_1	snR73	RF01207	160846	160745	41.3	7.8e-10	-132.3
tig00002451_1	snR75	RF01185	161242	161160	65.5	1.7e-17	-132.3
tig00002451_1	snR77	RF01181	161581	161502	60.7	6.5e-16	-132.3
tig00002451_1	snR78	RF01176	161754	161675	36.9	0.0017	-132.3
tig00002451_2	snR76	RF01209	161419	161329	81.7	1.2e-18	-23.9
tig00000009_1	snosnR48	RF00471	506437	506341	71.7	1.3e-08	-113.3
tig00000056_1	snosnR55	RF00472	54058	54131	39.7	2.4e-09	-4
tig00000056_2	snosnR57	RF00474	53885	53976	82.1	9.1e-15	-19.5
tig00000339_1	snosnR69	RF00475	17056	17145	40.1	0.00027	-23.6
tig00000030_1	snoR38	RF00213	83374	83457	58.7	9.6e-09	-7.7
tig00002451_1	SNORD65	RF00571	161578	161535	19.1	0.0057	-132.3
tig00000009_1	SNORA73	RF00045	474566	474685	31.6	1e-05	-113.3
tig00000007_2	snR32	RF01247	304021	304184	69.9	5.4e-11	-44.5
tig00000009_1	snR30	RF01271	474488	474685	34.4	7.4e-08	-113.3
tig00000014_1	snR49	RF01239	87898	88045	55.4	1.2e-09	-830.5
tig00000018_1	snR11	RF01260	58477	58649	26	0.00056	-74.1
tig00000030_1	snR10	RF01258	275802	275557	183.9	3.7e-42	-7.7
tig00000030_1	snR8	RF01248	308364	308211	59.7	3.5e-10	-7.7
tig00000033_1	snR37	RF01267	265613	265331	39.6	4.7e-08	-38.4
tig00000058_1	TtnuHACA18	RF02325	32443	32538	36.4	0.0014	-252.5
tig00000339_1	snR36	RF01242	392521	392354	77.6	2.2e-14	-23.6
tig00000339_1	snR44	RF01262	658621	658760	78.3	3.6e-15	-23.6
tig00000339_2	snR191	RF01263	336085	336361	91.6	3.4e-21	-80.7
tig00000340_1	snR5	RF01252	113023	113184	48.4	4.8e-07	-852.6
tig00000340_1	snR82	RF01261	560044	560192	32.1	7.4e-05	-852.6
tig00000340_1	snoU85	RF01296	66744	66686	21.1	0.0033	-852.6
tig00000340_2	snR46	RF01253	832469	832296	47	2.3e-07	-42.2
tig00000340_3	snR35	RF01255	639570	639689	25.9	0.0049	-34.9
tig00000340_4	snR31	RF01257	13966	14163	29.6	0.0018	-115.7
tig00000340_1	snopsi28S-3327	RF00544	832472	832369	30.7	0.0033	-852.6
tig00002451_1	SCARNA7	RF01295	312683	312828	26.1	0.0007	-132.3
tRNA
tig00000023_1	tRNA	RF00005	128820	128906	57.2	1.2e-11	-21
tig00000023_1	tRNA	RF00005	184951	185022	62.1	5.2e-13	-21
tig00000023_1	tRNA	RF00005	89610	89682	64.7	9.4e-14	-21
tig00000023_1	tRNA	RF00005	89533	89605	67	2.2e-14	-21
tig00000028_1	tRNA	RF00005	152202	152098	47	8.3e-09	0
tig00000028_1	tRNA	RF00005	211977	212069	47.2	7.5e-09	0
tig00000028_1	tRNA	RF00005	173065	172992	50.6	8.6e-10	0
tig00000028_1	tRNA	RF00005	180811	180730	54.1	9e-11	0
tig00000028_1	tRNA	RF00005	239908	239979	57.6	9.3e-12	0
tig00000028_1	tRNA	RF00005	173246	173318	64.2	1.3e-13	0
tig00000028_1	tRNA	RF00005	180634	180562	64.7	9.4e-14	0
tig00000028_2	tRNA	RF00005	181460	181541	54.1	9e-11	-45.2
tig00000035_1	tRNA	RF00005	234653	234726	64.2	1.3e-13	-21.5
tig00000035_1	tRNA	RF00005	27611	27683	64.7	9.4e-14	-21.5
tig00000035_1	tRNA	RF00005	27534	27606	67	2.2e-14	-21.5
tig00000037_1	tRNA	RF00005	148076	147971	47	8.8e-09	-43.2
tig00000037_1	tRNA	RF00005	66320	66390	55.3	4e-11	-43.2
tig00000037_1	tRNA	RF00005	227073	227145	55.7	3.2e-11	-43.2
tig00000037_1	tRNA	RF00005	66242	66313	56.5	1.9e-11	-43.2
tig00000037_1	tRNA	RF00005	88550	88479	56.5	1.9e-11	-43.2
tig00000037_1	tRNA	RF00005	55928	55841	57.1	1.3e-11	-43.2
tig00000037_1	tRNA	RF00005	154013	154094	59.6	2.6e-12	-43.2
tig00000037_1	tRNA	RF00005	98177	98249	64.7	9.4e-14	-43.2
tig00000037_1	tRNA	RF00005	98100	98172	67	2.2e-14	-43.2
tig00000037_1	tRNA	RF00005	79188	79117	67.9	1.2e-14	-43.2
tig00000037_2	tRNA	RF00005	154240	154321	59.6	2.6e-12	-22.4
tig00000037_3	tRNA	RF00005	160973	160892	59.6	2.6e-12	-27.6
tig00000039_1	tRNA	RF00005	183368	183439	62.1	5.2e-13	-22.9
tig00000041_1	tRNA	RF00005	187394	187486	51.5	4.7e-10	-96.6
tig00000041_1	tRNA	RF00005	183980	183899	54.1	9e-11	-96.6
tig00000041_1	tRNA	RF00005	212711	212782	56.5	1.9e-11	-96.6
tig00000041_2	tRNA	RF00005	184134	184053	54.1	9e-11	-97.5
tig00000041_3	tRNA	RF00005	187179	187260	54.1	9e-11	-97.5
tig00000044_1	tRNA	RF00005	94923	95027	47	8.3e-09	-14.7
tig00000044_1	tRNA	RF00005	97619	97546	55.2	4.3e-11	-14.7
tig00000044_1	tRNA	RF00005	97536	97464	55.7	3.2e-11	-14.7
tig00000048_1	tRNA	RF00005	104753	104826	55.2	4.3e-11	-25.4
tig00000048_1	tRNA	RF00005	104832	104904	55.7	3.2e-11	-25.4
tig00000052_1	tRNA	RF00005	26696	26815	46.3	1.4e-08	-39
tig00000052_1	tRNA	RF00005	1882	1812	55.3	4e-11	-39
tig00000052_1	tRNA	RF00005	147339	147268	58.7	4.6e-12	-39
tig00000052_2	tRNA	RF00005	142623	142693	55.3	4e-11	-21.7
tig00000054_1	tRNA	RF00005	110835	110906	57	1.4e-11	-13
tig00000337_1	tRNA	RF00005	231855	231959	47	8.3e-09	-254.5
tig00000337_1	tRNA	RF00005	949723	949639	47.2	7.4e-09	-254.5
tig00000337_1	tRNA	RF00005	990388	990295	49.9	1.3e-09	-254.5
tig00000337_1	tRNA	RF00005	601526	601455	50.8	7.3e-10	-254.5
tig00000337_1	tRNA	RF00005	267318	267237	54.1	9e-11	-254.5
tig00000337_1	tRNA	RF00005	38998	39068	55.3	4e-11	-254.5
tig00000337_1	tRNA	RF00005	599649	599578	57	1.4e-11	-254.5
tig00000337_1	tRNA	RF00005	191346	191433	57.1	1.3e-11	-254.5
tig00000337_1	tRNA	RF00005	705468	705540	65.9	4.4e-14	-254.5
tig00000337_1	tRNA	RF00005	307353	307281	67	2.2e-14	-254.5
tig00000337_2	tRNA	RF00005	540956	541060	47	8.3e-09	-153.5
tig00000337_2	tRNA	RF00005	991004	990911	49.9	1.3e-09	-153.5
tig00000337_2	tRNA	RF00005	705235	705154	54.1	9e-11	-153.5
tig00000337_2	tRNA	RF00005	421938	421868	55.3	4e-11	-153.5
tig00000337_2	tRNA	RF00005	38919	38990	56.5	1.9e-11	-153.5
tig00000337_3	tRNA	RF00005	338285	338356	56.5	1.9e-11	-26.9
tig00000337_4	tRNA	RF00005	601118	601047	56.5	1.9e-11	-22.5
tig00002449_1	tRNA	RF00005	112674	112590	47.2	7.4e-09	-28.6
tig00002449_1	tRNA	RF00005	130478	130568	48.9	2.4e-09	-28.6
tig00002449_1	tRNA	RF00005	919330	919400	55.3	4e-11	-28.6
tig00002449_1	tRNA	RF00005	887009	886937	55.9	2.7e-11	-28.6
tig00002449_1	tRNA	RF00005	578815	578886	56.5	1.9e-11	-28.6
tig00002449_1	tRNA	RF00005	894623	894694	56.5	1.9e-11	-28.6
tig00002449_1	tRNA	RF00005	277483	277570	57.1	1.3e-11	-28.6
tig00002449_1	tRNA	RF00005	741981	741894	57.1	1.3e-11	-28.6
tig00002449_1	tRNA	RF00005	95464	95393	57.6	9.3e-12	-28.6
tig00002449_1	tRNA	RF00005	95669	95740	61.8	6.1e-13	-28.6
tig00002449_1	tRNA	RF00005	153581	153508	62.3	4.5e-13	-28.6
tig00002449_1	tRNA	RF00005	507784	507711	64	1.5e-13	-28.6
tig00002449_1	tRNA	RF00005	123801	123874	64.2	1.3e-13	-28.6
tig00002449_1	tRNA	RF00005	631698	631769	64.7	9.8e-14	-28.6
tig00002449_1	tRNA	RF00005	554291	554363	64.8	8.8e-14	-28.6
tig00002449_1	tRNA	RF00005	112582	112510	65.9	4.4e-14	-28.6
tig00002449_2	tRNA	RF00005	653902	653986	47.2	7.4e-09	-35.5
tig00002449_2	tRNA	RF00005	1020535	1020463	64.7	9.4e-14	-35.5
tig00002449_2	tRNA	RF00005	538207	538135	65.9	4.4e-14	-35.5
tig00002453_1	tRNA	RF00005	276361	276480	46.3	1.4e-08	-70.72
tig00002453_1	tRNA	RF00005	116843	116934	51.6	4.5e-10	-70.72
tig00002453_1	tRNA	RF00005	298375	298302	64	1.5e-13	-70.72
tig00002455_1	tRNA	RF00005	35221	35293	64.7	9.4e-14	-23.6
tig00002455_1	tRNA	RF00005	56899	56827	65.9	4.4e-14	-23.6
tig00002455_1	tRNA	RF00005	35144	35216	67	2.2e-14	-23.6
tig00000023_1	tRNA-Sec	RF01852	89532	89605	36	3.4e-05	-21
tig00000035_1	tRNA-Sec	RF01852	27534	27605	33	0.00021	-21.5
tig00000037_1	tRNA-Sec	RF01852	98100	98171	33	0.00021	-43.2
tig00000037_1	tRNA-Sec	RF01852	154240	154320	33.9	0.00012	-43.2
tig00000037_2	tRNA-Sec	RF01852	160973	160893	33.9	0.00012	-22.4
tig00000037_3	tRNA-Sec	RF01852	154013	154093	33.9	0.00012	-27.6
tig00000337_1	tRNA-Sec	RF01852	307354	307281	36	3.4e-05	-254.5
tig00002449_1	tRNA-Sec	RF01852	153581	153509	30.4	0.00099	-28.6
tig00002449_1	tRNA-Sec	RF01852	631697	631769	33.3	0.00017	-28.6
tig00002449_1	tRNA-Sec	RF01852	95669	95739	38.6	7.5e-06	-28.6
tig00002455_1	tRNA-Sec	RF01852	35144	35215	33	0.00021	-23.6
tig00000007_1	tRNA	RF00005	673476	673563	44.8	4.4e-08	-119.1
tig00000007_1	tRNA	RF00005	135540	135454	44.9	3.9e-08	-119.1
tig00000007_1	tRNA	RF00005	132372	132282	48.9	2.9e-09	-119.1
tig00000007_1	tRNA	RF00005	164228	164301	53	2.2e-10	-119.1
tig00000007_1	tRNA	RF00005	75515	75588	55.2	5.1e-11	-119.1
tig00000007_1	tRNA	RF00005	75597	75669	55.7	3.8e-11	-119.1
tig00000007_1	tRNA	RF00005	635161	635231	58.6	5.8e-12	-119.1
tig00000007_1	tRNA	RF00005	622200	622129	58.6	5.9e-12	-119.1
tig00000007_1	tRNA	RF00005	628898	628979	59.6	3.1e-12	-119.1
tig00000007_1	tRNA	RF00005	169003	169074	61.7	8.1e-13	-119.1
tig00000007_2	tRNA	RF00005	164421	164494	53	2.2e-10	-44.5
tig00000007_2	tRNA	RF00005	379209	379282	55.2	5.1e-11	-44.5
tig00000007_2	tRNA	RF00005	379287	379359	55.7	3.8e-11	-44.5
tig00000007_2	tRNA	RF00005	169796	169867	61.7	8.1e-13	-44.5
tig00000007_3	tRNA	RF00005	169881	169952	61.7	8.1e-13	-14.2
tig00000009_1	tRNA	RF00005	577719	577810	49.3	2.4e-09	-113.3
tig00000009_1	tRNA	RF00005	203985	204066	54.1	1.1e-10	-113.3
tig00000009_1	tRNA	RF00005	529952	530025	55.2	5.1e-11	-113.3
tig00000009_1	tRNA	RF00005	446310	446240	55.3	4.8e-11	-113.3
tig00000009_1	tRNA	RF00005	530036	530108	55.7	3.8e-11	-113.3
tig00000009_1	tRNA	RF00005	435906	435977	56.5	2.3e-11	-113.3
tig00000009_1	tRNA	RF00005	570973	570902	56.5	2.3e-11	-113.3
tig00000009_1	tRNA	RF00005	434632	434549	59.2	4e-12	-113.3
tig00000009_1	tRNA	RF00005	341064	341145	59.6	3.1e-12	-113.3
tig00000009_1	tRNA	RF00005	67711	67783	64.7	1.1e-13	-113.3
tig00000009_1	tRNA	RF00005	204218	204290	65.1	8.8e-14	-113.3
tig00000009_1	tRNA	RF00005	67634	67706	67	2.6e-14	-113.3
tig00000009_2	tRNA	RF00005	570895	570825	55.3	4.8e-11	-15.6
tig00000009_2	tRNA	RF00005	347259	347340	59.6	3.1e-12	-15.6
tig00000014_1	tRNA	RF00005	333780	333877	43.2	1.2e-07	-830.5
tig00000014_1	tRNA	RF00005	378465	378549	47.2	9e-09	-830.5
tig00000014_1	tRNA	RF00005	272260	272330	55.3	4.8e-11	-830.5
tig00000014_1	tRNA	RF00005	272182	272253	56.5	2.3e-11	-830.5
tig00000014_1	tRNA	RF00005	333388	333317	57	1.7e-11	-830.5
tig00000014_1	tRNA	RF00005	198559	198472	57.1	1.6e-11	-830.5
tig00000014_1	tRNA	RF00005	198655	198568	57.1	1.6e-11	-830.5
tig00000014_1	tRNA	RF00005	198328	198257	57.6	1.1e-11	-830.5
tig00000014_1	tRNA	RF00005	404829	404748	59.6	3.1e-12	-830.5
tig00000014_1	tRNA	RF00005	217229	217158	61.7	8.1e-13	-830.5
tig00000014_1	tRNA	RF00005	5131	5059	65.2	8.6e-14	-830.5
tig00000014_2	tRNA	RF00005	97282	97210	65.2	8.6e-14	-8.3
tig00000018_1	tRNA	RF00005	109807	109723	49.2	2.6e-09	-74.1
tig00000018_1	tRNA	RF00005	179867	179958	51.6	5.4e-10	-74.1
tig00000018_1	tRNA	RF00005	409116	409043	53	2.2e-10	-74.1
tig00000018_1	tRNA	RF00005	214283	214364	54.1	1.1e-10	-74.1
tig00000018_1	tRNA	RF00005	15791	15721	56	3e-11	-74.1
tig00000018_1	tRNA	RF00005	11806	11877	56.5	2.3e-11	-74.1
tig00000018_1	tRNA	RF00005	313268	313339	57.6	1.1e-11	-74.1
tig00000018_1	tRNA	RF00005	122442	122371	63.7	2.1e-13	-74.1
tig00000018_1	tRNA	RF00005	279489	279417	64.7	1.1e-13	-74.1
tig00000018_1	tRNA	RF00005	279566	279494	67	2.6e-14	-74.1
tig00000018_2	tRNA	RF00005	409585	409658	53	2.2e-10	-64.9
tig00000018_2	tRNA	RF00005	390569	390498	56.5	2.3e-11	-64.9
tig00000018_2	tRNA	RF00005	219795	219724	61.8	7.4e-13	-64.9
tig00000021_1	tRNA	RF00005	131540	131467	55.2	5.1e-11	-14.6
tig00000021_1	tRNA	RF00005	3394	3464	55.3	4.8e-11	-14.6
tig00000021_1	tRNA	RF00005	131461	131389	55.7	3.8e-11	-14.6
tig00000021_1	tRNA	RF00005	269801	269730	56.5	2.3e-11	-14.6
tig00000021_1	tRNA	RF00005	3316	3387	56.5	2.3e-11	-14.6
tig00000021_1	tRNA	RF00005	76322	76403	60.8	1.4e-12	-14.6
tig00000021_1	tRNA	RF00005	55103	55176	64	1.8e-13	-14.6
tig00000021_1	tRNA	RF00005	83160	83089	64.7	1.2e-13	-14.6
tig00000021_1	tRNA	RF00005	55185	55257	65.9	5.3e-14	-14.6
tig00000030_1	tRNA	RF00005	57641	57738	43.2	1.2e-07	-7.7
tig00000030_1	tRNA	RF00005	304067	303994	55.2	5.1e-11	-7.7
tig00000030_1	tRNA	RF00005	303988	303916	55.7	3.8e-11	-7.7
tig00000030_1	tRNA	RF00005	176891	176820	57	1.7e-11	-7.7
tig00000030_1	tRNA	RF00005	317165	317093	59.7	2.9e-12	-7.7
tig00000030_2	tRNA	RF00005	317723	317651	59.7	2.9e-12	-17.7
tig00000032_1	tRNA	RF00005	31096	31167	58.6	5.9e-12	-102
tig00000032_1	tRNA	RF00005	41185	41258	64	1.8e-13	-102
tig00000033_1	tRNA	RF00005	171978	171881	43.2	1.2e-07	-38.4
tig00000033_1	tRNA	RF00005	121861	121791	55.3	4.8e-11	-38.4
tig00000033_1	tRNA	RF00005	39687	39616	56.5	2.3e-11	-38.4
tig00000033_1	tRNA	RF00005	159638	159566	65.9	5.3e-14	-38.4
tig00000033_1	tRNA	RF00005	26446	26518	67	2.6e-14	-38.4
tig00000033_1	tRNA	RF00005	121949	121878	69.6	4.8e-15	-38.4
tig00000033_2	tRNA	RF00005	233697	233767	55.3	4.8e-11	-11.4
tig00000033_2	tRNA	RF00005	74668	74739	56.5	2.3e-11	-11.4
tig00000056_1	tRNA	RF00005	25889	25807	47.4	8e-09	-4
tig00000056_1	tRNA	RF00005	25798	25726	65.9	5.3e-14	-4
tig00000058_1	tRNA	RF00005	4021	4104	42.7	1.6e-07	-252.5
tig00000058_1	tRNA	RF00005	2090	2161	43.8	8.2e-08	-252.5
tig00000058_1	tRNA	RF00005	4365	4435	45.8	2.2e-08	-252.5
tig00000058_1	tRNA	RF00005	4291	4363	47.8	6.1e-09	-252.5
tig00000058_1	tRNA	RF00005	4819	4891	49	2.9e-09	-252.5
tig00000058_1	tRNA	RF00005	2016	2088	52.9	2.3e-10	-252.5
tig00000058_1	tRNA	RF00005	2327	2397	53.6	1.5e-10	-252.5
tig00000058_1	tRNA	RF00005	147	218	54.7	7.4e-11	-252.5
tig00000058_1	tRNA	RF00005	6304	6386	55.9	3.4e-11	-252.5
tig00000058_1	tRNA	RF00005	456	526	57.9	9e-12	-252.5
tig00000058_1	tRNA	RF00005	31507	31578	58.6	5.8e-12	-252.5
tig00000058_1	tRNA	RF00005	2250	2321	60.6	1.6e-12	-252.5
tig00000058_1	tRNA	RF00005	13267	13338	64.5	1.3e-13	-252.5
tig00000058_1	tRNA	RF00005	1022	1093	65	9.4e-14	-252.5
tig00000058_1	tRNA	RF00005	4188	4259	65.4	7.6e-14	-252.5
tig00000058_1	tRNA	RF00005	3859	3929	67	2.7e-14	-252.5
tig00000058_2	tRNA	RF00005	38034	38117	42.7	1.6e-07	-246.1
tig00000058_2	tRNA	RF00005	36103	36174	43.8	8.2e-08	-246.1
tig00000058_2	tRNA	RF00005	38378	38448	45.8	2.2e-08	-246.1
tig00000058_2	tRNA	RF00005	38304	38376	47.8	6.1e-09	-246.1
tig00000058_2	tRNA	RF00005	38832	38904	49	2.9e-09	-246.1
tig00000058_2	tRNA	RF00005	36029	36101	52.9	2.3e-10	-246.1
tig00000058_2	tRNA	RF00005	36340	36410	53.6	1.5e-10	-246.1
tig00000058_2	tRNA	RF00005	34160	34231	54.7	7.4e-11	-246.1
tig00000058_2	tRNA	RF00005	40317	40399	55.9	3.4e-11	-246.1
tig00000058_2	tRNA	RF00005	34469	34539	57.9	9e-12	-246.1
tig00000058_2	tRNA	RF00005	36263	36334	60.6	1.6e-12	-246.1
tig00000058_2	tRNA	RF00005	47280	47351	64.5	1.3e-13	-246.1
tig00000058_2	tRNA	RF00005	35035	35106	65	9.4e-14	-246.1
tig00000058_2	tRNA	RF00005	38201	38272	65.4	7.6e-14	-246.1
tig00000058_2	tRNA	RF00005	37872	37942	67	2.7e-14	-246.1
tig00000058_3	tRNA	RF00005	4654	4726	39	1.7e-06	-21
tig00000058_3	tRNA	RF00005	4112	4182	52	4.2e-10	-21
tig00000058_3	tRNA	RF00005	3937	4017	54.4	8.7e-11	-21
tig00000058_3	tRNA	RF00005	4439	4510	55.8	3.5e-11	-21
tig00000058_3	tRNA	RF00005	535	606	60.2	2.1e-12	-21
tig00000058_3	tRNA	RF00005	2414	2484	65.3	7.7e-14	-21
tig00000058_3	tRNA	RF00005	32569	32639	66.7	3.3e-14	-21
tig00000058_4	tRNA	RF00005	38667	38739	39	1.7e-06	-4.9
tig00000058_4	tRNA	RF00005	38125	38195	52	4.2e-10	-4.9
tig00000058_4	tRNA	RF00005	37950	38030	54.4	8.7e-11	-4.9
tig00000058_4	tRNA	RF00005	38452	38523	55.8	3.5e-11	-4.9
tig00000058_4	tRNA	RF00005	34548	34619	60.2	2.1e-12	-4.9
tig00000058_4	tRNA	RF00005	36427	36497	65.3	7.7e-14	-4.9
tig00000058_5	tRNA	RF00005	6391	6476	55.8	3.6e-11	-21
tig00000058_6	tRNA	RF00005	40404	40489	55.8	3.6e-11	-4.9
tig00000059_1	tRNA	RF00005	6344	6417	55.2	5.1e-11	-28
tig00000098_1	tRNA	RF00005	10343	10272	28.5	0.0016	-45.5
tig00000098_1	tRNA	RF00005	23026	23113	57.1	1.6e-11	-45.5
tig00000103_1	tRNA	RF00005	28616	28687	47.1	9.4e-09	-96.7
tig00000103_1	tRNA	RF00005	29015	29086	47.1	9.6e-09	-96.7
tig00000339_1	tRNA	RF00005	767042	767145	47.1	9.5e-09	-23.6
tig00000339_1	tRNA	RF00005	413489	413406	47.3	8.5e-09	-23.6
tig00000339_1	tRNA	RF00005	161622	161551	50.2	1.3e-09	-23.6
tig00000339_1	tRNA	RF00005	139132	139059	55.2	5.1e-11	-23.6
tig00000339_1	tRNA	RF00005	139048	138976	55.7	3.8e-11	-23.6
tig00000339_1	tRNA	RF00005	139390	139319	57.6	1.1e-11	-23.6
tig00000339_1	tRNA	RF00005	126766	126694	59.6	3.1e-12	-23.6
tig00000339_1	tRNA	RF00005	111013	110942	61.7	8.1e-13	-23.6
tig00000339_1	tRNA	RF00005	281125	281197	65.1	8.8e-14	-23.6
tig00000339_1	tRNA	RF00005	663609	663538	68.4	1.1e-14	-23.6
tig00000339_2	tRNA	RF00005	139536	139465	57.6	1.1e-11	-80.7
tig00000339_2	tRNA	RF00005	317012	316941	61.7	8.1e-13	-80.7
tig00000339_3	tRNA	RF00005	161766	161695	57.6	1.1e-11	-10.8
tig00000340_1	tRNA	RF00005	61021	61107	44.9	3.9e-08	-852.6
tig00000340_1	tRNA	RF00005	641129	641219	48.9	2.9e-09	-852.6
tig00000340_1	tRNA	RF00005	674059	673978	54.1	1.1e-10	-852.6
tig00000340_1	tRNA	RF00005	219318	219391	55.2	5.1e-11	-852.6
tig00000340_1	tRNA	RF00005	20751	20678	56.3	2.7e-11	-852.6
tig00000340_1	tRNA	RF00005	310559	310472	57.1	1.6e-11	-852.6
tig00000340_1	tRNA	RF00005	533514	533427	57.1	1.6e-11	-852.6
tig00000340_1	tRNA	RF00005	219617	219536	59.6	3.1e-12	-852.6
tig00000340_1	tRNA	RF00005	98894	98824	60	2.3e-12	-852.6
tig00000340_1	tRNA	RF00005	200957	201028	61.8	7.4e-13	-852.6
tig00000340_1	tRNA	RF00005	347239	347166	64	1.8e-13	-852.6
tig00000340_1	tRNA	RF00005	654230	654301	64.7	1.2e-13	-852.6
tig00000340_2	tRNA	RF00005	60915	61001	44.9	3.9e-08	-42.2
tig00000340_2	tRNA	RF00005	738828	738909	54.1	1.1e-10	-42.2
tig00000340_2	tRNA	RF00005	738392	738479	57.1	1.6e-11	-42.2
tig00002451_1	tRNA	RF00005	131949	131844	47	1.1e-08	-132.3
tig00002451_1	tRNA	RF00005	218895	218825	55.3	4.8e-11	-132.3
tig00000007_1	tRNA-Sec	RF01852	628898	628978	33.9	0.00015	-119.1
tig00000009_1	tRNA-Sec	RF01852	67634	67705	33	0.00025	-113.3
tig00000009_1	tRNA-Sec	RF01852	341064	341144	33.9	0.00015	-113.3
tig00000009_2	tRNA-Sec	RF01852	204218	204289	32.6	0.00032	-15.6
tig00000009_2	tRNA-Sec	RF01852	347259	347339	33.9	0.00015	-15.6
tig00000014_1	tRNA-Sec	RF01852	404829	404749	33.9	0.00015	-830.5
tig00000018_1	tRNA-Sec	RF01852	279566	279495	33	0.00025	-74.1
tig00000018_1	tRNA-Sec	RF01852	219795	219725	38.6	9e-06	-74.1
tig00000021_1	tRNA-Sec	RF01852	83161	83089	33.3	0.00021	-14.6
tig00000021_1	tRNA-Sec	RF01852	76322	76402	38.7	8.6e-06	-14.6
tig00000058_1	tRNA-Sec	RF01852	1021	1093	37.2	2.1e-05	-252.5
tig00000058_1	tRNA-Sec	RF01852	4653	4726	43	6.5e-07	-252.5
tig00000058_2	tRNA-Sec	RF01852	35034	35106	37.2	2.1e-05	-246.1
tig00000058_2	tRNA-Sec	RF01852	38666	38739	43	6.5e-07	-246.1
tig00000339_1	tRNA-Sec	RF01852	281125	281196	32.6	0.00032	-23.6
tig00000340_1	tRNA-Sec	RF01852	654229	654301	33.3	0.00021	-852.6
tig00000340_1	tRNA-Sec	RF01852	219617	219537	33.9	0.00015	-852.6
tig00000340_1	tRNA-Sec	RF01852	200957	201027	38.6	9e-06	-852.6

## Sheet: A1.5
Supplementary Data S2: non-coding RNAs predicted in the genome of Clavispora santaluciae - strain A1.5
Sequence	RNA family	Id	From_seq	To_seq	Score	Evalue	Score
Intron
tig00000028_1	Intron_gpI	RF00028	45484	45212	63.4	1.1e-14	-226.3
tig00000028_2	Intron_gpI	RF00028	39637	39226	26.7	0.00038	-111.7
IRES
tig00000001_1	IRES_Bip	RF00223	996464	996397	19.9	0.0017	-1262.2
tig00000001_1	IRES_Bip	RF00223	1461783	1461986	20.9	0.00084	-1262.2
tig00003407_1	IRES_Bip	RF00223	1757322	1757377	20.8	0.00094	-254.5
tig00000028_1	IRES_Cripavirus	RF00458	44320	44137	28.5	0.005	-226.3
tig00000014_1	IRES_Bip	RF00223	771369	771451	19.4	0.0019	-74.3
tig00000020_1	IRES_Bip	RF00223	512709	512814	23.3	0.00011	-35
tig00000020_1	IRES_n-myc	RF00226	484865	484940	15.8	0.0084	-35
Others-cis
tig00003407_1	K_chan_RES	RF00485	1299189	1299079	30.7	0.0012	-254.5
tig00000012_1	Hsp83_3_UTR	RF02400	345475	345322	19.2	0.0048	-140.2
tig00000016_1	R2_retro_el	RF00524	81538	81399	26.8	0.0026	-22.9
tig00000020_1	R2_retro_el	RF00524	540430	540610	25.5	0.0052	-35
CRISPR
tig00000016_1	CRISPR-DR23	RF01336	387155	387124	27.8	0.008	-22.9
Others-gene
tig00000001_3	NRON	RF00636	1734940	1734842	19.7	0.0053	-1262.2
tig00000012_1	Fungi_SRP	RF01502	229722	229982	106.7	2.9e-24	-140.2
tig00000012_1	Metazoa_SRP	RF00017	229681	229982	51.4	2.5e-11	-140.2
tig00000001_1	tmRNA	RF00023	1489501	1489458	18.1	0.0088	-1262.2
tig00000001_1	tmRNA	RF00023	2700110	2700153	18.1	0.0088	-1262.2
tig00000001_2	tmRNA	RF00023	1110786	1110829	18.1	0.0088	-1262.2
tig00000001_3	tmRNA	RF00023	1680471	1680428	18.1	0.0088	-1262.2
tig00003407_1	tmRNA	RF00023	935448	935405	18.1	0.0088	-254.5
tig00003407_2	tmRNA	RF00023	373289	373332	18.1	0.0088	-32.3
tig00000014_1	NRON	RF00636	20873	20992	20.3	0.0027	-74.3
tig00000014_1	alpha_tmRNA	RF01849	776337	776105	23.3	0.00016	-74.3
tig00000004_1	tmRNA	RF00023	327766	327809	18.1	0.0067	-80.9
tig00000009_2	tmRNA	RF00023	71505	71419	20.8	0.00099	-83.4
tig00000016_1	tmRNA	RF00023	764431	764474	18.1	0.0067	-22.9
tig00000016_1	tmRNA	RF00023	546786	546700	18.2	0.0062	-22.9
antisense
tig00000012_1	ctRNA_p42d	RF00489	625430	625399	25.2	0.0089	-140.2
lncRNA
tig00000001_2	DLX6-AS1_2	RF01888	2428761	2428895	20.2	0.002	-1262.2
tig00000001_1	MESTIT1_2	RF02149	1560367	1560226	18	0.0064	-1262.2
tig00000001_3	KCNQ1OT1_2	RF01947	1491585	1491693	18.5	0.0066	-1262.2
tig00003407_1	ST7-OT4_4	RF02190	378047	377918	21.2	0.00082	-254.5
tig00003407_2	TP53TG1_1	RF02195	1600324	1600417	19.5	0.0049	-32.3
tig00000009_1	DLX6-AS1_1	RF01887	274819	274918	19.5	0.0026	-47.2
tig00000004_1	SOX2OT_exon3	RF01953	777686	777830	17.1	0.0069	-80.9
tig00000003_3	Six3os1_2	RF02247	284226	284371	18.2	0.0068	-69.8
miRNA
tig00000001_2	mir-194	RF00257	999985	1000068	29.6	0.00042	-1262.2
tig00003407_2	mir-17	RF00051	923060	923150	25.4	0.0037	-32.3
tig00003407_3	mir-17	RF00051	923221	923312	24.1	0.0092	-81.5
tig00000001_1	mir-598	RF01059	317414	317509	35.4	0.0004	-1262.2
tig00000001_4	mir-33	RF00667	999994	1000058	29.5	0.00037	-1108.6
tig00000012_1	mir-541	RF00777	423774	423706	27.1	0.0082	-140.2
tig00000012_1	mir-598	RF01059	894171	894241	31.1	0.0042	-140.2
tig00000028_1	mir-299	RF00756	5221	5281	37.8	1.6e-06	-226.3
tig00000028_10	mir-299	RF00756	9893	9834	25.2	0.0095	-36.8
tig00000028_11	mir-299	RF00756	43906	43847	25.2	0.0095	-36.8
tig00000028_12	MIR405	RF00768	24440	24551	39.4	0.002	-44.7
tig00000028_13	MIR405	RF00768	22089	21976	37.3	0.006	-41.2
tig00000028_2	mir-299	RF00756	39234	39294	37.8	1.6e-06	-111.7
tig00000028_3	mir-299	RF00756	5281	5221	37.1	2.5e-06	-34.7
tig00000028_4	mir-299	RF00756	39294	39234	37.1	2.5e-06	-34.7
tig00000028_5	mir-299	RF00756	14659	14600	32	8.5e-05	-31.8
tig00000028_6	mir-299	RF00756	14600	14659	31.1	0.00016	-31.8
tig00000028_7	mir-299	RF00756	22053	22004	29.2	0.00062	-34.5
tig00000028_8	mir-299	RF00756	22004	22053	28	0.0014	-34.5
tig00000028_9	mir-299	RF00756	48674	48614	25.7	0.0067	-25.7
tig00003407_1	MIR168	RF00677	1125005	1124886	24.1	0.0039	-254.5
tig00003407_1	mir-598	RF01059	2212711	2212806	31.1	0.0043	-254.5
tig00003408_1	mir-598	RF01059	8655	8750	31.1	0.0043	-21
tig00000014_1	let-7	RF00027	348548	348626	31.7	0.00021	-74.3
tig00000016_1	mir-181	RF00076	107395	107324	25.6	0.004	-22.9
tig00000003_1	mir-150	RF00767	1117	1200	28.1	0.0063	-569.5
tig00000004_1	MIR403	RF00842	549607	549703	26.8	0.0064	-80.9
tig00000014_1	mir-351	RF00805	482180	482081	24.6	0.0072	-74.3
tig00000014_1	mir-597	RF00973	228728	228801	27.7	0.0074	-74.3
tig00000014_2	mir-598	RF01059	193667	193576	30.8	0.0037	-16
tig00000016_1	mir-449	RF00711	584665	584751	28.9	0.00011	-22.9
tig00000020_1	mir-83	RF00812	500282	500170	24.3	0.0055	-35
rRNA
tig00000001_4	5_8S_rRNA	RF00002	2973	3122	146.8	1.2e-38	-1108.6
tig00000001_5	5_8S_rRNA	RF00002	11684	11833	146.8	1.2e-38	-1094.8
tig00000001_6	5_8S_rRNA	RF00002	20395	20544	146.8	1.2e-38	-1043.6
tig00000001_7	5_8S_rRNA	RF00002	29107	29257	139.4	1.5e-36	-616.1
tig00000001_1	5S_rRNA	RF00001	7149	7029	78.2	4.4e-16	-1262.2
tig00000001_2	5S_rRNA	RF00001	15860	15740	78.2	4.4e-16	-1262.2
tig00000001_3	5S_rRNA	RF00001	24571	24451	78.2	4.4e-16	-1262.2
tig00000012_1	5S_rRNA	RF00001	517644	517524	79.3	2.2e-16	-140.2
tig00003407_1	5S_rRNA	RF00001	812786	812906	78.2	4.4e-16	-254.5
tig00000001_1	LSU_rRNA_archaea	RF02540	2962	6332	1516.5	0	-1262.2
tig00000001_1	LSU_rRNA_archaea	RF02540	29109	29748	232.3	1.7e-70	-1262.2
tig00000001_1	LSU_rRNA_bacteria	RF02541	29109	29748	234.4	1.5e-75	-1262.2
tig00000001_1	LSU_rRNA_eukarya	RF02543	3210	6525	3246.9	0	-1262.2
tig00000001_1	PK-G12rRNA	RF01118	5797	5905	51.2	1.7e-10	-1262.2
tig00000001_2	LSU_rRNA_archaea	RF02540	29960	30237	130.7	2.4e-38	-1262.2
tig00000001_2	LSU_rRNA_archaea	RF02540	11673	15043	1516.5	0	-1262.2
tig00000001_2	LSU_rRNA_bacteria	RF02541	29754	30274	101	7.4e-31	-1262.2
tig00000001_2	LSU_rRNA_eukarya	RF02543	11921	15236	3246.9	0	-1262.2
tig00000001_2	PK-G12rRNA	RF01118	14508	14616	51.2	1.7e-10	-1262.2
tig00000001_3	LSU_rRNA_archaea	RF02540	20384	23754	1516.5	0	-1262.2
tig00000001_3	LSU_rRNA_bacteria	RF02541	2961	6317	1291.2	0	-1262.2
tig00000001_3	LSU_rRNA_eukarya	RF02543	20632	23947	3246.9	0	-1262.2
tig00000001_3	PK-G12rRNA	RF01118	23219	23327	51.2	1.7e-10	-1262.2
tig00000001_4	LSU_rRNA_bacteria	RF02541	11672	15028	1291.2	0	-1108.6
tig00000001_4	LSU_rRNA_eukarya	RF02543	29368	29949	397.8	3.1e-99	-1108.6
tig00000001_5	LSU_rRNA_bacteria	RF02541	20383	23739	1291.2	0	-1094.8
tig00000001_5	LSU_rRNA_eukarya	RF02543	29960	30237	262.9	2e-64	-1094.8
tig00000001_6	LSU_rRNA_eukarya	RF02543	30248	30654	54.8	1.1e-10	-1043.6
tig00000028_1	LSU_rRNA_archaea	RF02540	27895	25547	437.7	1.9e-135	-226.3
tig00000028_1	LSU_rRNA_bacteria	RF02541	27894	25494	702.4	2.7e-232	-226.3
tig00000001_1	SSU_rRNA_bacteria	RF00177	9843	11618	560.1	3.5e-178	-1262.2
tig00000001_1	SSU_rRNA_eukarya	RF01960	1137	2902	1753.1	0	-1262.2
tig00000001_2	SSU_rRNA_bacteria	RF00177	18554	20329	560.1	3.5e-178	-1262.2
tig00000001_2	SSU_rRNA_eukarya	RF01960	9848	11613	1753.1	0	-1262.2
tig00000001_3	SSU_rRNA_bacteria	RF00177	1132	2907	560.1	3.5e-178	-1262.2
tig00000001_3	SSU_rRNA_eukarya	RF01960	18559	20324	1753.1	0	-1262.2
tig00000001_3	SSU_rRNA_microsporidia	RF02542	1137	2902	865.7	8.6e-264	-1262.2
tig00000001_4	SSU_rRNA_archaea	RF01959	1137	2905	659	5.7e-194	-1108.6
tig00000001_4	SSU_rRNA_bacteria	RF00177	27263	29041	557.7	2.2e-177	-1108.6
tig00000001_4	SSU_rRNA_eukarya	RF01960	27268	29036	1744.4	0	-1108.6
tig00000001_4	SSU_rRNA_microsporidia	RF02542	9848	11613	865.7	8.6e-264	-1108.6
tig00000001_5	SSU_rRNA_archaea	RF01959	9848	11616	659	5.7e-194	-1094.8
tig00000001_5	SSU_rRNA_microsporidia	RF02542	18559	20324	865.7	8.6e-264	-1094.8
tig00000001_6	SSU_rRNA_archaea	RF01959	18559	20327	659	5.7e-194	-1043.6
tig00000001_6	SSU_rRNA_microsporidia	RF02542	27268	29036	859	9.6e-262	-1043.6
tig00000001_7	SSU_rRNA_archaea	RF01959	27268	29039	652.2	6.3e-192	-616.1
tig00000028_1	SSU_rRNA_archaea	RF01959	20449	19141	272.6	1.9e-78	-226.3
tig00000028_1	SSU_rRNA_bacteria	RF00177	20454	19139	427.6	2.8e-135	-226.3
tig00000028_1	SSU_rRNA_microsporidia	RF02542	20107	19144	214.7	4e-63	-226.3
tig00003407_1	SSU_rRNA_eukarya	RF01960	823105	822858	57.8	2.1e-14	-254.5
tig00003407_1	SSU_rRNA_microsporidia	RF02542	823071	822989	24.9	0.00013	-254.5
tig00000003_3	5_8S_rRNA	RF00002	5414	5563	146.8	9e-39	-69.8
tig00000003_1	5S_rRNA	RF00001	883	764	83.4	1.5e-17	-569.5
tig00000003_2	5S_rRNA	RF00001	9590	9470	78.2	3.3e-16	-601.8
tig00000003_1	PK-G12rRNA	RF01118	8238	8346	51.2	1.3e-10	-569.5
tig00000003_4	LSU_rRNA_archaea	RF02540	5403	8773	1516.5	0	-1142.6
tig00000003_5	LSU_rRNA_bacteria	RF02541	5402	8758	1291.2	0	-1141.3
tig00000003_7	LSU_rRNA_eukarya	RF02543	5651	8966	3246.9	0	-1191.5
tig00000003_8	LSU_rRNA_eukarya	RF02543	1	262	104.6	1.1e-23	-1274.8
tig00000003_1	SSU_rRNA_archaea	RF01959	3578	5346	659	4.3e-194	-569.5
tig00000003_1	SSU_rRNA_bacteria	RF00177	3573	5348	560.1	2.6e-178	-569.5
tig00000003_2	SSU_rRNA_eukarya	RF01960	3578	5343	1753.1	0	-601.8
tig00000003_6	SSU_rRNA_microsporidia	RF02542	3578	5343	865.7	6.4e-264	-568.5
ribozyme
tig00003407_1	RNase_MRP	RF00030	932355	931868	87.5	2.9e-23	-254.5
tig00000001_1	RNaseP_nuc	RF00009	993791	994102	54	5.8e-15	-1262.2
sRNA
tig00000001_1	isrG	RF01390	1639220	1638948	19.9	0.0079	-1262.2
tig00000001_1	isrG	RF01390	1638992	1639161	28.3	2.6e-05	-1262.2
tig00000001_2	isrG	RF01390	1638833	1638987	28	3.3e-05	-1262.2
tig00003407_1	isrG	RF01390	1893063	1893166	25.8	0.00014	-254.5
tig00003407_2	isrG	RF01390	1892063	1892212	25.7	0.00015	-32.3
tig00003407_3	isrG	RF01390	855938	855992	21.3	0.003	-81.5
tig00003407_4	isrG	RF01390	1165288	1165226	20.5	0.0052	-153.5
tig00000028_1	RUF1	RF01578	9830	9670	31.7	0.00097	-226.3
tig00000028_2	RUF1	RF01578	43843	43683	31.7	0.00097	-111.7
tig00003407_1	Afu_182	RF01496	55627	55878	31.7	0.0015	-254.5
tig00000001_2	CrcZ	RF01675	987572	987658	20.9	0.0035	-1262.2
tig00000023_1	RsmY	RF00195	417060	417168	22.4	0.0051	-53.8
tig00000004_1	isrF	RF01389	547979	547893	19.4	0.0059	-80.9
tig00000014_1	isrG	RF01390	745519	745601	25.1	0.00017	-74.3
tig00000016_1	isrG	RF01390	179434	179346	20.1	0.005	-22.9
tig00000016_1	isrG	RF01390	597346	597406	23.5	0.00051	-22.9
tig00000020_1	CC0196	RF01519	407493	407436	24.2	0.0061	-35
tig00000020_1	isrG	RF01390	394592	394684	20.2	0.0048	-35
tig00000020_1	isrG	RF01390	474113	474298	31.3	2.7e-06	-35
tig00000023_1	isrG	RF01390	236762	236480	33.3	6.8e-07	-53.8
tig00000004_1	Afu_309	RF01512	424218	424033	27.6	2.1e-05	-80.9
snRNA
tig00003407_1	U1	RF00003	1235074	1234927	37.5	6.2e-08	-254.5
tig00003407_2	U1_yeast	RF00488	1235074	1234869	61.8	2e-11	-32.3
tig00003407_2	U2	RF00004	1902919	1903111	145.1	2.3e-31	-32.3
tig00003407_1	U4	RF00015	1742207	1742061	112.4	7.5e-25	-254.5
tig00003407_2	U4	RF00015	1655530	1655623	25.6	0.0064	-32.3
tig00000012_1	U6	RF00026	986103	985998	83.3	3.5e-20	-140.2
tig00000009_1	U5	RF00020	453168	453050	70.1	4.4e-11	-47.2
snoRNA
tig00000001_1	sR52	RF01306	1890375	1890426	25.9	0.006	-1262.2
tig00003407_1	sR20	RF01140	386506	386557	25.8	0.008	-254.5
tig00003407_1	sR52	RF01306	1711619	1711667	25.1	0.0099	-254.5
tig00000012_1	snR56	RF01188	940021	940084	20.9	0.0019	-140.2
tig00003407_2	snR56	RF01188	2155761	2155677	51.3	6.1e-13	-32.3
tig00000001_3	snoR44_J54	RF00357	846146	846058	31.4	0.0016	-1262.2
tig00003407_1	Fungi_U3	RF01846	2073916	2073818	22	0.0072	-254.5
tig00000012_1	snosnR61	RF00476	940020	940105	59.1	1.9e-15	-140.2
tig00003407_1	SNORD18	RF00093	1730986	1731081	49.2	1.1e-07	-254.5
tig00000012_1	SNORD24	RF00069	275666	275586	42.9	8.6e-06	-140.2
tig00000001_1	snR40	RF01201	2821237	2821307	50.3	1.3e-12	-1262.2
tig00000001_1	snR77	RF01181	1464496	1464431	18.7	0.0084	-1262.2
tig00000001_2	snR13	RF01223	2264270	2264167	38.4	8.4e-05	-1262.2
tig00000012_1	TtnuCD8	RF02285	940042	940104	19.1	0.0093	-140.2
tig00000012_1	snR4	RF01244	857957	857813	33.4	0.00019	-140.2
tig00000012_1	snR67	RF01177	638611	638697	59.5	1.1e-15	-140.2
tig00000012_1	snoR53Y	RF01279	638792	638872	30	0.005	-140.2
tig00003407_1	Afu_264	RF01505	1311503	1311586	18.8	0.0079	-254.5
tig00003407_1	Afu_328	RF02403	248057	248014	19.3	0.0056	-254.5
tig00003407_1	snR39	RF01197	913882	913802	36.4	0.00018	-254.5
tig00003407_1	snR79	RF01184	154783	154858	48.8	5e-12	-254.5
tig00003407_2	snR63	RF01259	1928916	1928952	20.9	0.0051	-32.3
tig00003407_2	snoU18	RF01159	1730989	1731024	21	0.0017	-32.3
tig00000001_1	snosnR54	RF00473	2137807	2137727	60.5	4.4e-16	-1262.2
tig00000012_1	snosnR55	RF00472	939811	939884	39.7	2.5e-09	-140.2
tig00000012_1	snosnR57	RF00474	939638	939729	82.1	9.4e-15	-140.2
tig00000001_1	snosnR64	RF00509	846141	846093	24.9	9.8e-05	-1262.2
tig00003407_1	snosnR66	RF00477	931755	931660	37.8	0.0003	-254.5
tig00003407_1	snosnR69	RF00475	1366473	1366562	40.1	0.00027	-254.5
tig00000001_1	snosnR71	RF00479	2010001	2010091	68.4	6.6e-11	-1262.2
tig00003407_1	snoR38	RF00213	248063	247980	58.7	1e-08	-254.5
tig00000001_1	ceN48	RF01638	1643393	1643301	30	0.0022	-1262.2
tig00000001_1	snR11	RF01260	1442851	1442679	26	0.00058	-1262.2
tig00000001_1	snR3	RF01251	1884977	1885197	53.2	5.5e-08	-1262.2
tig00000001_2	snR46	RF01253	98846	99019	47	2.4e-07	-1262.2
tig00000001_2	snR82	RF01261	371271	371123	32.1	7.7e-05	-1262.2
tig00000001_3	snR35	RF01255	291745	291626	25.9	0.005	-1262.2
tig00000012_2	snR32	RF01247	581664	581501	69.9	5.6e-11	-36.7
tig00000028_1	TtnuHACA18	RF02325	24524	24429	36.4	0.0015	-226.3
tig00003407_1	snR10	RF01258	55635	55880	183.9	3.8e-42	-254.5
tig00003407_1	snR36	RF01242	1741939	1741772	77.6	2.3e-14	-254.5
tig00003407_1	snR44	RF01262	2008029	2008168	78.3	3.7e-15	-254.5
tig00003407_1	snR8	RF01248	23073	23226	59.7	3.7e-10	-254.5
tig00003407_2	snR191	RF01263	1685502	1685778	91.6	3.5e-21	-32.3
tig00003407_3	snR42	RF01265	719281	719429	43.1	2.4e-09	-81.5
tig00000001_2	snopsi28S-3327	RF00544	98843	98946	30.7	0.0034	-1262.2
tig00003407_1	SCARNA7	RF01295	1244993	1244836	21.7	0.0092	-254.5
tig00000014_2	sR52	RF01306	505537	505498	26.8	0.0028	-16
tig00000016_1	sR46	RF01130	554767	554823	26.4	0.00077	-22.9
tig00000016_2	sR20	RF01140	677126	677080	26.9	0.003	-22.4
tig00000004_1	snR56	RF01188	829245	829292	18.2	0.0099	-80.9
tig00000004_1	Plant_U3	RF01847	869121	868828	22.8	0.00094	-80.9
tig00000004_1	U3	RF00012	869122	869011	28.4	0.00028	-80.9
tig00000004_2	ACEA_U3	RF01848	869121	868828	44.4	2.4e-07	-9.4
tig00000004_2	Fungi_U3	RF01846	869122	868829	205.9	2.3e-54	-9.4
tig00000016_1	ACEA_U3	RF01848	572959	573251	42.7	6e-07	-22.9
tig00000016_1	Fungi_U3	RF01846	572958	573250	204.1	7.4e-54	-22.9
tig00000016_1	U3	RF00012	572958	573069	28.1	0.00035	-22.9
tig00000016_2	Plant_U3	RF01847	572959	573251	25.4	0.00015	-22.4
tig00000014_1	SNORD14	RF00016	692520	692630	59.1	8.7e-12	-74.3
tig00000023_2	SNORD16	RF00138	104893	104794	28.2	0.0071	-7.3
tig00000023_1	SNORD27	RF00086	322723	322796	50.8	5.1e-08	-53.8
tig00000020_1	SNORD36	RF00049	48194	48284	47.6	2.5e-06	-35
tig00000014_1	snoZ107_R87	RF00360	476540	476424	28.7	0.0012	-74.3
tig00000004_1	DdR1	RF01559	829245	829276	19.2	0.0052	-80.9
tig00000009_1	snR45	RF01266	29589	29784	19.5	0.0023	-47.2
tig00000014_1	DdR2	RF01569	692282	692343	19.4	0.0047	-74.3
tig00000014_1	snR190	RF01249	692279	692425	49.4	4e-10	-74.3
tig00000020_1	snR47	RF01203	48195	48280	83.6	4.6e-10	-35
tig00000020_1	snoR35	RF01281	531758	531680	26.6	0.004	-35
tig00000023_1	snR73	RF01207	322897	322998	41.3	6.1e-10	-53.8
tig00000023_1	snR78	RF01176	321989	322068	36.9	0.0013	-53.8
tig00000023_2	snR76	RF01209	322324	322414	81.7	9.7e-19	-7.3
tig00000023_2	snR77	RF01181	322162	322241	60.7	5.1e-16	-7.3
tig00000023_3	snR51	RF01214	96962	97050	87.4	9.3e-11	-24.8
tig00000023_3	snR75	RF01185	322501	322583	65.5	1.4e-17	-24.8
tig00000023_4	snR87	RF01216	104897	104790	40.2	1.6e-05	-28.6
tig00000023_5	snR41	RF01218	96583	96676	91.3	1.9e-18	-15.3
tig00000004_1	snosnR48	RF00471	392281	392377	71.7	9.9e-09	-80.9
tig00000023_1	SNORD65	RF00571	322165	322208	19.1	0.0045	-53.8
tig00000004_1	SNORA73	RF00045	424152	424033	31.6	7.9e-06	-80.9
tig00000003_1	snR49	RF01239	446008	445861	55.4	9.2e-10	-569.5
tig00000004_1	snR37	RF01267	76404	76122	39.6	3.7e-08	-80.9
tig00000004_2	snR30	RF01271	424230	424033	34.4	5.8e-08	-9.4
tig00000014_1	snR31	RF01257	147771	147574	29.6	0.0014	-74.3
tig00000014_1	snoU85	RF01296	94993	95051	21.1	0.0026	-74.3
tig00000014_2	snR5	RF01252	48714	48553	48.4	3.7e-07	-16
tig00000020_1	snR43	RF01256	359159	358972	93.2	1.4e-19	-35
tig00000016_1	SCARNA7	RF01295	754314	754374	27.9	0.00019	-22.9
tig00000023_1	SCARNA7	RF01295	171060	170915	26.1	0.00054	-53.8
tig00000020_2	SCARNA18	RF00283	346926	346845	25	0.0049	-12.5
tRNA
tig00000001_1	tRNA	RF00005	1598659	1598764	47	1.1e-08	-1262.2
tig00000001_1	tRNA	RF00005	1918132	1918048	47.2	9.3e-09	-1262.2
tig00000001_1	tRNA	RF00005	290186	290096	48.9	3.1e-09	-1262.2
tig00000001_1	tRNA	RF00005	1391521	1391605	49.2	2.7e-09	-1262.2
tig00000001_1	tRNA	RF00005	1321463	1321372	51.6	5.6e-10	-1262.2
tig00000001_1	tRNA	RF00005	1091749	1091676	53	2.2e-10	-1262.2
tig00000001_1	tRNA	RF00005	192487	192406	54.1	1.1e-10	-1262.2
tig00000001_1	tRNA	RF00005	711997	711924	55.2	5.3e-11	-1262.2
tig00000001_1	tRNA	RF00005	1680414	1680344	55.3	5e-11	-1262.2
tig00000001_1	tRNA	RF00005	1519662	1519590	55.7	4e-11	-1262.2
tig00000001_1	tRNA	RF00005	1110765	1110836	56.5	2.4e-11	-1262.2
tig00000001_1	tRNA	RF00005	192923	192836	57.1	1.6e-11	-1262.2
tig00000001_1	tRNA	RF00005	1188066	1187995	57.6	1.2e-11	-1262.2
tig00000001_1	tRNA	RF00005	982030	982101	58.6	6.1e-12	-1262.2
tig00000001_1	tRNA	RF00005	711698	711779	59.6	3.2e-12	-1262.2
tig00000001_1	tRNA	RF00005	1929259	1929332	64.2	1.7e-13	-1262.2
tig00000001_1	tRNA	RF00005	2359748	2359820	64.8	1.1e-13	-1262.2
tig00000001_1	tRNA	RF00005	1918040	1917968	65.9	5.5e-14	-1262.2
tig00000001_1	tRNA	RF00005	798240	798312	67	2.7e-14	-1262.2
tig00000001_1	tRNA	RF00005	1667546	1667617	67.9	1.5e-14	-1262.2
tig00000001_10	tRNA	RF00005	1901127	1901198	61.8	7.7e-13	-18.9
tig00000001_2	tRNA	RF00005	2459359	2459443	47.2	9.3e-09	-1262.2
tig00000001_2	tRNA	RF00005	1935936	1936026	48.9	3.1e-09	-1262.2
tig00000001_2	tRNA	RF00005	1092218	1092291	53	2.2e-10	-1262.2
tig00000001_2	tRNA	RF00005	257256	257337	54.1	1.1e-10	-1262.2
tig00000001_2	tRNA	RF00005	2724796	2724866	55.3	5e-11	-1262.2
tig00000001_2	tRNA	RF00005	1489522	1489451	56.5	2.4e-11	-1262.2
tig00000001_2	tRNA	RF00005	397801	397888	57.1	1.6e-11	-1262.2
tig00000001_2	tRNA	RF00005	1900922	1900851	57.6	1.2e-11	-1262.2
tig00000001_2	tRNA	RF00005	1585762	1585843	59.6	3.2e-12	-1262.2
tig00000001_2	tRNA	RF00005	584076	584149	64	1.9e-13	-1262.2
tig00000001_2	tRNA	RF00005	798317	798389	64.7	1.2e-13	-1262.2
tig00000001_2	tRNA	RF00005	2343664	2343592	65.9	5.5e-14	-1262.2
tig00000001_2	tRNA	RF00005	1221764	1221836	67	2.7e-14	-1262.2
tig00000001_3	tRNA	RF00005	1287047	1286966	54.1	1.1e-10	-1262.2
tig00000001_3	tRNA	RF00005	1680492	1680421	56.5	2.4e-11	-1262.2
tig00000001_3	tRNA	RF00005	2082941	2083028	57.1	1.6e-11	-1262.2
tig00000001_3	tRNA	RF00005	837527	837613	57.2	1.5e-11	-1262.2
tig00000001_3	tRNA	RF00005	1592495	1592414	59.6	3.2e-12	-1262.2
tig00000001_3	tRNA	RF00005	992119	992192	64	1.9e-13	-1262.2
tig00000001_3	tRNA	RF00005	1221841	1221913	64.7	1.2e-13	-1262.2
tig00000001_3	tRNA	RF00005	1648634	1648562	67	2.7e-14	-1262.2
tig00000001_4	tRNA	RF00005	2700089	2700160	56.5	2.4e-11	-1108.6
tig00000001_4	tRNA	RF00005	1690806	1690893	57.1	1.6e-11	-1108.6
tig00000001_4	tRNA	RF00005	2547438	2547351	57.1	1.6e-11	-1108.6
tig00000001_4	tRNA	RF00005	1592722	1592641	59.6	3.2e-12	-1108.6
tig00000001_4	tRNA	RF00005	2313241	2313168	64	1.9e-13	-1108.6
tig00000001_4	tRNA	RF00005	1648557	1648485	64.7	1.2e-13	-1108.6
tig00000001_5	tRNA	RF00005	1658184	1658255	56.5	2.4e-11	-1094.8
tig00000001_5	tRNA	RF00005	620756	620843	57.1	1.6e-11	-1094.8
tig00000001_5	tRNA	RF00005	1378886	1378957	63.7	2.2e-13	-1094.8
tig00000001_5	tRNA	RF00005	2826001	2825929	64.7	1.2e-13	-1094.8
tig00000001_6	tRNA	RF00005	2384272	2384343	56.5	2.4e-11	-1043.6
tig00000001_6	tRNA	RF00005	1959039	1958966	62.3	5.7e-13	-1043.6
tig00000001_6	tRNA	RF00005	277085	277014	64.7	1.2e-13	-1043.6
tig00000001_7	tRNA	RF00005	1485537	1485607	56	3.2e-11	-616.1
tig00000001_7	tRNA	RF00005	893658	893729	62.1	6.5e-13	-616.1
tig00000001_7	tRNA	RF00005	2437155	2437226	64.7	1.2e-13	-616.1
tig00000001_8	tRNA	RF00005	2692475	2692403	55.9	3.4e-11	-19.8
tig00000001_8	tRNA	RF00005	730358	730287	61.8	7.7e-13	-19.8
tig00000001_9	tRNA	RF00005	1281535	1281606	61.8	7.7e-13	-18.9
tig00000012_1	tRNA	RF00005	750144	750230	44.9	4e-08	-140.2
tig00000012_1	tRNA	RF00005	911642	911560	47.4	8.3e-09	-140.2
tig00000012_1	tRNA	RF00005	753312	753402	48.9	3.1e-09	-140.2
tig00000012_1	tRNA	RF00005	721263	721190	53	2.2e-10	-140.2
tig00000012_1	tRNA	RF00005	128733	128806	55.2	5.3e-11	-140.2
tig00000012_1	tRNA	RF00005	128812	128884	55.7	4e-11	-140.2
tig00000012_1	tRNA	RF00005	263485	263556	58.6	6.1e-12	-140.2
tig00000012_1	tRNA	RF00005	250524	250454	58.6	6e-12	-140.2
tig00000012_1	tRNA	RF00005	256787	256706	59.6	3.2e-12	-140.2
tig00000012_1	tRNA	RF00005	715803	715732	61.7	8.4e-13	-140.2
tig00000012_1	tRNA	RF00005	911551	911479	65.9	5.5e-14	-140.2
tig00000012_2	tRNA	RF00005	212206	212119	44.8	4.5e-08	-36.7
tig00000012_2	tRNA	RF00005	721456	721383	53	2.2e-10	-36.7
tig00000012_2	tRNA	RF00005	506476	506403	55.2	5.3e-11	-36.7
tig00000012_2	tRNA	RF00005	506398	506326	55.7	4e-11	-36.7
tig00000012_2	tRNA	RF00005	715888	715817	61.7	8.4e-13	-36.7
tig00000012_3	tRNA	RF00005	810169	810096	55.2	5.3e-11	-25.5
tig00000012_3	tRNA	RF00005	810087	810015	55.7	4e-11	-25.5
tig00000012_3	tRNA	RF00005	716681	716610	61.7	8.4e-13	-25.5
tig00000012_4	tRNA	RF00005	975903	975976	55.2	5.3e-11	-25.4
tig00000028_1	tRNA	RF00005	18933	18850	42.7	1.7e-07	-226.3
tig00000028_1	tRNA	RF00005	20864	20793	43.8	8.5e-08	-226.3
tig00000028_1	tRNA	RF00005	18589	18519	45.8	2.3e-08	-226.3
tig00000028_1	tRNA	RF00005	18663	18591	47.8	6.3e-09	-226.3
tig00000028_1	tRNA	RF00005	18135	18063	49	3e-09	-226.3
tig00000028_1	tRNA	RF00005	20938	20866	52.9	2.4e-10	-226.3
tig00000028_1	tRNA	RF00005	20627	20557	53.6	1.5e-10	-226.3
tig00000028_1	tRNA	RF00005	22807	22736	54.7	7.7e-11	-226.3
tig00000028_1	tRNA	RF00005	16650	16568	55.9	3.5e-11	-226.3
tig00000028_1	tRNA	RF00005	22498	22428	57.9	9.4e-12	-226.3
tig00000028_1	tRNA	RF00005	25460	25389	58.6	6e-12	-226.3
tig00000028_1	tRNA	RF00005	20704	20633	60.6	1.7e-12	-226.3
tig00000028_1	tRNA	RF00005	9687	9616	64.5	1.4e-13	-226.3
tig00000028_1	tRNA	RF00005	21932	21861	65	9.7e-14	-226.3
tig00000028_1	tRNA	RF00005	18766	18695	65.4	7.8e-14	-226.3
tig00000028_1	tRNA	RF00005	19095	19025	67	2.8e-14	-226.3
tig00000028_2	tRNA	RF00005	18300	18228	39	1.8e-06	-111.7
tig00000028_2	tRNA	RF00005	18842	18772	52	4.3e-10	-111.7
tig00000028_2	tRNA	RF00005	19017	18937	54.4	9.1e-11	-111.7
tig00000028_2	tRNA	RF00005	18515	18444	55.8	3.7e-11	-111.7
tig00000028_2	tRNA	RF00005	22419	22348	60.2	2.2e-12	-111.7
tig00000028_2	tRNA	RF00005	43700	43629	64.5	1.4e-13	-111.7
tig00000028_2	tRNA	RF00005	20540	20470	65.3	7.9e-14	-111.7
tig00000028_2	tRNA	RF00005	24398	24328	66.7	3.4e-14	-111.7
tig00000028_3	tRNA	RF00005	50667	50584	54.2	1e-10	-34.7
tig00000028_3	tRNA	RF00005	16563	16478	55.8	3.7e-11	-34.7
tig00000028_4	tRNA	RF00005	50579	50494	55.8	3.7e-11	-34.7
tig00003407_1	tRNA	RF00005	273796	273699	43.2	1.3e-07	-254.5
tig00003407_1	tRNA	RF00005	2116450	2116553	47.1	9.8e-09	-254.5
tig00003407_1	tRNA	RF00005	1762907	1762824	47.3	8.8e-09	-254.5
tig00003407_1	tRNA	RF00005	935877	935806	50.8	9.2e-10	-254.5
tig00003407_1	tRNA	RF00005	601667	601586	54.1	1.1e-10	-254.5
tig00003407_1	tRNA	RF00005	27370	27443	55.2	5.3e-11	-254.5
tig00003407_1	tRNA	RF00005	373347	373417	55.3	5e-11	-254.5
tig00003407_1	tRNA	RF00005	27449	27521	55.7	4e-11	-254.5
tig00003407_1	tRNA	RF00005	154546	154617	57	1.7e-11	-254.5
tig00003407_1	tRNA	RF00005	525695	525782	57.1	1.6e-11	-254.5
tig00003407_1	tRNA	RF00005	1488807	1488736	57.6	1.2e-11	-254.5
tig00003407_1	tRNA	RF00005	1476183	1476111	59.6	3.2e-12	-254.5
tig00003407_1	tRNA	RF00005	13714	13786	59.7	3e-12	-254.5
tig00003407_1	tRNA	RF00005	1460430	1460359	61.7	8.4e-13	-254.5
tig00003407_1	tRNA	RF00005	1630542	1630614	65.1	9.2e-14	-254.5
tig00003407_1	tRNA	RF00005	1039819	1039891	65.9	5.5e-14	-254.5
tig00003407_1	tRNA	RF00005	641702	641630	67	2.7e-14	-254.5
tig00003407_2	tRNA	RF00005	566204	566308	47	1e-08	-32.3
tig00003407_2	tRNA	RF00005	1284074	1283990	47.2	9.3e-09	-32.3
tig00003407_2	tRNA	RF00005	1511039	1510968	50.2	1.4e-09	-32.3
tig00003407_2	tRNA	RF00005	1039586	1039505	54.1	1.1e-10	-32.3
tig00003407_2	tRNA	RF00005	1488549	1488476	55.2	5.3e-11	-32.3
tig00003407_2	tRNA	RF00005	756289	756219	55.3	5e-11	-32.3
tig00003407_2	tRNA	RF00005	1488465	1488393	55.7	4e-11	-32.3
tig00003407_2	tRNA	RF00005	934000	933929	57	1.7e-11	-32.3
tig00003407_2	tRNA	RF00005	1488953	1488882	57.6	1.2e-11	-32.3
tig00003407_2	tRNA	RF00005	14272	14344	59.7	3e-12	-32.3
tig00003407_2	tRNA	RF00005	1666429	1666358	61.7	8.4e-13	-32.3
tig00003407_3	tRNA	RF00005	875308	875412	47	1e-08	-81.5
tig00003407_3	tRNA	RF00005	1324739	1324646	49.9	1.7e-09	-81.5
tig00003407_3	tRNA	RF00005	373268	373339	56.5	2.4e-11	-81.5
tig00003407_3	tRNA	RF00005	1511183	1511112	57.6	1.2e-11	-81.5
tig00003407_3	tRNA	RF00005	2013017	2012946	68.4	1.1e-14	-81.5
tig00003407_4	tRNA	RF00005	1325355	1325262	49.9	1.7e-09	-153.5
tig00003407_4	tRNA	RF00005	672633	672704	56.5	2.4e-11	-153.5
tig00003407_5	tRNA	RF00005	935469	935398	56.5	2.4e-11	-22.5
tig00000001_1	tRNA-Sec	RF01852	1959039	1958967	30.4	0.0012	-1262.2
tig00000001_1	tRNA-Sec	RF01852	711698	711778	33.9	0.00015	-1262.2
tig00000001_1	tRNA-Sec	RF01852	798239	798312	36	4.3e-05	-1262.2
tig00000001_1	tRNA-Sec	RF01852	1281535	1281605	38.6	9.4e-06	-1262.2
tig00000001_2	tRNA-Sec	RF01852	1585762	1585842	33.9	0.00015	-1262.2
tig00000001_2	tRNA-Sec	RF01852	730358	730288	38.6	9.4e-06	-1262.2
tig00000001_3	tRNA-Sec	RF01852	1592495	1592415	33.9	0.00015	-1262.2
tig00000001_3	tRNA-Sec	RF01852	1901127	1901197	38.6	9.4e-06	-1262.2
tig00000001_4	tRNA-Sec	RF01852	1592722	1592642	33.9	0.00015	-1108.6
tig00000001_5	tRNA-Sec	RF01852	2437154	2437226	33.3	0.00022	-1094.8
tig00000001_6	tRNA-Sec	RF01852	277086	277014	33.3	0.00022	-1043.6
tig00000001_7	tRNA-Sec	RF01852	1221764	1221835	33	0.00026	-616.1
tig00000001_8	tRNA-Sec	RF01852	1648634	1648563	33	0.00026	-19.8
tig00000012_1	tRNA-Sec	RF01852	256787	256707	33.9	0.00015	-140.2
tig00000028_1	tRNA-Sec	RF01852	21933	21861	37.2	2.2e-05	-226.3
tig00000028_1	tRNA-Sec	RF01852	18301	18228	43	6.7e-07	-226.3
tig00003407_1	tRNA-Sec	RF01852	1630542	1630613	32.6	0.00033	-254.5
tig00003407_1	tRNA-Sec	RF01852	641703	641630	36	4.3e-05	-254.5
tig00000003_1	tRNA	RF00005	200127	200030	43.2	9.6e-08	-569.5
tig00000003_1	tRNA	RF00005	155442	155358	47.2	7e-09	-569.5
tig00000003_1	tRNA	RF00005	261647	261577	55.3	3.8e-11	-569.5
tig00000003_1	tRNA	RF00005	261725	261654	56.5	1.8e-11	-569.5
tig00000003_1	tRNA	RF00005	200519	200590	57	1.3e-11	-569.5
tig00000003_1	tRNA	RF00005	335251	335338	57.1	1.2e-11	-569.5
tig00000003_1	tRNA	RF00005	335578	335649	57.6	8.8e-12	-569.5
tig00000003_1	tRNA	RF00005	129078	129159	59.6	2.4e-12	-569.5
tig00000003_1	tRNA	RF00005	316678	316749	61.7	6.3e-13	-569.5
tig00000003_1	tRNA	RF00005	436624	436696	65.2	6.7e-14	-569.5
tig00000003_2	tRNA	RF00005	335347	335434	57.1	1.2e-11	-601.8
tig00000003_2	tRNA	RF00005	528775	528847	65.2	6.7e-14	-601.8
tig00000004_1	tRNA	RF00005	320999	320908	49.3	1.9e-09	-80.9
tig00000004_1	tRNA	RF00005	694734	694653	54.1	8.5e-11	-80.9
tig00000004_1	tRNA	RF00005	368766	368693	55.2	4e-11	-80.9
tig00000004_1	tRNA	RF00005	44488	44558	55.3	3.8e-11	-80.9
tig00000004_1	tRNA	RF00005	368682	368610	55.7	3e-11	-80.9
tig00000004_1	tRNA	RF00005	327745	327816	56.5	1.8e-11	-80.9
tig00000004_1	tRNA	RF00005	462812	462741	56.5	1.8e-11	-80.9
tig00000004_1	tRNA	RF00005	551459	551378	59.6	2.4e-12	-80.9
tig00000004_1	tRNA	RF00005	831008	830936	64.7	8.8e-14	-80.9
tig00000004_1	tRNA	RF00005	694501	694429	65.1	6.9e-14	-80.9
tig00000004_1	tRNA	RF00005	831085	831013	67	2.1e-14	-80.9
tig00000004_2	tRNA	RF00005	327823	327893	55.3	3.8e-11	-9.4
tig00000004_2	tRNA	RF00005	557654	557573	59.6	2.4e-12	-9.4
tig00000004_3	tRNA	RF00005	452408	452478	55.3	3.8e-11	-7.3
tig00000004_3	tRNA	RF00005	464086	464169	59.2	3.2e-12	-7.3
tig00000009_1	tRNA	RF00005	10325	10254	28.5	0.0012	-47.2
tig00000009_1	tRNA	RF00005	428071	427974	43.2	9.6e-08	-47.2
tig00000009_1	tRNA	RF00005	226086	225967	46.3	1.3e-08	-47.2
tig00000009_1	tRNA	RF00005	71483	71412	47.1	7.4e-09	-47.2
tig00000009_1	tRNA	RF00005	110156	110086	55.3	3.8e-11	-47.2
tig00000009_1	tRNA	RF00005	295780	295709	56.5	1.8e-11	-47.2
tig00000009_1	tRNA	RF00005	23008	23095	57.1	1.2e-11	-47.2
tig00000009_1	tRNA	RF00005	105440	105511	58.7	4.4e-12	-47.2
tig00000009_1	tRNA	RF00005	415731	415659	65.9	4.1e-14	-47.2
tig00000009_1	tRNA	RF00005	378042	377971	69.6	3.8e-15	-47.2
tig00000009_2	tRNA	RF00005	71084	71013	47.1	7.5e-09	-83.4
tig00000009_2	tRNA	RF00005	250900	250970	55.3	3.8e-11	-83.4
tig00000009_2	tRNA	RF00005	330761	330832	56.5	1.8e-11	-83.4
tig00000009_2	tRNA	RF00005	282539	282611	67	2.1e-14	-83.4
tig00000009_3	tRNA	RF00005	377954	377884	55.3	3.8e-11	-12.1
tig00000014_1	tRNA	RF00005	567195	567076	46.3	1.3e-08	-74.3
tig00000014_1	tRNA	RF00005	366098	366202	47	7.9e-09	-74.3
tig00000014_1	tRNA	RF00005	306323	306231	47.2	7e-09	-74.3
tig00000014_1	tRNA	RF00005	345235	345308	50.6	8.1e-10	-74.3
tig00000014_1	tRNA	RF00005	726714	726623	51.6	4.2e-10	-74.3
tig00000014_1	tRNA	RF00005	336840	336759	54.1	8.5e-11	-74.3
tig00000014_1	tRNA	RF00005	140986	141059	56.3	2.1e-11	-74.3
tig00000014_1	tRNA	RF00005	278392	278321	57.6	8.8e-12	-74.3
tig00000014_1	tRNA	RF00005	62843	62913	60	1.8e-12	-74.3
tig00000014_1	tRNA	RF00005	545181	545254	64	1.4e-13	-74.3
tig00000014_1	tRNA	RF00005	345054	344982	64.2	1.2e-13	-74.3
tig00000014_1	tRNA	RF00005	337666	337738	64.7	8.8e-14	-74.3
tig00000014_2	tRNA	RF00005	100716	100630	44.9	3e-08	-16
tig00000014_2	tRNA	RF00005	337489	337570	54.1	8.5e-11	-16
tig00000014_3	tRNA	RF00005	100822	100736	44.9	3e-08	-14.9
tig00000016_1	tRNA	RF00005	739089	739181	51.5	4.5e-10	-22.9
tig00000016_1	tRNA	RF00005	735675	735594	54.1	8.5e-11	-22.9
tig00000016_1	tRNA	RF00005	418540	418613	55.2	4e-11	-22.9
tig00000016_1	tRNA	RF00005	546686	546616	55.3	3.8e-11	-22.9
tig00000016_1	tRNA	RF00005	418619	418691	55.7	3e-11	-22.9
tig00000016_1	tRNA	RF00005	280279	280350	56.5	1.8e-11	-22.9
tig00000016_1	tRNA	RF00005	546764	546693	56.5	1.8e-11	-22.9
tig00000016_1	tRNA	RF00005	180599	180682	61.2	8.5e-13	-22.9
tig00000016_1	tRNA	RF00005	494977	494904	64	1.4e-13	-22.9
tig00000016_1	tRNA	RF00005	35141	35213	64.7	8.8e-14	-22.9
tig00000016_1	tRNA	RF00005	466920	466991	64.7	9.2e-14	-22.9
tig00000016_1	tRNA	RF00005	56819	56747	65.9	4.1e-14	-22.9
tig00000016_1	tRNA	RF00005	35064	35136	67	2.1e-14	-22.9
tig00000016_2	tRNA	RF00005	735829	735748	54.1	8.5e-11	-22.4
tig00000016_2	tRNA	RF00005	764410	764481	56.5	1.8e-11	-22.4
tig00000016_2	tRNA	RF00005	473758	473677	60.8	1.1e-12	-22.4
tig00000016_2	tRNA	RF00005	494895	494823	65.9	4.1e-14	-22.4
tig00000016_3	tRNA	RF00005	738874	738955	54.1	8.5e-11	-15.3
tig00000020_1	tRNA	RF00005	533399	533328	57	1.3e-11	-35
tig00000020_1	tRNA	RF00005	481898	481969	62.1	4.9e-13	-35
tig00000020_1	tRNA	RF00005	234856	234929	64.2	1.3e-13	-35
tig00000020_1	tRNA	RF00005	27712	27784	64.7	8.8e-14	-35
tig00000020_1	tRNA	RF00005	292437	292366	64.7	9.2e-14	-35
tig00000020_1	tRNA	RF00005	27635	27707	67	2.1e-14	-35
tig00000023_1	tRNA	RF00005	56703	56599	47	7.9e-09	-53.8
tig00000023_1	tRNA	RF00005	351794	351899	47	8.3e-09	-53.8
tig00000023_1	tRNA	RF00005	54007	54080	55.2	4e-11	-53.8
tig00000023_1	tRNA	RF00005	264848	264918	55.3	3.8e-11	-53.8
tig00000023_1	tRNA	RF00005	54090	54162	55.7	3e-11	-53.8
tig00000003_1	tRNA-Sec	RF01852	129078	129158	33.9	0.00011	-569.5
tig00000004_1	tRNA-Sec	RF01852	831085	831014	33	0.0002	-80.9
tig00000004_1	tRNA-Sec	RF01852	551459	551379	33.9	0.00011	-80.9
tig00000004_2	tRNA-Sec	RF01852	694501	694430	32.6	0.00025	-9.4
tig00000004_2	tRNA-Sec	RF01852	557654	557574	33.9	0.00011	-9.4
tig00000016_1	tRNA-Sec	RF01852	466919	466991	33.3	0.00016	-22.9
tig00000016_1	tRNA-Sec	RF01852	473758	473678	38.7	6.7e-06	-22.9
tig00000016_2	tRNA-Sec	RF01852	180599	180681	33.2	0.00017	-22.4
tig00000016_3	tRNA-Sec	RF01852	35064	35135	33	0.0002	-15.3
tig00000020_1	tRNA-Sec	RF01852	292437	292367	30.8	0.00073	-35
tig00000020_1	tRNA-Sec	RF01852	27635	27706	33	0.0002	-35

## Sheet: A1.7
Supplementary Data S2: non-coding RNAs predicted in the genome of Clavispora santaluciae - strain A1.7
Sequence	RNA family	Id	From_seq	To_seq	Score	Evalue	Score
Intron
tig00000053_1	Intron_gpI	RF00028	45401	45673	63.4	1.1e-14	-582.6
tig00000053_2	Intron_gpI	RF00028	49344	49487	32.9	6.9e-06	-569.8
tig00000053_3	Intron_gpI	RF00028	51248	51659	26.8	0.00038	-251.4
IRES
tig00000004_1	IRES_Bip	RF00223	224365	224568	20.9	0.00057	-37.2
tig00000031_1	IRES_Bip	RF00223	131567	131462	23.3	0.0001	-23.8
tig00000035_1	IRES_Bip	RF00223	11219	11271	17	0.0098	-48.8
tig00000041_1	IRES_Bip	RF00223	101417	101472	20.8	0.00063	0
tig00000031_1	IRES_n-myc	RF00226	159411	159336	15.8	0.0076	-23.8
tig00000006_1	IRES_Bip	RF00223	237739	237806	19.9	0.0018	-69.9
tig00000012_1	IRES_Bip	RF00223	72200	72118	19.4	0.0027	-76.8
Others-cis
tig00000031_1	R2_retro_el	RF00524	103846	103666	25.5	0.0047	-23.8
tig00002140_1	K_chan_RES	RF00485	26472	26362	30.7	0.0013	-23.2
tig00000027_1	Hsp83_3_UTR	RF02400	345433	345280	19.2	0.0051	-97.8
tig00000024_1	R2_retro_el	RF00524	16479	16340	26.8	0.0036	-18.8
Others-gene
tig00000004_1	NRON	RF00636	497522	497424	19.7	0.0036	-37.2
tig00000001_2	tmRNA	RF00023	71506	71420	20.8	0.00089	-22.3
tig00000001_3	tmRNA	RF00023	773072	773115	18.1	0.006	-178.3
tig00000004_1	tmRNA	RF00023	443053	443010	18.1	0.006	-37.2
tig00000004_2	tmRNA	RF00023	252083	252040	18.1	0.006	-19.8
tig00000027_1	Fungi_SRP	RF01502	229679	229939	106.7	3.1e-24	-97.8
tig00002131_1	NRON	RF00636	158353	158234	20.3	0.0038	-13.4
tig00000027_1	Metazoa_SRP	RF00017	229638	229939	51.4	2.7e-11	-97.8
tig00000012_1	alpha_tmRNA	RF01849	67232	67464	23.3	0.00022	-76.8
tig00000006_1	tmRNA	RF00023	123417	123374	18.1	0.0094	-69.9
tig00000011_1	tmRNA	RF00023	449833	449876	18.1	0.0094	-17.7
tig00000019_1	tmRNA	RF00023	215614	215571	18.1	0.0094	-12.4
tig00000021_1	tmRNA	RF00023	37906	37863	18.1	0.0094	-7.2
tig00000021_1	tmRNA	RF00023	255555	255641	18.2	0.0088	-7.2
antisense
tig00000041_1	ctRNA_p42d	RF00489	104044	104102	24.7	0.0083	0
tig00002133_1	ctRNA_p42d	RF00489	423715	423746	25.2	0.0095	-11.4
lncRNA
tig00000001_1	DLX6-AS1_1	RF01887	274823	274922	19.5	0.0023	-68
tig00000001_1	SOX2OT_exon3	RF01953	1222992	1223136	17.1	0.0061	-68
tig00000001_1	RMST_7	RF01968	588433	588229	17.4	0.0095	-68
tig00000004_1	KCNQ1OT1_2	RF01947	254167	254275	18.5	0.0045	-37.2
tig00000004_1	MESTIT1_2	RF02149	322949	322808	18	0.0043	-37.2
tig00000033_1	TP53TG1_1	RF02195	117598	117691	19.5	0.0033	-32.3
tig00000035_1	MESTIT1_2	RF02149	137116	137182	16.8	0.0099	-48.8
tig00000006_1	Six3os1_2	RF02247	776788	776643	18.2	0.0096	-69.9
tig00000011_1	ST7-OT4_4	RF02190	454591	454462	21.2	0.00087	-17.7
miRNA
tig00000001_1	MIR403	RF00842	994913	995009	26.8	0.0058	-68
tig00000029_1	mir-598	RF01059	30437	30522	28.9	0.0098	-21
tig00000031_1	mir-83	RF00812	143994	144106	24.3	0.0049	-23.8
tig00000035_1	MIR168	RF00677	39717	39598	24.1	0.0026	-48.8
tig00000046_1	mir-598	RF01059	11511	11416	31.1	0.0029	-10.1
tig00000006_1	mir-194	RF00257	234218	234135	29.6	0.00044	-69.9
tig00000012_1	let-7	RF00027	495021	494943	31.7	0.00029	-76.8
tig00000024_1	mir-181	RF00076	42336	42265	25.6	0.0056	-18.8
tig00000023_2	mir-17	RF00051	343363	343453	25.4	0.0039	-24
tig00000023_3	mir-17	RF00051	343524	343615	24.1	0.0098	-39.3
tig00000006_1	mir-33	RF00667	234209	234145	29.5	0.0004	-69.9
tig00000018_1	mir-308	RF00743	165	77	41.4	1.1e-06	-36.1
tig00000018_2	mir-308	RF00743	77	165	38.7	5.7e-06	-36.1
tig00000021_1	mir-449	RF00711	217676	217590	28.9	0.00015	-7.2
tig00000053_1	mir-299	RF00756	17638	17578	37.8	1.7e-06	-582.6
tig00000053_10	mir-299	RF00756	34819	34868	29.2	0.00066	-14.6
tig00000053_11	mir-299	RF00756	855	806	28	0.0014	-22.7
tig00000053_12	mir-299	RF00756	34868	34819	28	0.0014	-14.6
tig00000053_13	MIR405	RF00768	32432	32321	39.4	0.0021	-15.4
tig00000053_14	MIR405	RF00768	770	883	37.3	0.0064	-36.5
tig00000053_15	MIR405	RF00768	34783	34896	37.3	0.0064	-36.5
tig00000053_2	mir-299	RF00756	51651	51591	37.8	1.7e-06	-569.8
tig00000053_3	mir-299	RF00756	17578	17638	37.1	2.7e-06	-251.4
tig00000053_4	mir-299	RF00756	51591	51651	37.1	2.7e-06	-254.1
tig00000053_5	mir-299	RF00756	8200	8259	32	9e-05	-19.8
tig00000053_6	mir-299	RF00756	42213	42272	32	9e-05	-5.2
tig00000053_7	mir-299	RF00756	8259	8200	31.1	0.00017	-19.8
tig00000053_8	mir-299	RF00756	42272	42213	31.1	0.00017	-5.2
tig00000053_9	mir-299	RF00756	806	855	29.2	0.00066	-22.7
tig00000056_1	mir-598	RF01059	12848	12757	30.8	0.0052	-13.6
tig00002131_1	mir-598	RF01059	631389	631294	35.4	0.00042	-13.4
tig00002133_1	mir-541	RF00777	625372	625440	27.1	0.0087	-11.4
tig00002133_1	mir-598	RF01059	154974	154904	31.1	0.0045	-11.4
rRNA
tig00000083_4	5_8S_rRNA	RF00002	4273	4422	146.8	8e-39	-1233.8
tig00000083_5	5_8S_rRNA	RF00002	12984	13133	146.8	8e-39	-1233.8
tig00000083_6	5_8S_rRNA	RF00002	21695	21844	146.8	8e-39	-1233.8
tig00000083_1	5S_rRNA	RF00001	8449	8329	78.2	3e-16	-1236.9
tig00000083_2	5S_rRNA	RF00001	17160	17040	78.2	3e-16	-1236.9
tig00000083_3	5S_rRNA	RF00001	25870	25750	78.2	3e-16	-1236.9
tig00000083_1	LSU_rRNA_archaea	RF02540	4262	7632	1516.5	0	-1236.9
tig00000083_1	PK-G12rRNA	RF01118	7097	7205	51.2	1.1e-10	-1236.9
tig00000083_10	LSU_rRNA_eukarya	RF02543	4510	7825	3246.9	0	-1262.2
tig00000083_11	LSU_rRNA_eukarya	RF02543	13221	16536	3246.9	0	-1262.2
tig00000083_12	LSU_rRNA_eukarya	RF02543	21932	25246	3236	0	-1261
tig00000083_2	LSU_rRNA_archaea	RF02540	12973	16343	1516.5	0	-1236.9
tig00000083_2	PK-G12rRNA	RF01118	15808	15916	51.2	1.1e-10	-1236.9
tig00000083_3	LSU_rRNA_archaea	RF02540	21684	25053	1510.8	0	-1236.9
tig00000083_3	PK-G12rRNA	RF01118	24519	24627	51.2	1.1e-10	-1236.9
tig00000083_4	LSU_rRNA_bacteria	RF02541	4261	7617	1291.2	0	-1233.8
tig00000083_5	LSU_rRNA_bacteria	RF02541	12972	16328	1291.2	0	-1233.8
tig00000083_6	LSU_rRNA_bacteria	RF02541	21683	25038	1285.3	0	-1233.8
tig00000083_1	SSU_rRNA_archaea	RF01959	11148	12916	659	3.8e-194	-1236.9
tig00000083_1	SSU_rRNA_bacteria	RF00177	11143	12918	560.1	2.4e-178	-1236.9
tig00000083_2	SSU_rRNA_archaea	RF01959	19859	21627	659	3.8e-194	-1236.9
tig00000083_2	SSU_rRNA_bacteria	RF00177	19854	21629	560.1	2.4e-178	-1236.9
tig00000083_3	SSU_rRNA_archaea	RF01959	2439	4205	655.1	5.5e-193	-1236.9
tig00000083_3	SSU_rRNA_bacteria	RF00177	2434	4207	556.4	3.9e-177	-1236.9
tig00000083_4	SSU_rRNA_eukarya	RF01960	11148	12913	1753.1	0	-1233.8
tig00000083_5	SSU_rRNA_eukarya	RF01960	19859	21624	1753.1	0	-1233.8
tig00000083_6	SSU_rRNA_eukarya	RF01960	2439	4202	1751.3	0	-1233.8
tig00000083_7	SSU_rRNA_microsporidia	RF02542	11148	12913	865.7	5.8e-264	-612.2
tig00000083_8	SSU_rRNA_microsporidia	RF02542	19859	21624	865.7	5.8e-264	-612.2
tig00000083_9	SSU_rRNA_microsporidia	RF02542	2439	4202	863	3.9e-263	-609.3
tig00000023_1	5S_rRNA	RF00001	233088	233208	78.2	4.7e-16	-306.1
tig00002133_1	5S_rRNA	RF00001	531502	531622	79.3	2.4e-16	-11.4
tig00000053_1	LSU_rRNA_archaea	RF02540	28977	31325	437.7	2e-135	-582.6
tig00000053_2	LSU_rRNA_bacteria	RF02541	28978	31378	702.4	2.8e-232	-569.8
tig00000023_1	SSU_rRNA_eukarya	RF01960	243407	243160	57.8	2.2e-14	-306.1
tig00000023_1	SSU_rRNA_microsporidia	RF02542	243373	243291	24.9	0.00014	-306.1
tig00000053_1	SSU_rRNA_archaea	RF01959	2410	3718	272.6	2e-78	-582.6
tig00000053_1	SSU_rRNA_bacteria	RF00177	2405	3720	427.6	2.9e-135	-582.6
tig00000053_2	SSU_rRNA_archaea	RF01959	36423	37731	272.6	2e-78	-569.8
tig00000053_2	SSU_rRNA_bacteria	RF00177	36418	37733	427.6	2.9e-135	-569.8
tig00000053_3	SSU_rRNA_microsporidia	RF02542	2752	3715	214.7	4.3e-63	-251.4
tig00000053_4	SSU_rRNA_microsporidia	RF02542	36765	37728	214.7	4.3e-63	-254.1
ribozyme
tig00000023_1	RNase_MRP	RF00030	352658	352171	87.5	3.1e-23	-306.1
tig00000006_1	RNaseP_nuc	RF00009	240412	240101	54	6.1e-15	-69.9
sRNA
tig00000001_1	isrF	RF01389	993285	993199	19.4	0.0053	-68
tig00000004_1	isrG	RF01390	401802	401530	19.9	0.0053	-37.2
tig00000004_1	isrG	RF01390	401574	401743	28.3	1.8e-05	-37.2
tig00000004_2	isrG	RF01390	401415	401569	28	2.3e-05	-19.8
tig00000031_1	CC0196	RF01519	236783	236840	24.2	0.0055	-23.8
tig00000031_1	isrG	RF01390	250503	250415	19	0.0093	-23.8
tig00000031_1	isrG	RF01390	249684	249592	20.2	0.0043	-23.8
tig00000031_1	isrG	RF01390	170163	169978	31.3	2.4e-06	-23.8
tig00000035_1	isrG	RF01390	80000	79938	20.5	0.0035	-48.8
tig00000043_1	isrG	RF01390	89700	89597	25.8	9.7e-05	-62.3
tig00000043_2	isrG	RF01390	90700	90551	25.7	0.0001	-53.6
tig00000001_1	Afu_309	RF01512	869524	869339	27.6	1.9e-05	-68
tig00000016_1	RsmY	RF00195	66752	66644	22.4	0.0072	-133.4
tig00000012_1	isrG	RF01390	98050	97968	25.1	0.00025	-76.8
tig00000016_1	isrG	RF01390	247050	247332	33.3	9.6e-07	-133.4
tig00000021_1	isrG	RF01390	204995	204935	23.5	0.00073	-7.2
tig00000023_1	isrG	RF01390	276240	276294	21.3	0.0032	-306.1
tig00000024_1	isrG	RF01390	114375	114287	20.1	0.0071	-18.8
tig00000053_1	RUF1	RF01578	13029	13189	31.7	0.001	-582.6
tig00000053_2	RUF1	RF01578	47042	47202	31.7	0.001	-569.8
tig00000058_1	Afu_182	RF01496	46537	46788	31.7	0.0016	-45.8
tig00000006_1	CrcZ	RF01675	246630	246545	19.6	0.0094	-69.9
snRNA
tig00000035_1	U1	RF00003	149786	149639	37.5	4.2e-08	-48.8
tig00000035_1	U1_yeast	RF00488	149786	149581	61.8	1.3e-11	-48.8
tig00000043_1	U2	RF00004	79845	79653	145.1	1.5e-31	-62.3
tig00000041_1	U4	RF00015	86302	86156	112.4	5.1e-25	0
tig00000001_1	U5	RF00020	453172	453054	70.1	4e-11	-68
tig00002133_1	U6	RF00026	63042	63147	83.3	3.7e-20	-11.4
snoRNA
tig00000004_1	sR52	RF01306	652954	653005	25.9	0.0041	-37.2
tig00000033_1	sR20	RF01140	83077	83024	25.4	0.0069	-32.3
tig00000041_1	sR52	RF01306	55714	55762	25.1	0.0067	0
tig00000043_1	sR52	RF01306	125324	125276	24.8	0.008	-62.3
tig00000001_1	snR56	RF01188	1274551	1274598	18.2	0.0089	-68
tig00000046_1	snR56	RF01188	68461	68545	51.3	4.1e-13	-10.1
tig00000001_1	Plant_U3	RF01847	1314427	1314134	22.8	0.00084	-68
tig00000001_2	ACEA_U3	RF01848	1314427	1314134	44.4	2.1e-07	-22.3
tig00000001_2	Fungi_U3	RF01846	1314428	1314135	205.9	2e-54	-22.3
tig00000001_4	U3	RF00012	1314428	1314317	28.4	0.00025	-48.4
tig00002138_1	Fungi_U3	RF01846	2704	2607	21.1	0.0091	-58.6
tig00000041_1	SNORD18	RF00093	75081	75176	49.2	7.8e-08	0
tig00000029_1	SNORD36	RF00049	137997	137907	47.6	2.2e-06	-21
tig00000043_1	SNORD46	RF00218	53905	53808	24.6	0.0084	-62.3
tig00000004_1	SNORD48	RF00282	733312	733250	22.7	0.0077	-37.2
tig00000001_1	DdR1	RF01559	1274551	1274582	19.2	0.0047	-68
tig00000001_1	snR45	RF01266	29590	29785	19.5	0.0021	-68
tig00000004_1	ceN47	RF01637	174314	174421	24.4	0.008	-37.2
tig00000004_1	snR13	RF01223	1026849	1026746	38.4	5.7e-05	-37.2
tig00000004_1	snR77	RF01181	227078	227013	18.7	0.0057	-37.2
tig00000029_1	snR47	RF01203	137996	137911	83.6	4.1e-10	-21
tig00000031_1	snoR35	RF01281	112518	112596	26.6	0.0036	-23.8
tig00000041_1	snoU18	RF01159	75084	75119	21	0.0012	0
tig00000043_1	snR63	RF01259	53848	53812	20.9	0.0034	-62.3
tig00000043_1	snoR64a	RF01163	82014	82062	18.2	0.0085	-62.3
tig00000046_1	DdR1	RF01559	68466	68506	18.6	0.0071	-10.1
tig00000001_1	snosnR48	RF00471	837587	837683	71.7	8.9e-09	-68
tig00000004_1	snosnR54	RF00473	900386	900306	60.5	3e-16	-37.2
tig00000048_1	snosnR69	RF00475	104190	104101	40.1	0.00019	-19.6
tig00000004_1	snosnR71	RF00479	772580	772670	68.4	4.5e-11	-37.2
tig00000001_1	SNORA73	RF00045	869458	869339	31.6	7.1e-06	-68
tig00000035_1	SNORA67	RF00272	178458	178562	25.7	0.0099	-48.8
tig00000001_2	snR37	RF01267	521710	521428	39.6	3.3e-08	-22.3
tig00000001_3	snR30	RF01271	869536	869339	34.4	5.2e-08	-178.3
tig00000004_1	snR11	RF01260	205433	205261	26	0.00039	-37.2
tig00000004_1	snR3	RF01251	647556	647776	53.2	3.7e-08	-37.2
tig00000004_2	ceN48	RF01638	405975	405883	30	0.0015	-19.8
tig00000039_1	snR43	RF01256	128856	128669	93.2	1.2e-19	-20.1
tig00000041_1	snR191	RF01263	29597	29873	91.6	2.4e-21	0
tig00000041_1	snR36	RF01242	86034	85867	77.6	1.6e-14	0
tig00002142_1	snR46	RF01253	6618	6791	47	1.6e-07	-54.2
tig00002142_1	snopsi28S-3327	RF00544	6615	6718	30.7	0.0023	-54.2
tig00000035_1	SCARNA7	RF01295	159705	159548	21.7	0.0062	-48.8
tig00000039_1	SCARNA18	RF00283	116623	116542	25	0.0044	-20.1
tig00000011_1	sR20	RF01140	463050	463101	25.8	0.0085	-17.7
tig00000012_1	sR52	RF01306	338032	338071	26.8	0.004	-76.8
tig00000021_1	sR46	RF01130	247574	247518	26.4	0.0011	-7.2
tig00000021_2	sR20	RF01140	125210	125256	26.9	0.0043	-70.5
tig00002133_1	snR56	RF01188	109124	109061	20.9	0.002	-11.4
tig00000006_2	snoR44_J54	RF00357	388056	388144	31.4	0.0017	-19.5
tig00000021_1	Fungi_U3	RF01846	229383	229091	204.1	1.1e-53	-7.2
tig00000021_1	Plant_U3	RF01847	229382	229090	25.4	0.00021	-7.2
tig00000021_1	U3	RF00012	229383	229272	28.1	0.0005	-7.2
tig00000021_2	ACEA_U3	RF01848	229382	229090	42.7	8.4e-07	-70.5
tig00002137_1	Fungi_U3	RF01846	90923	90825	22	0.0077	-69.7
tig00002133_3	snosnR61	RF00476	109125	109040	59.1	2e-15	-19.3
tig00000012_1	SNORD14	RF00016	151049	150939	59.1	1.2e-11	-76.8
tig00000027_1	SNORD24	RF00069	275623	275543	42.9	9.1e-06	-97.8
tig00000016_1	SNORD27	RF00086	161089	161016	50.8	7.2e-08	-133.4
tig00000012_1	snoZ107_R87	RF00360	367029	367145	28.7	0.0017	-76.8
tig00000011_1	Afu_328	RF02403	324601	324558	19.3	0.006	-17.7
tig00000011_1	snR79	RF01184	231327	231402	48.8	5.3e-12	-17.7
tig00000012_1	DdR2	RF01569	151287	151226	19.4	0.0066	-76.8
tig00000012_1	snR190	RF01249	151290	151144	49.4	5.6e-10	-76.8
tig00000016_1	snR73	RF01207	160915	160814	41.3	8.6e-10	-133.4
tig00000016_1	snR75	RF01185	161311	161229	65.5	1.9e-17	-133.4
tig00000016_1	snR77	RF01181	161650	161571	60.7	7.1e-16	-133.4
tig00000016_1	snR78	RF01176	161823	161744	36.9	0.0018	-133.4
tig00000016_2	snR76	RF01209	161488	161398	81.7	1.4e-18	-22.5
tig00000016_3	snR51	RF01214	386841	386753	87.4	1.3e-10	-19.8
tig00000016_4	snR87	RF01216	378906	379013	40.2	2.2e-05	-30.1
tig00000016_5	snR41	RF01218	387220	387127	91.3	2.7e-18	-38.7
tig00000019_1	snR40	RF01201	94487	94417	50.3	1.4e-12	-12.4
tig00000023_1	snR39	RF01197	334185	334105	36.4	0.00019	-306.1
tig00002133_1	TtnuCD8	RF02285	109103	109041	19.1	0.0099	-11.4
tig00002133_1	snR4	RF01244	191188	191332	33.4	0.0002	-11.4
tig00002133_1	snR67	RF01177	410534	410448	59.5	1.2e-15	-11.4
tig00002133_1	snoR53Y	RF01279	410353	410273	30	0.0053	-11.4
tig00002140_1	Afu_264	RF01505	38786	38869	18.8	0.0083	-23.2
tig00002133_1	snosnR55	RF00472	109334	109261	39.7	2.7e-09	-11.4
tig00002133_2	snosnR57	RF00474	109507	109416	82.1	1e-14	-50
tig00000006_1	snosnR64	RF00509	388061	388109	24.9	0.0001	-69.9
tig00000023_1	snosnR66	RF00477	352058	351963	37.8	0.00032	-306.1
tig00000011_1	snoR38	RF00213	324607	324524	58.7	1.1e-08	-17.7
tig00000016_1	SNORD65	RF00571	161647	161604	19.1	0.0063	-133.4
tig00000006_1	snR49	RF01239	615006	615153	55.4	1.3e-09	-69.9
tig00000023_1	snR42	RF01265	139589	139737	43.1	2.5e-09	-306.1
tig00000053_1	TtnuHACA18	RF02325	32348	32443	36.4	0.0016	-582.6
tig00000058_1	snR10	RF01258	46545	46790	183.9	4.1e-42	-45.8
tig00000058_1	snR8	RF01248	13983	14136	59.7	3.9e-10	-45.8
tig00002131_1	snR5	RF01252	130512	130673	48.4	5.3e-07	-13.4
tig00002131_1	snR82	RF01261	577532	577680	32.1	8.2e-05	-13.4
tig00002131_1	snoU85	RF01296	84233	84175	21.1	0.0036	-13.4
tig00002131_2	snR35	RF01255	657058	657177	25.9	0.0054	-45.4
tig00002131_3	snR31	RF01257	31455	31652	29.6	0.002	-136.3
tig00002133_2	snR32	RF01247	467482	467645	69.9	6e-11	-50
tig00002137_1	snR44	RF01262	25036	25175	78.3	4e-15	-69.7
tig00000016_1	SCARNA7	RF01295	312752	312897	26.1	0.00077	-133.4
tig00000021_1	SCARNA7	RF01295	48022	47962	27.9	0.00027	-7.2
tRNA
tig00000001_1	tRNA	RF00005	226090	225971	46.3	1.2e-08	-68
tig00000001_1	tRNA	RF00005	71484	71413	47.1	6.6e-09	-68
tig00000001_1	tRNA	RF00005	71085	71014	47.1	6.7e-09	-68
tig00000001_1	tRNA	RF00005	766305	766214	49.3	1.7e-09	-68
tig00000001_1	tRNA	RF00005	1140040	1139959	54.1	7.6e-11	-68
tig00000001_1	tRNA	RF00005	110157	110087	55.3	3.4e-11	-68
tig00000001_1	tRNA	RF00005	813988	813916	55.7	2.7e-11	-68
tig00000001_1	tRNA	RF00005	295784	295713	56.5	1.6e-11	-68
tig00000001_1	tRNA	RF00005	773051	773122	56.5	1.6e-11	-68
tig00000001_1	tRNA	RF00005	23009	23096	57.1	1.1e-11	-68
tig00000001_1	tRNA	RF00005	996765	996684	59.6	2.2e-12	-68
tig00000001_1	tRNA	RF00005	1276314	1276242	64.7	7.9e-14	-68
tig00000001_1	tRNA	RF00005	415735	415663	65.9	3.7e-14	-68
tig00000001_1	tRNA	RF00005	282543	282615	67	1.8e-14	-68
tig00000001_1	tRNA	RF00005	378046	377975	69.6	3.4e-15	-68
tig00000001_2	tRNA	RF00005	428075	427978	43.2	8.6e-08	-22.3
tig00000001_2	tRNA	RF00005	250904	250974	55.3	3.4e-11	-22.3
tig00000001_2	tRNA	RF00005	330765	330836	56.5	1.6e-11	-22.3
tig00000001_2	tRNA	RF00005	1002960	1002879	59.6	2.2e-12	-22.3
tig00000001_2	tRNA	RF00005	1139807	1139735	65.1	6.2e-14	-22.3
tig00000001_2	tRNA	RF00005	1276391	1276319	67	1.8e-14	-22.3
tig00000001_3	tRNA	RF00005	10326	10255	28.5	0.0011	-178.3
tig00000001_3	tRNA	RF00005	377958	377888	55.3	3.4e-11	-178.3
tig00000001_3	tRNA	RF00005	908118	908047	56.5	1.6e-11	-178.3
tig00000001_3	tRNA	RF00005	909392	909475	59.2	2.8e-12	-178.3
tig00000001_4	tRNA	RF00005	489794	489864	55.3	3.4e-11	-48.4
tig00000001_4	tRNA	RF00005	105441	105512	58.7	3.9e-12	-48.4
tig00000001_5	tRNA	RF00005	773129	773199	55.3	3.4e-11	-21.7
tig00000001_6	tRNA	RF00005	897714	897784	55.3	3.4e-11	-21.7
tig00000001_7	tRNA	RF00005	814072	813999	55.2	3.6e-11	-25.5
tig00000004_1	tRNA	RF00005	361241	361346	47	7.4e-09	-37.2
tig00000004_1	tRNA	RF00005	680711	680627	47.2	6.3e-09	-37.2
tig00000004_1	tRNA	RF00005	154103	154187	49.2	1.8e-09	-37.2
tig00000004_1	tRNA	RF00005	84044	83953	51.6	3.8e-10	-37.2
tig00000004_1	tRNA	RF00005	49628	49547	54.1	7.6e-11	-37.2
tig00000004_1	tRNA	RF00005	442996	442926	55.3	3.4e-11	-37.2
tig00000004_1	tRNA	RF00005	248119	248189	56	2.1e-11	-37.2
tig00000004_1	tRNA	RF00005	252104	252033	56.5	1.6e-11	-37.2
tig00000004_1	tRNA	RF00005	420766	420837	56.5	1.6e-11	-37.2
tig00000004_1	tRNA	RF00005	453388	453475	57.1	1.1e-11	-37.2
tig00000004_1	tRNA	RF00005	845520	845607	57.1	1.1e-11	-37.2
tig00000004_1	tRNA	RF00005	663501	663430	57.6	7.8e-12	-37.2
tig00000004_1	tRNA	RF00005	348344	348425	59.6	2.2e-12	-37.2
tig00000004_1	tRNA	RF00005	44116	44187	61.8	5.2e-13	-37.2
tig00000004_1	tRNA	RF00005	1075820	1075747	64	1.3e-13	-37.2
tig00000004_1	tRNA	RF00005	691838	691911	64.2	1.1e-13	-37.2
tig00000004_1	tRNA	RF00005	1122317	1122389	64.8	7.4e-14	-37.2
tig00000004_1	tRNA	RF00005	680619	680547	65.9	3.7e-14	-37.2
tig00000004_1	tRNA	RF00005	430128	430199	67.9	1e-14	-37.2
tig00000004_2	tRNA	RF00005	698515	698605	48.9	2.1e-09	-19.8
tig00000004_2	tRNA	RF00005	282244	282172	55.7	2.7e-11	-19.8
tig00000004_2	tRNA	RF00005	1146841	1146912	56.5	1.6e-11	-19.8
tig00000004_2	tRNA	RF00005	443074	443003	56.5	1.6e-11	-19.8
tig00000004_2	tRNA	RF00005	355077	354996	59.6	2.2e-12	-19.8
tig00000004_2	tRNA	RF00005	663706	663777	61.8	5.2e-13	-19.8
tig00000004_2	tRNA	RF00005	141468	141539	63.7	1.5e-13	-19.8
tig00000004_2	tRNA	RF00005	411139	411067	64.7	7.9e-14	-19.8
tig00000004_2	tRNA	RF00005	1106233	1106161	65.9	3.7e-14	-19.8
tig00000004_2	tRNA	RF00005	411216	411144	67	1.8e-14	-19.8
tig00000004_3	tRNA	RF00005	355304	355223	59.6	2.2e-12	-27.6
tig00000004_3	tRNA	RF00005	721618	721545	62.3	3.8e-13	-27.6
tig00000014_1	tRNA	RF00005	3544	3457	57.1	1.1e-11	-25.9
tig00000029_1	tRNA	RF00005	158479	158407	64.7	7.9e-14	-21
tig00000029_1	tRNA	RF00005	158556	158484	67	1.8e-14	-21
tig00000031_1	tRNA	RF00005	110877	110948	57	1.2e-11	-23.8
tig00000031_1	tRNA	RF00005	162378	162307	62.1	4.4e-13	-23.8
tig00000033_1	tRNA	RF00005	28313	28242	50.2	9.3e-10	-32.3
tig00000033_1	tRNA	RF00005	5823	5750	55.2	3.6e-11	-32.3
tig00000033_1	tRNA	RF00005	5739	5667	55.7	2.7e-11	-32.3
tig00000033_1	tRNA	RF00005	6081	6010	57.6	7.8e-12	-32.3
tig00000033_1	tRNA	RF00005	147816	147888	65.1	6.2e-14	-32.3
tig00000033_2	tRNA	RF00005	6227	6156	57.6	7.8e-12	-21.9
tig00000033_3	tRNA	RF00005	28457	28386	57.6	7.8e-12	-21.9
tig00000039_1	tRNA	RF00005	4553	4626	64.2	1.1e-13	-20.1
tig00000039_1	tRNA	RF00005	62134	62063	64.7	8.2e-14	-20.1
tig00000041_1	tRNA	RF00005	107002	106919	47.3	5.9e-09	0
tig00000041_1	tRNA	RF00005	10524	10453	61.7	5.7e-13	0
tig00000046_1	tRNA	RF00005	107772	107669	47.1	6.6e-09	-10.1
tig00000048_1	tRNA	RF00005	10233	10304	61.7	5.7e-13	-19.6
tig00002139_1	tRNA	RF00005	11367	11283	47.2	6.3e-09	-19.7
tig00000001_1	tRNA-Sec	RF01852	1139807	1139736	32.6	0.00022	-68
tig00000001_1	tRNA-Sec	RF01852	1276391	1276320	33	0.00018	-68
tig00000001_1	tRNA-Sec	RF01852	996765	996685	33.9	0.0001	-68
tig00000001_2	tRNA-Sec	RF01852	1002960	1002880	33.9	0.0001	-22.3
tig00000004_1	tRNA-Sec	RF01852	721618	721546	30.4	0.00083	-37.2
tig00000004_1	tRNA-Sec	RF01852	355304	355224	33.9	0.0001	-37.2
tig00000004_1	tRNA-Sec	RF01852	44116	44186	38.6	6.3e-06	-37.2
tig00000004_2	tRNA-Sec	RF01852	411216	411145	33	0.00018	-19.8
tig00000004_2	tRNA-Sec	RF01852	663706	663776	38.6	6.3e-06	-19.8
tig00000004_3	tRNA-Sec	RF01852	348344	348424	33.9	0.0001	-27.6
tig00000004_4	tRNA-Sec	RF01852	355077	354997	33.9	0.0001	-22.3
tig00000029_1	tRNA-Sec	RF01852	158556	158485	33	0.00018	-21
tig00000033_1	tRNA-Sec	RF01852	147816	147887	32.6	0.00022	-32.3
tig00000039_1	tRNA-Sec	RF01852	62134	62064	30.8	0.00066	-20.1
tig00000006_1	tRNA	RF00005	860887	860984	43.2	1.4e-07	-69.9
tig00000006_1	tRNA	RF00005	905572	905656	47.2	9.9e-09	-69.9
tig00000006_1	tRNA	RF00005	141985	141912	53	2.4e-10	-69.9
tig00000006_1	tRNA	RF00005	799367	799437	55.3	5.3e-11	-69.9
tig00000006_1	tRNA	RF00005	123438	123367	56.5	2.5e-11	-69.9
tig00000006_1	tRNA	RF00005	860495	860424	57	1.9e-11	-69.9
tig00000006_1	tRNA	RF00005	725667	725580	57.1	1.7e-11	-69.9
tig00000006_1	tRNA	RF00005	46137	46208	57.6	1.2e-11	-69.9
tig00000006_1	tRNA	RF00005	252172	252101	58.6	6.5e-12	-69.9
tig00000006_1	tRNA	RF00005	931936	931855	59.6	3.4e-12	-69.9
tig00000006_1	tRNA	RF00005	744336	744265	61.7	8.9e-13	-69.9
tig00000006_1	tRNA	RF00005	242084	242011	64	2e-13	-69.9
tig00000006_1	tRNA	RF00005	12363	12291	64.7	1.2e-13	-69.9
tig00000006_1	tRNA	RF00005	532240	532168	65.2	9.4e-14	-69.9
tig00000006_1	tRNA	RF00005	12440	12368	67	2.9e-14	-69.9
tig00000006_2	tRNA	RF00005	142454	142527	53	2.4e-10	-19.5
tig00000006_2	tRNA	RF00005	799289	799360	56.5	2.5e-11	-19.5
tig00000006_2	tRNA	RF00005	725763	725676	57.1	1.7e-11	-19.5
tig00000006_2	tRNA	RF00005	725436	725365	57.6	1.2e-11	-19.5
tig00000006_2	tRNA	RF00005	340544	340473	62.1	6.9e-13	-19.5
tig00000006_2	tRNA	RF00005	435885	435813	64.7	1.2e-13	-19.5
tig00000006_2	tRNA	RF00005	624390	624318	65.2	9.4e-14	-19.5
tig00000006_2	tRNA	RF00005	435962	435890	67	2.9e-14	-19.5
tig00000006_3	tRNA	RF00005	396675	396589	57.2	1.6e-11	-29.1
tig00000011_1	tRNA	RF00005	350340	350243	43.2	1.4e-07	-17.7
tig00000011_1	tRNA	RF00005	642748	642852	47	1.1e-08	-17.7
tig00000011_1	tRNA	RF00005	42965	43046	54.1	1.2e-10	-17.7
tig00000011_1	tRNA	RF00005	449891	449961	55.3	5.3e-11	-17.7
tig00000011_1	tRNA	RF00005	449812	449883	56.5	2.5e-11	-17.7
tig00000011_1	tRNA	RF00005	231090	231161	57	1.9e-11	-17.7
tig00000011_1	tRNA	RF00005	602239	602326	57.1	1.7e-11	-17.7
tig00000011_1	tRNA	RF00005	42732	42660	65.9	5.8e-14	-17.7
tig00000012_1	tRNA	RF00005	276374	276493	46.3	1.8e-08	-76.8
tig00000012_1	tRNA	RF00005	477471	477367	47	1.1e-08	-76.8
tig00000012_1	tRNA	RF00005	537246	537338	47.2	9.9e-09	-76.8
tig00000012_1	tRNA	RF00005	498334	498261	50.6	1.1e-09	-76.8
tig00000012_1	tRNA	RF00005	116855	116946	51.6	5.9e-10	-76.8
tig00000012_1	tRNA	RF00005	506080	505999	54.1	1.2e-10	-76.8
tig00000012_1	tRNA	RF00005	565171	565242	57.6	1.2e-11	-76.8
tig00000012_1	tRNA	RF00005	298388	298315	64	2e-13	-76.8
tig00000012_1	tRNA	RF00005	498515	498587	64.2	1.7e-13	-76.8
tig00000012_1	tRNA	RF00005	505903	505831	64.7	1.2e-13	-76.8
tig00000012_2	tRNA	RF00005	506729	506810	54.1	1.2e-10	-32.2
tig00000016_1	tRNA	RF00005	427101	427205	47	1.1e-08	-133.4
tig00000016_1	tRNA	RF00005	132018	131913	47	1.2e-08	-133.4
tig00000016_1	tRNA	RF00005	429797	429724	55.2	5.7e-11	-133.4
tig00000016_1	tRNA	RF00005	218964	218894	55.3	5.3e-11	-133.4
tig00000016_1	tRNA	RF00005	429714	429642	55.7	4.2e-11	-133.4
tig00000019_1	tRNA	RF00005	456364	456280	47.2	9.9e-09	-12.4
tig00000019_1	tRNA	RF00005	190928	190858	55.3	5.3e-11	-12.4
tig00000019_1	tRNA	RF00005	223249	223321	55.9	3.7e-11	-12.4
tig00000019_1	tRNA	RF00005	215635	215564	56.5	2.5e-11	-12.4
tig00000019_1	tRNA	RF00005	368284	368371	57.1	1.7e-11	-12.4
tig00000019_1	tRNA	RF00005	89723	89795	64.7	1.2e-13	-12.4
tig00000019_1	tRNA	RF00005	478568	478497	64.7	1.3e-13	-12.4
tig00000021_1	tRNA	RF00005	63247	63155	51.5	6.3e-10	-7.2
tig00000021_1	tRNA	RF00005	63462	63381	54.1	1.2e-10	-7.2
tig00000021_1	tRNA	RF00005	255655	255725	55.3	5.3e-11	-7.2
tig00000021_1	tRNA	RF00005	37927	37856	56.5	2.5e-11	-7.2
tig00000021_1	tRNA	RF00005	328583	328664	60.8	1.6e-12	-7.2
tig00000021_1	tRNA	RF00005	307364	307437	64	2e-13	-7.2
tig00000021_1	tRNA	RF00005	335421	335350	64.7	1.3e-13	-7.2
tig00000021_1	tRNA	RF00005	307446	307518	65.9	5.8e-14	-7.2
tig00000021_2	tRNA	RF00005	66507	66588	54.1	1.2e-10	-70.5
tig00000021_2	tRNA	RF00005	255577	255648	56.5	2.5e-11	-70.5
tig00000021_3	tRNA	RF00005	66661	66742	54.1	1.2e-10	-8.8
tig00000023_1	tRNA	RF00005	295610	295714	47	1.1e-08	-306.1
tig00000023_1	tRNA	RF00005	21975	21894	54.1	1.2e-10	-306.1
tig00000023_1	tRNA	RF00005	176591	176521	55.3	5.3e-11	-306.1
tig00000023_1	tRNA	RF00005	92941	93012	56.5	2.5e-11	-306.1
tig00000023_1	tRNA	RF00005	354303	354232	57	1.9e-11	-306.1
tig00000023_1	tRNA	RF00005	62010	61938	67	2.9e-14	-306.1
tig00000024_1	tRNA	RF00005	353482	353555	55.2	5.7e-11	-18.8
tig00000024_1	tRNA	RF00005	353561	353633	55.7	4.2e-11	-18.8
tig00000024_1	tRNA	RF00005	215221	215292	56.5	2.5e-11	-18.8
tig00000024_1	tRNA	RF00005	115540	115623	61.2	1.2e-12	-18.8
tig00000027_1	tRNA	RF00005	212163	212076	44.8	4.8e-08	-97.8
tig00000027_1	tRNA	RF00005	128694	128767	55.2	5.7e-11	-97.8
tig00000027_1	tRNA	RF00005	128773	128845	55.7	4.2e-11	-97.8
tig00000027_1	tRNA	RF00005	250481	250411	58.6	6.4e-12	-97.8
tig00000027_1	tRNA	RF00005	263442	263513	58.6	6.5e-12	-97.8
tig00000027_1	tRNA	RF00005	256744	256663	59.6	3.4e-12	-97.8
tig00000053_1	tRNA	RF00005	3926	4009	42.7	1.8e-07	-582.6
tig00000053_1	tRNA	RF00005	1995	2066	43.8	9e-08	-582.6
tig00000053_1	tRNA	RF00005	4270	4340	45.8	2.5e-08	-582.6
tig00000053_1	tRNA	RF00005	4196	4268	47.8	6.8e-09	-582.6
tig00000053_1	tRNA	RF00005	4724	4796	49	3.1e-09	-582.6
tig00000053_1	tRNA	RF00005	1921	1993	52.9	2.5e-10	-582.6
tig00000053_1	tRNA	RF00005	2232	2302	53.6	1.6e-10	-582.6
tig00000053_1	tRNA	RF00005	53	124	54.7	8.2e-11	-582.6
tig00000053_1	tRNA	RF00005	6209	6291	55.9	3.7e-11	-582.6
tig00000053_1	tRNA	RF00005	361	431	57.9	9.9e-12	-582.6
tig00000053_1	tRNA	RF00005	31412	31483	58.6	6.4e-12	-582.6
tig00000053_1	tRNA	RF00005	2155	2226	60.6	1.8e-12	-582.6
tig00000053_1	tRNA	RF00005	13172	13243	64.5	1.5e-13	-582.6
tig00000053_1	tRNA	RF00005	927	998	65	1e-13	-582.6
tig00000053_1	tRNA	RF00005	4093	4164	65.4	8.3e-14	-582.6
tig00000053_1	tRNA	RF00005	3764	3834	67	2.9e-14	-582.6
tig00000053_2	tRNA	RF00005	37939	38022	42.7	1.8e-07	-569.8
tig00000053_2	tRNA	RF00005	36008	36079	43.8	9e-08	-569.8
tig00000053_2	tRNA	RF00005	38283	38353	45.8	2.5e-08	-569.8
tig00000053_2	tRNA	RF00005	38209	38281	47.8	6.8e-09	-569.8
tig00000053_2	tRNA	RF00005	38737	38809	49	3.1e-09	-569.8
tig00000053_2	tRNA	RF00005	35934	36006	52.9	2.5e-10	-569.8
tig00000053_2	tRNA	RF00005	36245	36315	53.6	1.6e-10	-569.8
tig00000053_2	tRNA	RF00005	34065	34136	54.7	8.2e-11	-569.8
tig00000053_2	tRNA	RF00005	40222	40304	55.9	3.7e-11	-569.8
tig00000053_2	tRNA	RF00005	34374	34444	57.9	9.9e-12	-569.8
tig00000053_2	tRNA	RF00005	36168	36239	60.6	1.8e-12	-569.8
tig00000053_2	tRNA	RF00005	47185	47256	64.5	1.5e-13	-569.8
tig00000053_2	tRNA	RF00005	34940	35011	65	1e-13	-569.8
tig00000053_2	tRNA	RF00005	38106	38177	65.4	8.3e-14	-569.8
tig00000053_2	tRNA	RF00005	37777	37847	67	2.9e-14	-569.8
tig00000053_3	tRNA	RF00005	4559	4631	39	1.9e-06	-251.4
tig00000053_3	tRNA	RF00005	4017	4087	52	4.6e-10	-251.4
tig00000053_3	tRNA	RF00005	3842	3922	54.4	9.6e-11	-251.4
tig00000053_3	tRNA	RF00005	4344	4415	55.8	3.9e-11	-251.4
tig00000053_3	tRNA	RF00005	440	511	60.2	2.3e-12	-251.4
tig00000053_3	tRNA	RF00005	2319	2389	65.3	8.4e-14	-251.4
tig00000053_3	tRNA	RF00005	32474	32544	66.7	3.6e-14	-251.4
tig00000053_4	tRNA	RF00005	38572	38644	39	1.9e-06	-254.1
tig00000053_4	tRNA	RF00005	38030	38100	52	4.6e-10	-254.1
tig00000053_4	tRNA	RF00005	37855	37935	54.4	9.6e-11	-254.1
tig00000053_4	tRNA	RF00005	38357	38428	55.8	3.9e-11	-254.1
tig00000053_4	tRNA	RF00005	34453	34524	60.2	2.3e-12	-254.1
tig00000053_4	tRNA	RF00005	36332	36402	65.3	8.4e-14	-254.1
tig00000053_5	tRNA	RF00005	6296	6381	55.8	3.9e-11	-19.8
tig00000053_6	tRNA	RF00005	40309	40394	55.8	3.9e-11	-5.2
tig00000058_1	tRNA	RF00005	18280	18353	55.2	5.7e-11	-45.8
tig00000058_1	tRNA	RF00005	18359	18431	55.7	4.2e-11	-45.8
tig00000058_1	tRNA	RF00005	4624	4696	59.7	3.1e-12	-45.8
tig00000058_2	tRNA	RF00005	5182	5254	59.7	3.1e-12	-3.6
tig00000073_1	tRNA	RF00005	29402	29330	64.7	1.2e-13	-11.4
tig00000073_1	tRNA	RF00005	7724	7796	65.9	5.8e-14	-11.4
tig00000073_1	tRNA	RF00005	29479	29407	67	2.9e-14	-11.4
tig00002131_1	tRNA	RF00005	78510	78596	44.9	4.3e-08	-13.4
tig00002131_1	tRNA	RF00005	658617	658707	48.9	3.2e-09	-13.4
tig00002131_1	tRNA	RF00005	691547	691466	54.1	1.2e-10	-13.4
tig00002131_1	tRNA	RF00005	236807	236880	55.2	5.7e-11	-13.4
tig00002131_1	tRNA	RF00005	38240	38167	56.3	2.9e-11	-13.4
tig00002131_1	tRNA	RF00005	328048	327961	57.1	1.7e-11	-13.4
tig00002131_1	tRNA	RF00005	551003	550916	57.1	1.7e-11	-13.4
tig00002131_1	tRNA	RF00005	237106	237025	59.6	3.4e-12	-13.4
tig00002131_1	tRNA	RF00005	116383	116313	60	2.6e-12	-13.4
tig00002131_1	tRNA	RF00005	218446	218517	61.8	8.2e-13	-13.4
tig00002131_1	tRNA	RF00005	364728	364655	64	2e-13	-13.4
tig00002131_1	tRNA	RF00005	671718	671789	64.7	1.3e-13	-13.4
tig00002131_2	tRNA	RF00005	78404	78490	44.9	4.3e-08	-45.4
tig00002131_2	tRNA	RF00005	756316	756397	54.1	1.2e-10	-45.4
tig00002131_2	tRNA	RF00005	755880	755967	57.1	1.7e-11	-45.4
tig00002133_1	tRNA	RF00005	299001	298915	44.9	4.3e-08	-11.4
tig00002133_1	tRNA	RF00005	137503	137585	47.4	8.8e-09	-11.4
tig00002133_1	tRNA	RF00005	295833	295743	48.9	3.2e-09	-11.4
tig00002133_1	tRNA	RF00005	327689	327762	53	2.4e-10	-11.4
tig00002133_1	tRNA	RF00005	73242	73169	55.2	5.7e-11	-11.4
tig00002133_1	tRNA	RF00005	239058	239130	55.7	4.2e-11	-11.4
tig00002133_1	tRNA	RF00005	332464	332535	61.7	8.9e-13	-11.4
tig00002133_1	tRNA	RF00005	137594	137666	65.9	5.8e-14	-11.4
tig00002133_2	tRNA	RF00005	327882	327955	53	2.4e-10	-50
tig00002133_2	tRNA	RF00005	238976	239049	55.2	5.7e-11	-50
tig00002133_2	tRNA	RF00005	542748	542820	55.7	4.2e-11	-50
tig00002133_2	tRNA	RF00005	333257	333328	61.7	8.9e-13	-50
tig00002133_3	tRNA	RF00005	542670	542743	55.2	5.7e-11	-19.3
tig00002133_3	tRNA	RF00005	333342	333413	61.7	8.9e-13	-19.3
tig00002137_1	tRNA	RF00005	30024	29953	68.4	1.2e-14	-69.7
tig00002140_1	tRNA	RF00005	11357	11273	47.2	9.9e-09	-23.2
tig00002140_1	tRNA	RF00005	52022	51929	49.9	1.8e-09	-23.2
tig00002140_2	tRNA	RF00005	52638	52545	49.9	1.8e-09	-14.5
tig00000006_1	tRNA-Sec	RF01852	12440	12369	33	0.00028	-69.9
tig00000006_1	tRNA-Sec	RF01852	931936	931856	33.9	0.00016	-69.9
tig00000006_1	tRNA-Sec	RF01852	435963	435890	36	4.5e-05	-69.9
tig00000019_1	tRNA-Sec	RF01852	478569	478497	33.3	0.00023	-12.4
tig00000021_1	tRNA-Sec	RF01852	335422	335350	33.3	0.00023	-7.2
tig00000021_1	tRNA-Sec	RF01852	328583	328663	38.7	9.5e-06	-7.2
tig00000023_1	tRNA-Sec	RF01852	62011	61938	36	4.5e-05	-306.1
tig00000024_1	tRNA-Sec	RF01852	115540	115622	33.2	0.00025	-18.8
tig00000027_1	tRNA-Sec	RF01852	256744	256664	33.9	0.00016	-97.8
tig00000053_1	tRNA-Sec	RF01852	926	998	37.2	2.3e-05	-582.6
tig00000053_1	tRNA-Sec	RF01852	4558	4631	43	7.1e-07	-582.6
tig00000053_2	tRNA-Sec	RF01852	34939	35011	37.2	2.3e-05	-569.8
tig00000053_2	tRNA-Sec	RF01852	38571	38644	43	7.1e-07	-569.8
tig00000073_1	tRNA-Sec	RF01852	29479	29408	33	0.00028	-11.4
tig00002131_1	tRNA-Sec	RF01852	671717	671789	33.3	0.00023	-13.4
tig00002131_1	tRNA-Sec	RF01852	237106	237026	33.9	0.00016	-13.4
tig00002131_1	tRNA-Sec	RF01852	218446	218516	38.6	1e-05	-13.4

## Sheet: A1.19
Supplementary Data S2: non-coding RNAs predicted in the genome of Clavispora santaluciae - strain A1.19
Sequence	RNA family	Id	From_seq	To_seq	Score	Evalue	Score
Intron
tig00000077_1	Intron_gpI	RF00028	5675	5947	63.4	9.4e-15	-268.5
tig00000077_2	Intron_gpI	RF00028	9571	9761	32.8	5.9e-06	-111.4
tig00000077_3	Intron_gpI	RF00028	11522	11815	26.5	0.0004	-34.3
tig00000066_1	Intron_gpI	RF00028	4896	4624	63.3	1e-14	-499.05
tig00000066_2	Intron_gpI	RF00028	41505	41453	30.8	2.2e-05	-494.05
tig00000066_3	Intron_gpI	RF00028	3393	3361	22.8	0.0043	-224.1
tig00000066_4	Intron_gpI	RF00028	40220	40188	22.8	0.0043	-241.2
IRES
tig00000025_1	IRES_Bip	RF00223	323416	323498	19.4	0.0022	-72
tig00000049_1	IRES_Bip	RF00223	168894	168691	20.9	0.00074	-43.2
tig00000062_1	IRES_Bip	RF00223	185825	185892	19.9	0.0015	-124.8
tig00000001_1	IRES_Bip	RF00223	131449	131344	23.3	0.00013	-19.2
tig00000021_1	IRES_Bip	RF00223	300940	300995	20.8	0.0008	-35.3
tig00000001_1	IRES_n-myc	RF00226	159293	159218	15.8	0.0096	-19.2
Others-cis
tig00000039_1	Hsp83_3_UTR	RF02400	28258	28411	19.2	0.0042	-115.1
tig00000064_1	R2_retro_el	RF00524	81558	81419	26.8	0.003	-31.7
tig00000001_1	R2_retro_el	RF00524	103728	103548	25.5	0.0059	-19.2
CRISPR
tig00000053_1	CRISPR-DR23	RF01336	30268	30299	27.8	0.0093	-14.7
Others-gene
tig00000039_1	Fungi_SRP	RF01502	143999	143739	106.7	2.5e-24	-115.1
tig00000039_1	Metazoa_SRP	RF00017	144040	143739	51.4	2.2e-11	-115.1
tig00000025_1	alpha_tmRNA	RF01849	328384	328152	23.3	0.00018	-72
tig00000049_1	tmRNA	RF00023	141176	141219	18.1	0.0077	-43.2
tig00000055_1	tmRNA	RF00023	25272	25229	18.1	0.0077	-13.6
tig00000062_1	tmRNA	RF00023	71408	71365	18.1	0.0077	-124.8
tig00000084_1	tmRNA	RF00023	4284	4241	18.1	0.0077	-18.4
tig00002795_1	tmRNA	RF00023	153880	153966	20.8	0.0011	-42
tig00000011_1	NRON	RF00636	385982	385863	20.3	0.003	-66.2
tig00000087_1	NRON	RF00636	75239	75337	19.7	0.0046	-91.4
tig00000030_1	tmRNA	RF00023	37866	37823	18.1	0.0076	-8.2
tig00000030_1	tmRNA	RF00023	255511	255597	18.2	0.0071	-8.2
tig00000131_1	tmRNA	RF00023	53587	53544	18.1	0.0076	-32.8
tig00000133_1	tmRNA	RF00023	22897	22940	18.1	0.0076	-22.2
tig00000152_1	tmRNA	RF00023	29642	29599	18.1	0.0076	-107.4
antisense
tig00000007_1	ctRNA_p42d	RF00489	162755	162724	25.2	0.0076	-11
lncRNA
tig00000081_1	DLX6-AS1_2	RF01888	19584	19718	20.2	0.0017	-35.5
tig00000049_1	KCNQ1OT1_2	RF01947	139092	138984	18.5	0.0058	-43.2
tig00000049_1	MESTIT1_2	RF02149	70310	70451	18	0.0056	-43.2
tig00000078_1	Six3os1_2	RF02247	39987	40132	18.2	0.0078	-65.2
tig00000144_1	DLX6-AS1_1	RF01887	11269	11170	19.5	0.0029	-24.7
tig00000002_1	SOX2OT_exon3	RF01953	405579	405723	17.1	0.0078	-61.7
tig00000021_1	TP53TG1_1	RF02195	143943	144036	19.5	0.0042	-35.3
tig00000131_1	ST7-OT4_4	RF02190	48829	48958	21.2	0.0007	-32.8
miRNA
tig00000062_1	mir-194	RF00257	182304	182221	29.6	0.00036	-124.8
tig00000064_1	mir-181	RF00076	107415	107344	25.6	0.0046	-31.7
tig00000055_2	mir-17	RF00051	12884	12974	25.4	0.0032	-46
tig00000055_3	mir-17	RF00051	13045	13136	24.1	0.0081	-37.8
tig00000014_1	mir-598	RF01059	200100	200195	35.4	0.00035	-16.2
tig00000025_1	mir-351	RF00805	34240	34141	24.6	0.0083	-72
tig00000037_1	mir-598	RF01059	10066	9971	31.1	0.0038	-57.3
tig00000062_1	mir-33	RF00667	182295	182231	29.5	0.00032	-124.8
tig00000077_1	mir-299	RF00756	11925	11865	37.8	1.4e-06	-268.5
tig00000077_10	mir-299	RF00756	29155	29106	28	0.0012	-36
tig00000077_11	mir-299	RF00756	7253	7312	25.2	0.0083	-34.5
tig00000077_12	mir-299	RF00756	41266	41325	25.2	0.0083	-34.5
tig00000077_13	MIR405	RF00768	26719	26608	39.4	0.0018	-40.6
tig00000077_14	MIR405	RF00768	29070	29183	37.3	0.0052	-42.6
tig00000077_2	mir-299	RF00756	45938	45878	37.8	1.4e-06	-111.4
tig00000077_3	mir-299	RF00756	11865	11925	37.1	2.2e-06	-34.3
tig00000077_4	mir-299	RF00756	45878	45938	37.1	2.2e-06	-34.3
tig00000077_5	mir-299	RF00756	2487	2546	32	7.4e-05	-35.3
tig00000077_6	mir-299	RF00756	36500	36559	32	7.4e-05	-35.3
tig00000077_7	mir-299	RF00756	2546	2487	31.1	0.00014	-35.3
tig00000077_8	mir-299	RF00756	36559	36500	31.1	0.00014	-35.3
tig00000077_9	mir-299	RF00756	29106	29155	29.2	0.00054	-36
tig00000011_1	let-7	RF00027	58300	58222	31.7	0.00023	-66.2
tig00000001_1	mir-83	RF00812	143876	143988	24.3	0.0063	-19.2
tig00000002_1	MIR403	RF00842	177539	177635	26.8	0.0073	-61.7
tig00000007_1	mir-598	RF01059	431496	431566	31.1	0.0036	-11
tig00000011_1	mir-597	RF00973	178128	178055	27.7	0.0084	-66.2
tig00000011_1	mir-598	RF01059	213187	213278	30.8	0.0042	-66.2
tig00000030_1	mir-449	RF00711	217632	217546	28.9	0.00012	-8.2
tig00000100_1	mir-541	RF00777	41352	41284	27.1	0.007	-18.6
tig00000118_1	MIR168	RF00677	51397	51516	24.1	0.0034	-126.7
rRNA
tig00000197_10	5_8S_rRNA	RF00002	14666	14810	100.4	1.6e-25	-38.1
tig00000197_6	5_8S_rRNA	RF00002	5959	6108	146.8	1e-38	-423.3
tig00000197_7	5_8S_rRNA	RF00002	15799	15948	146.8	1e-38	-45.3
tig00000197_8	5_8S_rRNA	RF00002	24508	24657	146.8	1e-38	-45.3
tig00000197_9	5_8S_rRNA	RF00002	33217	33366	146.8	1e-38	-45.3
tig00000065_1	5S_rRNA	RF00001	106708	106828	78.2	3.8e-16	-254.5
tig00000197_1	5S_rRNA	RF00001	1422	1302	78.2	3.8e-16	-1262.2
tig00000197_2	5S_rRNA	RF00001	10135	10015	78.2	3.8e-16	-1262.2
tig00000197_3	5S_rRNA	RF00001	19975	19855	78.2	3.8e-16	-1262.2
tig00000197_4	5S_rRNA	RF00001	28684	28564	78.2	3.8e-16	-1260.1
tig00000197_5	5S_rRNA	RF00001	37390	37270	78.2	3.8e-16	-1273.2
tig00000077_1	LSU_rRNA_archaea	RF02540	23264	25612	437.7	1.7e-135	-268.5
tig00000077_1	LSU_rRNA_bacteria	RF02541	23265	25665	702.4	2.3e-232	-268.5
tig00000197_1	LSU_rRNA_archaea	RF02540	5948	9318	1516.5	0	-1262.2
tig00000197_1	LSU_rRNA_archaea	RF02540	1	696	371	2e-114	-1262.2
tig00000197_1	LSU_rRNA_bacteria	RF02541	1	613	302.5	2.1e-98	-1262.2
tig00000197_1	LSU_rRNA_eukarya	RF02543	6196	9511	3246.9	0	-1262.2
tig00000197_1	PK-G12rRNA	RF01118	70	178	51.2	1.5e-10	-1262.2
tig00000197_2	LSU_rRNA_archaea	RF02540	15788	19158	1516.5	0	-1262.2
tig00000197_2	LSU_rRNA_bacteria	RF02541	5947	9303	1291.2	0	-1262.2
tig00000197_2	LSU_rRNA_eukarya	RF02543	16036	19351	3246.9	0	-1262.2
tig00000197_2	PK-G12rRNA	RF01118	8783	8891	51.2	1.5e-10	-1262.2
tig00000197_3	LSU_rRNA_archaea	RF02540	24497	27867	1516.5	0	-1262.2
tig00000197_3	LSU_rRNA_bacteria	RF02541	15787	19143	1291.2	0	-1262.2
tig00000197_3	LSU_rRNA_eukarya	RF02543	24745	28060	3246.9	0	-1262.2
tig00000197_3	PK-G12rRNA	RF01118	18623	18731	51.2	1.5e-10	-1262.2
tig00000197_4	LSU_rRNA_archaea	RF02540	33206	36574	1496.2	0	-1260.1
tig00000197_4	LSU_rRNA_bacteria	RF02541	24496	27852	1291.2	0	-1260.1
tig00000197_4	LSU_rRNA_eukarya	RF02543	33454	36767	3221.5	0	-1260.1
tig00000197_4	PK-G12rRNA	RF01118	27332	27440	51.2	1.5e-10	-1260.1
tig00000197_5	LSU_rRNA_bacteria	RF02541	33205	36559	1271.7	0	-1273.2
tig00000197_5	LSU_rRNA_eukarya	RF02543	1	798	805.9	1.3e-204	-1273.2
tig00000197_5	PK-G12rRNA	RF01118	36041	36149	51.2	1.5e-10	-1273.2
tig00000065_1	SSU_rRNA_eukarya	RF01960	117027	116780	57.8	1.8e-14	-254.5
tig00000065_1	SSU_rRNA_microsporidia	RF02542	116993	116911	24.9	0.00012	-254.5
tig00000077_1	SSU_rRNA_archaea	RF01959	30710	32018	272.6	1.6e-78	-268.5
tig00000077_1	SSU_rRNA_bacteria	RF00177	30705	32020	427.6	2.4e-135	-268.5
tig00000077_1	SSU_rRNA_microsporidia	RF02542	31052	32015	214.7	3.5e-63	-268.5
tig00000197_1	SSU_rRNA_archaea	RF01959	12831	14598	659	4.9e-194	-1262.2
tig00000197_1	SSU_rRNA_bacteria	RF00177	15042	15720	289.2	1.5e-90	-1262.2
tig00000197_1	SSU_rRNA_bacteria	RF00177	4118	5893	560.1	3.1e-178	-1262.2
tig00000197_1	SSU_rRNA_eukarya	RF01960	4123	5888	1753.1	0	-1262.2
tig00000197_2	SSU_rRNA_archaea	RF01959	4123	5891	659	5e-194	-1262.2
tig00000197_2	SSU_rRNA_bacteria	RF00177	22667	24442	560.1	3.1e-178	-1262.2
tig00000197_2	SSU_rRNA_eukarya	RF01960	22672	24437	1753.1	0	-1262.2
tig00000197_2	SSU_rRNA_microsporidia	RF02542	12831	14595	865.8	7e-264	-1262.2
tig00000197_3	SSU_rRNA_archaea	RF01959	22672	24440	659	5e-194	-1262.2
tig00000197_3	SSU_rRNA_bacteria	RF00177	12826	14600	560.1	3.1e-178	-1262.2
tig00000197_3	SSU_rRNA_eukarya	RF01960	12831	14595	1753.1	0	-1262.2
tig00000197_3	SSU_rRNA_microsporidia	RF02542	4123	5888	865.7	7.5e-264	-1262.2
tig00000197_4	SSU_rRNA_archaea	RF01959	31382	33149	654.8	9e-193	-1260.1
tig00000197_4	SSU_rRNA_bacteria	RF00177	31377	33151	556	6.5e-177	-1260.1
tig00000197_4	SSU_rRNA_eukarya	RF01960	31382	33146	1746.1	0	-1260.1
tig00000197_4	SSU_rRNA_microsporidia	RF02542	22672	24437	865.7	7.5e-264	-1260.1
tig00000197_5	SSU_rRNA_archaea	RF01959	15023	15731	370.1	1.2e-107	-1273.2
tig00000197_5	SSU_rRNA_eukarya	RF01960	15041	15720	703.6	3.4e-211	-1273.2
tig00000197_5	SSU_rRNA_microsporidia	RF02542	31382	33146	859.8	5e-262	-1273.2
tig00000197_6	SSU_rRNA_microsporidia	RF02542	14999	15728	381.8	1.1e-114	-423.3
tig00000007_1	5S_rRNA	RF00001	54959	54839	79.3	1.9e-16	-11
tig00000066_1	LSU_rRNA_archaea	RF02540	21603	19258	441.7	8.6e-137	-499.05
tig00000066_2	LSU_rRNA_bacteria	RF02541	21602	19205	705.4	2.3e-233	-494.05
tig00000066_1	SSU_rRNA_archaea	RF01959	14127	12823	272.8	1.5e-78	-499.05
tig00000066_1	SSU_rRNA_bacteria	RF00177	50810	49497	422	1.5e-133	-499.05
tig00000066_2	SSU_rRNA_archaea	RF01959	50805	49499	272.3	2e-78	-494.05
tig00000066_2	SSU_rRNA_bacteria	RF00177	14132	12821	418.9	1.6e-132	-494.05
tig00000066_3	SSU_rRNA_eukarya	RF01960	50100	49510	161.9	3.4e-46	-224.1
tig00000066_3	SSU_rRNA_microsporidia	RF02542	13789	12826	214.4	4.3e-63	-224.1
tig00000066_4	SSU_rRNA_eukarya	RF01960	50199	50106	30.3	4.3e-06	-241.2
tig00000066_4	SSU_rRNA_microsporidia	RF02542	50459	49502	212.2	2e-62	-241.2
ribozyme
tig00000055_1	RNase_MRP	RF00030	22179	21692	87.5	2.6e-23	-13.6
tig00000062_1	RNaseP_nuc	RF00009	188498	188187	54	5e-15	-124.8
sRNA
tig00000025_1	isrG	RF01390	297566	297648	25.1	0.0002	-72
tig00000064_1	isrG	RF01390	179523	179435	20.1	0.0058	-31.7
tig00000071_1	isrG	RF01390	12316	12419	25.8	0.00013	-106
tig00000077_1	RUF1	RF01578	7316	7476	31.7	0.00085	-268.5
tig00000077_2	RUF1	RF01578	41329	41489	31.7	0.00085	-111.4
tig00000062_1	CrcZ	RF01675	194717	194631	20.9	0.003	-124.8
tig00000017_1	RsmY	RF00195	66656	66548	22.4	0.0058	-131.6
tig00000001_1	CC0196	RF01519	236653	236710	24.2	0.0069	-19.2
tig00000001_1	isrG	RF01390	249554	249462	20.2	0.0054	-19.2
tig00000001_1	isrG	RF01390	170033	169851	31.8	2.2e-06	-19.2
tig00000002_1	isrF	RF01389	175911	175825	19.4	0.0067	-61.7
tig00000017_1	isrG	RF01390	246954	247236	33.3	7.8e-07	-131.6
tig00000030_1	isrG	RF01390	204951	204891	23.5	0.00059	-8.2
tig00000118_1	isrG	RF01390	11114	11176	20.5	0.0044	-126.7
tig00000133_1	isrG	RF01390	64148	64420	19.9	0.0068	-22.2
tig00000133_1	isrG	RF01390	64376	64207	28.3	2.2e-05	-22.2
tig00000133_2	isrG	RF01390	64535	64381	28	2.9e-05	-84.4
tig00000136_1	isrG	RF01390	16241	16295	21.3	0.0026	-79.7
tig00000002_1	Afu_309	RF01512	52150	51965	27.6	2.4e-05	-61.7
tig00000034_1	Afu_182	RF01496	270931	270680	31.7	0.0013	-6.5
snRNA
tig00000071_1	U2	RF00004	22172	22364	145.1	2e-31	-106
tig00002802_1	U1	RF00003	19469	19322	37.5	5.3e-08	-76
tig00002802_1	U1_yeast	RF00488	19469	19264	61.8	1.7e-11	-76
tig00000021_1	U4	RF00015	285825	285679	112.4	6.4e-25	-35.3
tig00000021_2	U4	RF00015	199148	199241	25.6	0.0055	-10.7
tig00000027_1	U5	RF00020	162147	162029	70.1	5e-11	-88.5
tig00000120_1	U6	RF00026	16022	15917	83.3	3e-20	-25.7
snoRNA
tig00000014_1	sR30	RF01134	25406	25451	18.4	0.0092	-16.2
tig00000025_1	sR52	RF01306	57597	57558	26.8	0.0033	-72
tig00000037_1	snR56	RF01188	66988	67072	51.3	5.3e-13	-57.3
tig00002794_1	snoR44_J54	RF00357	213152	213064	31.4	0.0014	-21
tig00000037_1	Fungi_U3	RF01846	148833	148931	22	0.0063	-57.3
tig00000025_1	SNORD14	RF00016	244581	244691	59.1	1e-11	-72
tig00000039_1	SNORD24	RF00069	98056	98136	42.9	7.5e-06	-115.1
tig00000041_1	SNORD48	RF00282	14630	14568	22.7	0.0099	-28.6
tig00000025_1	snoZ107_R87	RF00360	28600	28484	28.7	0.0014	-72
tig00000025_1	DdR2	RF01569	244343	244404	19.4	0.0054	-72
tig00000025_1	snR190	RF01249	244340	244486	49.4	4.6e-10	-72
tig00000037_1	DdR1	RF01559	66993	67033	18.6	0.0091	-57.3
tig00000049_1	snR77	RF01181	166181	166246	18.7	0.0073	-43.2
tig00000055_1	snR39	RF01197	3706	3626	36.4	0.00015	-13.6
tig00000068_1	Afu_264	RF01505	9196	9279	18.8	0.0068	-19.3
tig00000070_1	snR13	RF01223	83783	83680	38.4	7.4e-05	-15.2
tig00000071_1	snR63	RF01259	48169	48205	20.9	0.0044	-106
tig00000093_1	snR40	RF01201	79807	79877	50.3	1.1e-12	-16.8
tig00002795_1	snR45	RF01266	195796	195601	19.5	0.0027	-42
tig00000041_1	snosnR54	RF00473	181702	181622	60.5	3.9e-16	-28.6
tig00002794_1	snosnR64	RF00509	213147	213099	24.9	8.5e-05	-21
tig00000055_1	snosnR66	RF00477	21579	21484	37.8	0.00026	-13.6
tig00000068_1	snosnR69	RF00475	64164	64253	40.1	0.00024	-19.3
tig00000041_1	snosnR71	RF00479	53898	53988	68.4	5.8e-11	-28.6
tig00000014_1	snR35	RF01255	174431	174312	25.9	0.0044	-16.2
tig00000014_1	snR82	RF01261	253942	253794	32.1	6.7e-05	-16.2
tig00000037_1	snR44	RF01262	214720	214581	78.3	3.3e-15	-57.3
tig00000049_1	snR11	RF01260	187826	187998	26	0.00051	-43.2
tig00000065_1	snR42	RF01265	13222	13370	43.1	2.1e-09	-254.5
tig00000077_1	TtnuHACA18	RF02325	26635	26730	36.4	0.0013	-268.5
tig00000021_1	sR20	RF01140	109422	109369	25.4	0.0087	-35.3
tig00000021_1	sR52	RF01306	255237	255285	25.1	0.0085	-35.3
tig00000030_1	sR46	RF01130	247530	247474	26.4	0.00088	-8.2
tig00000030_2	sR20	RF01140	125169	125215	26.9	0.0034	-68.2
tig00000114_1	sR52	RF01306	75593	75644	25.9	0.0052	-8
tig00000131_1	sR20	RF01140	40370	40319	25.8	0.0069	-32.8
tig00000007_1	snR56	RF01188	477346	477409	20.9	0.0016	-11
tig00000002_1	Fungi_U3	RF01846	497015	496722	205.9	2.6e-54	-61.7
tig00000002_1	Plant_U3	RF01847	497014	496721	22.8	0.0011	-61.7
tig00000002_1	U3	RF00012	497015	496904	28.4	0.00032	-61.7
tig00000002_2	ACEA_U3	RF01848	497014	496721	44.4	2.7e-07	-8.3
tig00000030_1	ACEA_U3	RF01848	229338	229046	42.7	6.8e-07	-8.2
tig00000030_1	Fungi_U3	RF01846	229339	229047	204.1	8.5e-54	-8.2
tig00000030_1	U3	RF00012	229339	229228	28.1	0.0004	-8.2
tig00000030_2	Plant_U3	RF01847	229338	229046	25.4	0.00017	-68.2
tig00000007_3	snosnR61	RF00476	477345	477430	59.1	1.6e-15	-12.6
tig00000017_1	SNORD16	RF00138	378823	378922	28.2	0.0081	-131.6
tig00000021_1	SNORD18	RF00093	274604	274699	49.2	9.8e-08	-35.3
tig00000017_1	SNORD27	RF00086	160993	160920	50.8	5.8e-08	-131.6
tig00000124_1	SNORD36	RF00049	58019	57929	47.6	2.8e-06	-12
tig00000001_1	snoR35	RF01281	112400	112478	26.6	0.0045	-19.2
tig00000002_1	DdR1	RF01559	457138	457169	19.2	0.0059	-61.7
tig00000007_1	TtnuCD8	RF02285	477367	477429	19.1	0.008	-11
tig00000007_1	snR4	RF01244	395282	395138	33.4	0.00016	-11
tig00000007_1	snR67	RF01177	175936	176022	59.5	9.5e-16	-11
tig00000007_1	snoR53Y	RF01279	176117	176197	30	0.0043	-11
tig00000017_1	snR73	RF01207	160819	160718	41.3	7e-10	-131.6
tig00000017_1	snR75	RF01185	161215	161133	65.5	1.5e-17	-131.6
tig00000017_1	snR77	RF01181	161554	161475	60.7	5.7e-16	-131.6
tig00000017_1	snR78	RF01176	161727	161648	36.9	0.0015	-131.6
tig00000017_2	snR76	RF01209	161392	161302	81.7	1.1e-18	-24.4
tig00000017_3	snR51	RF01214	386754	386666	87.4	1.1e-10	-19.3
tig00000017_4	snR87	RF01216	378819	378926	40.2	1.8e-05	-32.7
tig00000017_5	snR41	RF01218	387133	387040	91.3	2.2e-18	-42.1
tig00000021_2	snoU18	RF01159	274607	274642	21	0.0015	-10.7
tig00000034_1	Afu_328	RF02403	78501	78544	19.3	0.0048	-6.5
tig00000034_1	snR79	RF01184	171775	171700	48.8	4.3e-12	-6.5
tig00000124_1	snR47	RF01203	58018	57933	83.6	5.2e-10	-12
tig00000002_1	snosnR48	RF00471	20210	20306	71.7	1.1e-08	-61.7
tig00000007_1	snosnR55	RF00472	477136	477209	39.7	2.2e-09	-11
tig00000007_2	snosnR57	RF00474	476963	477054	82.1	8.1e-15	-35.9
tig00000034_1	snoR38	RF00213	78495	78578	58.7	8.6e-09	-6.5
tig00000017_1	SNORD65	RF00571	161551	161508	19.1	0.0051	-131.6
tig00000002_1	SNORA73	RF00045	52084	51965	31.6	9e-06	-61.7
tig00000001_1	snR43	RF01256	284987	285174	93.2	1.5e-19	-19.2
tig00000002_1	snR30	RF01271	52162	51965	34.4	6.6e-08	-61.7
tig00000007_2	snR32	RF01247	118979	118816	69.9	4.8e-11	-35.9
tig00000011_1	snR31	RF01257	259084	259281	29.6	0.0016	-66.2
tig00000011_1	snR5	RF01252	358141	358302	48.4	4.3e-07	-66.2
tig00000011_1	snoU85	RF01296	311862	311804	21.1	0.0029	-66.2
tig00000021_1	snR191	RF01263	229120	229396	91.6	3e-21	-35.3
tig00000021_1	snR36	RF01242	285557	285390	77.6	2e-14	-35.3
tig00000027_1	snR37	RF01267	230685	230403	39.6	4.2e-08	-88.5
tig00000034_1	snR10	RF01258	270923	270678	183.9	3.3e-42	-6.5
tig00000034_1	snR8	RF01248	303485	303332	59.7	3.1e-10	-6.5
tig00000114_1	snR3	RF01251	70195	70415	53.2	4.7e-08	-8
tig00000128_1	snR49	RF01239	50537	50390	55.4	1e-09	-75.9
tig00000133_1	ceN48	RF01638	59975	60067	30	0.0019	-22.2
tig00000154_1	snR46	RF01253	41920	42093	47	2.1e-07	-49.4
tig00000154_1	snopsi28S-3327	RF00544	41917	42020	30.7	0.0029	-49.4
tig00000017_1	SCARNA7	RF01295	312656	312801	26.1	0.00062	-131.6
tig00000030_1	SCARNA7	RF01295	47981	47921	27.9	0.00021	-8.2
tig00002802_1	SCARNA7	RF01295	29388	29231	21.7	0.0079	-76
tig00000001_2	SCARNA18	RF00283	297220	297301	25	0.0056	-15.6
tRNA
tig00000014_1	tRNA	RF00005	172872	172782	48.9	2.7e-09	-16.2
tig00000014_1	tRNA	RF00005	75173	75092	54.1	9.8e-11	-16.2
tig00000014_1	tRNA	RF00005	75609	75522	57.1	1.4e-11	-16.2
tig00000014_1	tRNA	RF00005	159771	159700	64.7	1.1e-13	-16.2
tig00000014_2	tRNA	RF00005	139942	140023	54.1	9.8e-11	-25.9
tig00000014_2	tRNA	RF00005	280472	280559	57.1	1.4e-11	-25.9
tig00000025_1	tRNA	RF00005	119256	119137	46.3	1.5e-08	-72
tig00000025_1	tRNA	RF00005	278761	278670	51.6	4.9e-10	-72
tig00000025_1	tRNA	RF00005	97242	97315	64	1.7e-13	-72
tig00000037_1	tRNA	RF00005	106299	106196	47.1	8.6e-09	-57.3
tig00000037_1	tRNA	RF00005	209732	209803	68.4	9.9e-15	-57.3
tig00000039_1	tRNA	RF00005	161515	161602	44.8	4e-08	-115.1
tig00000039_1	tRNA	RF00005	123197	123267	58.6	5.2e-12	-115.1
tig00000039_1	tRNA	RF00005	110237	110166	58.6	5.3e-12	-115.1
tig00000039_1	tRNA	RF00005	116935	117016	59.6	2.8e-12	-115.1
tig00000041_1	tRNA	RF00005	126836	126923	57.1	1.4e-11	-28.6
tig00000041_1	tRNA	RF00005	2936	2863	62.3	4.9e-13	-28.6
tig00000049_1	tRNA	RF00005	32018	31913	47	9.6e-09	-43.2
tig00000049_1	tRNA	RF00005	111015	111087	55.7	3.4e-11	-43.2
tig00000049_1	tRNA	RF00005	145140	145070	56	2.8e-11	-43.2
tig00000049_1	tRNA	RF00005	141155	141226	56.5	2.1e-11	-43.2
tig00000049_1	tRNA	RF00005	37955	38036	59.6	2.8e-12	-43.2
tig00000049_2	tRNA	RF00005	38182	38263	59.6	2.8e-12	-22.4
tig00000049_3	tRNA	RF00005	44915	44834	59.6	2.8e-12	-21.2
tig00000051_1	tRNA	RF00005	35602	35675	55.2	4.6e-11	-21.2
tig00000051_1	tRNA	RF00005	126843	126756	57.1	1.4e-11	-21.2
tig00000051_1	tRNA	RF00005	35901	35820	59.6	2.8e-12	-21.2
tig00000051_1	tRNA	RF00005	17241	17312	61.8	6.7e-13	-21.2
tig00000051_1	tRNA	RF00005	163523	163450	64	1.7e-13	-21.2
tig00000053_1	tRNA	RF00005	137145	137074	56.5	2.1e-11	-14.7
tig00000055_1	tRNA	RF00005	25701	25630	50.8	8e-10	-13.6
tig00000055_1	tRNA	RF00005	129410	129329	54.1	9.8e-11	-13.6
tig00000055_1	tRNA	RF00005	25293	25222	56.5	2.1e-11	-13.6
tig00000055_1	tRNA	RF00005	23824	23753	57	1.5e-11	-13.6
tig00000055_1	tRNA	RF00005	129643	129715	65.9	4.8e-14	-13.6
tig00000057_1	tRNA	RF00005	137421	137330	51.6	4.9e-10	-24.7
tig00000057_1	tRNA	RF00005	103005	102924	54.1	9.8e-11	-24.7
tig00000057_1	tRNA	RF00005	4027	3956	57.6	1e-11	-24.7
tig00000057_1	tRNA	RF00005	97493	97564	61.8	6.7e-13	-24.7
tig00000057_1	tRNA	RF00005	37799	37871	64.7	1e-13	-24.7
tig00000057_1	tRNA	RF00005	37722	37794	67	2.4e-14	-24.7
tig00000062_1	tRNA	RF00005	89976	89903	53	2e-10	-124.8
tig00000062_1	tRNA	RF00005	71429	71358	56.5	2.1e-11	-124.8
tig00000062_1	tRNA	RF00005	200259	200188	58.6	5.3e-12	-124.8
tig00000062_1	tRNA	RF00005	190170	190097	64	1.7e-13	-124.8
tig00000062_2	tRNA	RF00005	90445	90518	53	2e-10	-22.6
tig00000064_1	tRNA	RF00005	180688	180771	61.2	9.9e-13	-31.7
tig00000064_1	tRNA	RF00005	35161	35233	64.7	1e-13	-31.7
tig00000064_1	tRNA	RF00005	56839	56767	65.9	4.8e-14	-31.7
tig00000064_1	tRNA	RF00005	35084	35156	67	2.4e-14	-31.7
tig00000065_1	tRNA	RF00005	50211	50141	55.3	4.3e-11	-254.5
tig00000068_1	tRNA	RF00005	22432	22339	49.9	1.5e-09	-19.3
tig00000068_2	tRNA	RF00005	23048	22955	49.9	1.5e-09	-27.6
tig00000069_1	tRNA	RF00005	42566	42663	43.2	1.1e-07	-21.2
tig00000069_1	tRNA	RF00005	87251	87335	47.2	8.1e-09	-21.2
tig00000069_1	tRNA	RF00005	42174	42103	57	1.5e-11	-21.2
tig00000069_1	tRNA	RF00005	113615	113534	59.6	2.8e-12	-21.2
tig00000070_1	tRNA	RF00005	132754	132681	64	1.7e-13	-15.2
tig00000077_1	tRNA	RF00005	32226	32309	42.7	1.5e-07	-268.5
tig00000077_1	tRNA	RF00005	30295	30366	43.8	7.4e-08	-268.5
tig00000077_1	tRNA	RF00005	32570	32640	45.8	2e-08	-268.5
tig00000077_1	tRNA	RF00005	32496	32568	47.8	5.5e-09	-268.5
tig00000077_1	tRNA	RF00005	33024	33096	49	2.6e-09	-268.5
tig00000077_1	tRNA	RF00005	30221	30293	52.9	2.1e-10	-268.5
tig00000077_1	tRNA	RF00005	30532	30602	53.6	1.3e-10	-268.5
tig00000077_1	tRNA	RF00005	28352	28423	54.7	6.7e-11	-268.5
tig00000077_1	tRNA	RF00005	495	577	55.9	3e-11	-268.5
tig00000077_1	tRNA	RF00005	28661	28731	57.9	8.2e-12	-268.5
tig00000077_1	tRNA	RF00005	25699	25770	58.6	5.3e-12	-268.5
tig00000077_1	tRNA	RF00005	30455	30526	60.6	1.5e-12	-268.5
tig00000077_1	tRNA	RF00005	7459	7530	64.5	1.2e-13	-268.5
tig00000077_1	tRNA	RF00005	29227	29298	65	8.5e-14	-268.5
tig00000077_1	tRNA	RF00005	32393	32464	65.4	6.8e-14	-268.5
tig00000077_1	tRNA	RF00005	32064	32134	67	2.4e-14	-268.5
tig00000077_2	tRNA	RF00005	32859	32931	39	1.6e-06	-111.4
tig00000077_2	tRNA	RF00005	32317	32387	52	3.8e-10	-111.4
tig00000077_2	tRNA	RF00005	32142	32222	54.4	7.9e-11	-111.4
tig00000077_2	tRNA	RF00005	34509	34591	55.9	3e-11	-111.4
tig00000077_2	tRNA	RF00005	28740	28811	60.2	1.9e-12	-111.4
tig00000077_2	tRNA	RF00005	41472	41543	64.5	1.2e-13	-111.4
tig00000077_2	tRNA	RF00005	30619	30689	65.3	6.9e-14	-111.4
tig00000077_2	tRNA	RF00005	26761	26831	66.7	2.9e-14	-111.4
tig00000077_3	tRNA	RF00005	32644	32715	55.8	3.2e-11	-34.3
tig00000077_4	tRNA	RF00005	582	667	55.8	3.2e-11	-34.3
tig00000077_5	tRNA	RF00005	34596	34681	55.8	3.2e-11	-35.3
tig00000078_1	tRNA	RF00005	17679	17609	55.3	4.3e-11	-65.2
tig00000078_1	tRNA	RF00005	17757	17686	56.5	2.1e-11	-65.2
tig00000078_1	tRNA	RF00005	91012	91099	57.1	1.4e-11	-65.2
tig00000078_1	tRNA	RF00005	91108	91195	57.1	1.4e-11	-65.2
tig00000078_1	tRNA	RF00005	91339	91410	57.6	1e-11	-65.2
tig00000078_1	tRNA	RF00005	72439	72510	61.7	7.3e-13	-65.2
tig00000081_1	tRNA	RF00005	50182	50266	47.2	8.1e-09	-35.5
tig00000081_1	tRNA	RF00005	27978	28049	64.7	1.1e-13	-35.5
tig00000084_1	tRNA	RF00005	11051	11142	49.3	2.1e-09	-18.4
tig00000084_1	tRNA	RF00005	4227	4157	55.3	4.3e-11	-18.4
tig00000084_1	tRNA	RF00005	4305	4234	56.5	2.1e-11	-18.4
tig00000093_1	tRNA	RF00005	84571	84499	64.7	1e-13	-16.8
tig00000098_1	tRNA	RF00005	74974	75078	47	9.1e-09	-37.4
tig00000098_1	tRNA	RF00005	34465	34552	57.1	1.4e-11	-37.4
tig00000160_1	tRNA	RF00005	20360	20287	50.6	9.4e-10	-16.6
tig00000160_1	tRNA	RF00005	20541	20613	64.2	1.4e-13	-16.6
tig00000168_1	tRNA	RF00005	35425	35529	47	9.1e-09	-37.9
tig00000168_1	tRNA	RF00005	38121	38048	55.2	4.6e-11	-37.9
tig00000168_1	tRNA	RF00005	38038	37966	55.7	3.4e-11	-37.9
tig00000175_1	tRNA	RF00005	10801	10872	56.5	2.1e-11	-22.3
tig00000180_1	tRNA	RF00005	29700	29629	56.5	2.1e-11	-22.5
tig00000193_1	tRNA	RF00005	10450	10522	64.8	9.6e-14	-23.3
tig00000194_1	tRNA	RF00005	5316	5232	47.2	8.1e-09	-19.7
tig00000194_1	tRNA	RF00005	16443	16516	64.2	1.5e-13	-19.7
tig00000194_1	tRNA	RF00005	5224	5152	65.9	4.8e-14	-19.7
tig00000202_1	tRNA	RF00005	1213	1303	48.9	2.7e-09	-29.3
tig00002794_1	tRNA	RF00005	204533	204619	57.2	1.3e-11	-21
tig00002794_1	tRNA	RF00005	260664	260735	62.1	5.7e-13	-21
tig00002794_1	tRNA	RF00005	165323	165395	64.7	1e-13	-21
tig00002794_1	tRNA	RF00005	68968	69040	65.2	7.7e-14	-21
tig00002794_1	tRNA	RF00005	165246	165318	67	2.4e-14	-21
tig00002795_1	tRNA	RF00005	215061	215132	28.5	0.0014	-42
tig00002795_1	tRNA	RF00005	153902	153973	47.1	8.5e-09	-42
tig00002795_1	tRNA	RF00005	154301	154372	47.1	8.7e-09	-42
tig00002795_1	tRNA	RF00005	115229	115299	55.3	4.3e-11	-42
tig00002795_1	tRNA	RF00005	202377	202290	57.1	1.4e-11	-42
tig00002795_1	tRNA	RF00005	119945	119874	58.7	5.1e-12	-42
tig00002796_1	tRNA	RF00005	2368	2439	28.5	0.0014	-10.8
tig00002798_1	tRNA	RF00005	128746	128819	55.2	4.6e-11	-25.4
tig00002798_1	tRNA	RF00005	128825	128897	55.7	3.4e-11	-25.4
tig00000014_1	tRNA-Sec	RF01852	159772	159700	33.3	0.00019	-16.2
tig00000039_1	tRNA-Sec	RF01852	116935	117015	33.9	0.00013	-115.1
tig00000041_1	tRNA-Sec	RF01852	2936	2864	30.4	0.0011	-28.6
tig00000049_1	tRNA-Sec	RF01852	37955	38035	33.9	0.00013	-43.2
tig00000049_1	tRNA-Sec	RF01852	38182	38262	33.9	0.00013	-43.2
tig00000049_2	tRNA-Sec	RF01852	44915	44835	33.9	0.00013	-22.4
tig00000051_1	tRNA-Sec	RF01852	35901	35821	33.9	0.00013	-21.2
tig00000051_1	tRNA-Sec	RF01852	17241	17311	38.6	8.2e-06	-21.2
tig00000057_1	tRNA-Sec	RF01852	37722	37793	33	0.00023	-24.7
tig00000057_1	tRNA-Sec	RF01852	97493	97563	38.6	8.2e-06	-24.7
tig00000064_1	tRNA-Sec	RF01852	180688	180770	33.2	0.0002	-31.7
tig00000064_2	tRNA-Sec	RF01852	35084	35155	33	0.00023	-23.6
tig00000069_1	tRNA-Sec	RF01852	113615	113535	33.9	0.00013	-21.2
tig00000077_1	tRNA-Sec	RF01852	29226	29298	37.2	1.9e-05	-268.5
tig00000077_1	tRNA-Sec	RF01852	32858	32931	43	5.8e-07	-268.5
tig00000081_1	tRNA-Sec	RF01852	27977	28049	33.3	0.00019	-35.5
tig00002794_1	tRNA-Sec	RF01852	165245	165318	36	3.7e-05	-21
tig00000001_1	tRNA	RF00005	110759	110830	57	1.5e-11	-19.2
tig00000001_1	tRNA	RF00005	162260	162189	62.1	5.6e-13	-19.2
tig00000001_1	tRNA	RF00005	409290	409217	64.2	1.4e-13	-19.2
tig00000001_1	tRNA	RF00005	351709	351780	64.7	1e-13	-19.2
tig00000002_1	tRNA	RF00005	322629	322548	54.1	9.6e-11	-61.7
tig00000002_1	tRNA	RF00005	80340	80410	55.3	4.3e-11	-61.7
tig00000002_1	tRNA	RF00005	90744	90673	56.5	2.1e-11	-61.7
tig00000002_1	tRNA	RF00005	92018	92101	59.2	3.6e-12	-61.7
tig00000002_1	tRNA	RF00005	179391	179310	59.6	2.8e-12	-61.7
tig00000002_1	tRNA	RF00005	458901	458829	64.7	1e-13	-61.7
tig00000002_1	tRNA	RF00005	322396	322324	65.1	7.8e-14	-61.7
tig00000002_1	tRNA	RF00005	458978	458906	67	2.3e-14	-61.7
tig00000002_2	tRNA	RF00005	185586	185505	59.6	2.8e-12	-8.3
tig00000007_1	tRNA	RF00005	287469	287555	44.9	3.5e-08	-11
tig00000007_1	tRNA	RF00005	448967	448885	47.4	7.1e-09	-11
tig00000007_1	tRNA	RF00005	290637	290727	48.9	2.6e-09	-11
tig00000007_1	tRNA	RF00005	258588	258515	53	1.9e-10	-11
tig00000007_1	tRNA	RF00005	43791	43718	55.2	4.6e-11	-11
tig00000007_1	tRNA	RF00005	43713	43641	55.7	3.4e-11	-11
tig00000007_1	tRNA	RF00005	253128	253057	61.7	7.2e-13	-11
tig00000007_1	tRNA	RF00005	448876	448804	65.9	4.7e-14	-11
tig00000007_2	tRNA	RF00005	258781	258708	53	1.9e-10	-35.9
tig00000007_2	tRNA	RF00005	347494	347421	55.2	4.6e-11	-35.9
tig00000007_2	tRNA	RF00005	347412	347340	55.7	3.4e-11	-35.9
tig00000007_2	tRNA	RF00005	253213	253142	61.7	7.2e-13	-35.9
tig00000007_3	tRNA	RF00005	254006	253935	61.7	7.2e-13	-12.6
tig00000011_1	tRNA	RF00005	306139	306225	44.9	3.5e-08	-66.2
tig00000011_1	tRNA	RF00005	100524	100616	47.2	8e-09	-66.2
tig00000011_1	tRNA	RF00005	61612	61539	50.6	9.2e-10	-66.2
tig00000011_1	tRNA	RF00005	69358	69277	54.1	9.6e-11	-66.2
tig00000011_1	tRNA	RF00005	265869	265796	56.3	2.4e-11	-66.2
tig00000011_1	tRNA	RF00005	128453	128524	57.6	1e-11	-66.2
tig00000011_1	tRNA	RF00005	344012	343942	60	2.1e-12	-66.2
tig00000011_1	tRNA	RF00005	61793	61865	64.2	1.4e-13	-66.2
tig00000011_1	tRNA	RF00005	69181	69109	64.7	1e-13	-66.2
tig00000011_2	tRNA	RF00005	306033	306119	44.9	3.5e-08	-10.1
tig00000011_2	tRNA	RF00005	40750	40646	47	8.9e-09	-10.1
tig00000011_2	tRNA	RF00005	70007	70088	54.1	9.6e-11	-10.1
tig00000017_1	tRNA	RF00005	131922	131817	47	9.4e-09	-131.6
tig00000017_1	tRNA	RF00005	435765	435681	49.2	2.3e-09	-131.6
tig00000017_1	tRNA	RF00005	218868	218798	55.3	4.3e-11	-131.6
tig00000017_1	tRNA	RF00005	448400	448329	63.7	1.9e-13	-131.6
tig00000021_1	tRNA	RF00005	306525	306442	47.3	7.5e-09	-35.3
tig00000021_1	tRNA	RF00005	54658	54587	50.2	1.2e-09	-35.3
tig00000021_1	tRNA	RF00005	32168	32095	55.2	4.6e-11	-35.3
tig00000021_1	tRNA	RF00005	32084	32012	55.7	3.4e-11	-35.3
tig00000021_1	tRNA	RF00005	32426	32355	57.6	1e-11	-35.3
tig00000021_1	tRNA	RF00005	19802	19730	59.6	2.8e-12	-35.3
tig00000021_1	tRNA	RF00005	4049	3978	61.7	7.2e-13	-35.3
tig00000021_1	tRNA	RF00005	174160	174232	65.1	7.8e-14	-35.3
tig00000021_2	tRNA	RF00005	32572	32501	57.6	1e-11	-10.7
tig00000021_2	tRNA	RF00005	210047	209976	61.7	7.2e-13	-10.7
tig00000021_3	tRNA	RF00005	54802	54731	57.6	1e-11	-9.2
tig00000027_1	tRNA	RF00005	137050	136953	43.2	1.1e-07	-88.5
tig00000027_1	tRNA	RF00005	86887	86817	55.3	4.3e-11	-88.5
tig00000027_1	tRNA	RF00005	4713	4642	56.5	2.1e-11	-88.5
tig00000027_1	tRNA	RF00005	124710	124638	65.9	4.7e-14	-88.5
tig00000027_1	tRNA	RF00005	86975	86904	69.6	4.3e-15	-88.5
tig00000027_2	tRNA	RF00005	198769	198839	55.3	4.3e-11	-18.7
tig00000027_2	tRNA	RF00005	39694	39765	56.5	2.1e-11	-18.7
tig00000030_1	tRNA	RF00005	63206	63114	51.5	5.1e-10	-8.2
tig00000030_1	tRNA	RF00005	63421	63340	54.1	9.6e-11	-8.2
tig00000030_1	tRNA	RF00005	255611	255681	55.3	4.3e-11	-8.2
tig00000030_1	tRNA	RF00005	37887	37816	56.5	2e-11	-8.2
tig00000030_1	tRNA	RF00005	328539	328620	60.8	1.3e-12	-8.2
tig00000030_1	tRNA	RF00005	307320	307393	64	1.6e-13	-8.2
tig00000030_1	tRNA	RF00005	335377	335306	64.7	1e-13	-8.2
tig00000030_1	tRNA	RF00005	307402	307474	65.9	4.7e-14	-8.2
tig00000030_2	tRNA	RF00005	66466	66547	54.1	9.6e-11	-68.2
tig00000030_2	tRNA	RF00005	255533	255604	56.5	2e-11	-68.2
tig00000030_3	tRNA	RF00005	66620	66701	54.1	9.6e-11	-12.2
tig00000034_1	tRNA	RF00005	52762	52859	43.2	1.1e-07	-6.5
tig00000034_1	tRNA	RF00005	299188	299115	55.2	4.6e-11	-6.5
tig00000034_1	tRNA	RF00005	299109	299037	55.7	3.4e-11	-6.5
tig00000034_1	tRNA	RF00005	172012	171941	57	1.5e-11	-6.5
tig00000034_1	tRNA	RF00005	312286	312214	59.7	2.5e-12	-6.5
tig00000034_2	tRNA	RF00005	312844	312772	59.7	2.5e-12	-16.8
tig00000066_1	tRNA	RF00005	12615	12532	42.7	1.4e-07	-499.05
tig00000066_1	tRNA	RF00005	14535	14464	43.8	7.3e-08	-499.05
tig00000066_1	tRNA	RF00005	12271	12201	45.8	2e-08	-499.05
tig00000066_1	tRNA	RF00005	12345	12273	47.8	5.4e-09	-499.05
tig00000066_1	tRNA	RF00005	11516	11444	49	2.5e-09	-499.05
tig00000066_1	tRNA	RF00005	14609	14537	52.9	2e-10	-499.05
tig00000066_1	tRNA	RF00005	14298	14228	53.6	1.3e-10	-499.05
tig00000066_1	tRNA	RF00005	16522	16451	54.7	6.6e-11	-499.05
tig00000066_1	tRNA	RF00005	10059	9977	55.9	3e-11	-499.05
tig00000066_1	tRNA	RF00005	19171	19100	58.6	5.2e-12	-499.05
tig00000066_1	tRNA	RF00005	14375	14304	60.6	1.4e-12	-499.05
tig00000066_1	tRNA	RF00005	2068	1997	64.5	1.2e-13	-499.05
tig00000066_1	tRNA	RF00005	15603	15532	65	8.3e-14	-499.05
tig00000066_1	tRNA	RF00005	12448	12377	65.4	6.7e-14	-499.05
tig00000066_1	tRNA	RF00005	12777	12707	67	2.4e-14	-499.05
tig00000066_2	tRNA	RF00005	49291	49208	42.7	1.4e-07	-494.05
tig00000066_2	tRNA	RF00005	51215	51144	43.8	7.3e-08	-494.05
tig00000066_2	tRNA	RF00005	48947	48877	45.8	2e-08	-494.05
tig00000066_2	tRNA	RF00005	49021	48949	47.8	5.4e-09	-494.05
tig00000066_2	tRNA	RF00005	48338	48266	49	2.5e-09	-494.05
tig00000066_2	tRNA	RF00005	51289	51217	52.9	2e-10	-494.05
tig00000066_2	tRNA	RF00005	50978	50908	53.6	1.3e-10	-494.05
tig00000066_2	tRNA	RF00005	12699	12619	54.4	7.8e-11	-494.05
tig00000066_2	tRNA	RF00005	46888	46806	55.9	3e-11	-494.05
tig00000066_2	tRNA	RF00005	16151	16081	57.9	8e-12	-494.05
tig00000066_2	tRNA	RF00005	51055	50984	60.6	1.4e-12	-494.05
tig00000066_2	tRNA	RF00005	38895	38824	64.5	1.2e-13	-494.05
tig00000066_2	tRNA	RF00005	52288	52217	65	8.3e-14	-494.05
tig00000066_2	tRNA	RF00005	49124	49053	65.4	6.7e-14	-494.05
tig00000066_2	tRNA	RF00005	49453	49383	67	2.4e-14	-494.05
tig00000066_3	tRNA	RF00005	11681	11609	39	1.5e-06	-224.1
tig00000066_3	tRNA	RF00005	12524	12454	52	3.7e-10	-224.1
tig00000066_3	tRNA	RF00005	49375	49295	54.4	7.8e-11	-224.1
tig00000066_3	tRNA	RF00005	12197	12126	55.8	3.1e-11	-224.1
tig00000066_3	tRNA	RF00005	9973	9889	57.9	8.4e-12	-224.1
tig00000066_3	tRNA	RF00005	16072	16001	60.2	1.9e-12	-224.1
tig00000066_3	tRNA	RF00005	14218	14148	65.3	6.8e-14	-224.1
tig00000066_3	tRNA	RF00005	18113	18043	66.7	2.9e-14	-224.1
tig00000066_4	tRNA	RF00005	48503	48431	39	1.5e-06	-241.2
tig00000066_4	tRNA	RF00005	49200	49130	52	3.7e-10	-241.2
tig00000066_4	tRNA	RF00005	48873	48802	55.8	3.1e-11	-241.2
tig00000066_4	tRNA	RF00005	50896	50826	65.3	6.8e-14	-241.2
tig00000066_5	tRNA	RF00005	46801	46716	51.9	4e-10	-13
tig00000091_1	tRNA	RF00005	61238	61325	57.1	1.3e-11	-39.9
tig00000120_1	tRNA	RF00005	5822	5895	55.2	4.6e-11	-25.7
tig00000124_1	tRNA	RF00005	78501	78429	64.7	1e-13	-12
tig00000124_1	tRNA	RF00005	78578	78506	67	2.3e-14	-12
tig00000128_1	tRNA	RF00005	41153	41225	65.2	7.6e-14	-75.9
tig00000131_1	tRNA	RF00005	53529	53459	55.3	4.3e-11	-32.8
tig00000131_1	tRNA	RF00005	53608	53537	56.5	2e-11	-32.8
tig00000133_1	tRNA	RF00005	22954	23024	55.3	4.3e-11	-22.2
tig00000133_1	tRNA	RF00005	45184	45113	56.5	2.1e-11	-22.2
tig00000133_1	tRNA	RF00005	22876	22947	56.5	2e-11	-22.2
tig00000133_1	tRNA	RF00005	12562	12475	57.1	1.4e-11	-22.2
tig00000133_1	tRNA	RF00005	54811	54883	64.7	1e-13	-22.2
tig00000133_1	tRNA	RF00005	54734	54806	67	2.3e-14	-22.2
tig00000133_1	tRNA	RF00005	35822	35751	67.9	1.3e-14	-22.2
tig00000136_1	tRNA	RF00005	35611	35715	47	8.9e-09	-79.7
tig00000144_1	tRNA	RF00005	35188	35118	55.3	4.3e-11	-24.7
tig00000144_1	tRNA	RF00005	3549	3477	67	2.3e-14	-24.7
tig00000152_1	tRNA	RF00005	4956	4886	55.3	4.3e-11	-107.4
tig00000152_1	tRNA	RF00005	37277	37349	55.9	2.9e-11	-107.4
tig00000152_1	tRNA	RF00005	29663	29592	56.5	2e-11	-107.4
tig00000159_1	tRNA	RF00005	36816	36744	67	2.3e-14	-22.6
tig00002802_1	tRNA	RF00005	68469	68385	47.2	8e-09	-76
tig00000001_1	tRNA-Sec	RF01852	351709	351779	30.8	0.00083	-19.2
tig00000002_1	tRNA-Sec	RF01852	322396	322325	32.6	0.00029	-61.7
tig00000002_1	tRNA-Sec	RF01852	458978	458907	33	0.00022	-61.7
tig00000002_1	tRNA-Sec	RF01852	179391	179311	33.9	0.00013	-61.7
tig00000002_2	tRNA-Sec	RF01852	185586	185506	33.9	0.00013	-8.3
tig00000021_1	tRNA-Sec	RF01852	174160	174231	32.6	0.00029	-35.3
tig00000030_1	tRNA-Sec	RF01852	335378	335306	33.3	0.00019	-8.2
tig00000030_1	tRNA-Sec	RF01852	328539	328619	38.7	7.7e-06	-8.2
tig00000066_1	tRNA-Sec	RF01852	15604	15532	37.2	1.9e-05	-499.05
tig00000066_1	tRNA-Sec	RF01852	11682	11609	43	5.7e-07	-499.05
tig00000066_2	tRNA-Sec	RF01852	52289	52217	37.2	1.9e-05	-494.05
tig00000066_2	tRNA-Sec	RF01852	48504	48431	43	5.7e-07	-494.05
tig00000124_1	tRNA-Sec	RF01852	78578	78507	33	0.00022	-12
tig00000133_1	tRNA-Sec	RF01852	54734	54805	33	0.00022	-22.2
tig00000159_1	tRNA-Sec	RF01852	36817	36744	36	3.7e-05	-22.6

## Sheet: LB-NB-3.3
Supplementary Data S2: non-coding RNAs predicted in the genome of Clavispora santaluciae - strain LB-NB-3.3
Sequence	RNA family	Id	From_seq	To_seq	Score	Evalue	Score
Intron
tig00000001_1	Intron_gpI	RF00028	887121	887008	26.5	0.00034	-8.4
tig00000225_1	Intron_gpI	RF00028	32844	32876	22.8	0.0038	-270
tig00000225_1	Intron_gpI	RF00028	31341	31613	63.3	8.7e-15	-270
tig00000225_2	Intron_gpI	RF00028	36284	36480	28.8	7.5e-05	-18.3
IRES
tig00000026_2	IRES_Bip	RF00223	476169	476114	20.8	0.0007	-30.8
tig00000037_1	IRES_Bip	RF00223	75485	75403	19.4	0.0019	-69.6
tig00000012_1	IRES_mnt	RF00457	462314	462184	21.3	0.0068	-11.6
tig00000012_1	IRES_Bip	RF00223	528005	528087	17.8	0.0081	-11.6
tig00002408_1	IRES_Bip	RF00223	766776	766979	22.3	0.00032	-21.2
Others-cis
tig00000001_1	HCV_SLIV	RF00469	251559	251526	22.5	0.0041	-8.4
tig00000035_1	BLV_package	RF00192	414538	414588	27.5	0.0018	-26.8
tig00000050_1	SBWMV1_UPD-PKh	RF01082	133205	133181	27.4	0.0046	-57.1
tig00000022_1	K_chan_RES	RF00485	470005	469895	30.7	0.0012	-19.4
tig00000022_1	Corona_package	RF00182	599494	599619	28.1	0.002	-19.4
tig00000003_1	R2_retro_el	RF00524	80859	80720	26.8	0.0034	-1025.6
tig00000028_1	HCV_SLIV	RF00469	385516	385462	21.9	0.0089	-30.5
Others-gene
tig00000001_1	Fungi_SRP	RF01502	830355	830095	104.9	6.2e-24	-8.4
tig00000046_1	NRON	RF00636	150771	150869	19.7	0.004	-24.6
tig00000001_1	Metazoa_SRP	RF00017	830396	830095	50.6	3.3e-11	-8.4
tig00000037_1	alpha_tmRNA	RF01849	70571	70750	23	0.0002	-69.6
tig00000046_1	tmRNA	RF00023	205263	205306	18.1	0.0066	-24.6
tig00000048_1	tmRNA	RF00023	133159	133202	18.1	0.0066	-8.9
tig00000050_1	tmRNA	RF00023	27284	27327	18.1	0.0066	-57.1
tig00000009_2	Telomerase_Asco	RF02462	730939	731001	16.5	0.0089	-513.8
tig00000003_1	tmRNA	RF00023	548629	548543	21	0.0011	-1025.6
tig00000009_1	tmRNA	RF00023	379432	379475	18.1	0.0089	-291.8
tig00000022_1	tmRNA	RF00023	105851	105808	18.1	0.0089	-19.4
tig00002408_1	tmRNA	RF00023	795021	794978	18.1	0.0089	-21.2
tig00002411_1	tmRNA	RF00023	74288	74212	18.7	0.0056	-60.9
antisense
tig00000026_1	ctRNA_p42d	RF00489	473541	473483	24.7	0.0092	-15.9
lncRNA
tig00000026_1	TCL6_1	RF02191	344331	344394	19	0.0044	-15.9
tig00000041_1	TP53TG1_1	RF02195	109965	110058	19.4	0.0037	-32.3
tig00000059_1	MESTIT1_2	RF02149	31560	31701	18	0.0048	-43.2
tig00000223_1	Six3os1_2	RF02247	275024	275172	20.6	0.0012	-1220.4
tig00000014_1	DLX6-AS1_2	RF01888	526448	526582	19.8	0.0027	-47.8
tig00002411_1	DLX6-AS1_1	RF01887	279014	279113	19.4	0.0036	-60.9
tig00000009_1	ST7-OT4_4	RF02190	383787	383657	21.3	0.00082	-291.8
tig00000014_1	KCNQ1OT1_5	RF01950	109572	109429	18.3	0.007	-47.8
tig00002408_2	KCNQ1OT1_2	RF01947	797107	797203	18.5	0.0067	-74.2
tig00002411_1	RMST_7	RF01968	589202	588999	19	0.0047	-60.9
tig00002411_1	ZNFX1-AS1_1	RF02215	65535	65392	18.4	0.0082	-60.9
tig00002411_2	Six3os1_4	RF02249	431402	431559	18.7	0.004	-106.9
miRNA
tig00000001_1	mir-767	RF01033	605386	605319	25.4	0.0058	-8.4
tig00000001_2	mir-598	RF01059	162859	162765	42.1	7.1e-06	-92.6
tig00000026_1	mir-598	RF01059	21123	21028	30.6	0.0041	-15.9
tig00000035_1	MIR403	RF00842	160173	160269	26.8	0.0064	-26.8
tig00000037_1	mir-351	RF00805	362052	362151	24.6	0.0071	-69.6
tig00000022_1	mir-17	RF00051	92821	92918	30	0.00014	-19.4
tig00000022_2	mir-17	RF00051	92951	93022	27.4	0.00085	-5.9
tig00000003_1	mir-449	RF00711	586331	586417	28.9	0.00014	-1025.6
tig00000003_1	mir-558	RF01021	246192	246340	32	0.00025	-1025.6
tig00000012_1	mir-607	RF00974	153658	153747	28.5	0.0049	-11.6
tig00000012_1	mir-802	RF00887	505966	506049	30.6	0.0017	-11.6
tig00000012_2	mir-802	RF00887	506046	505963	28.1	0.0079	-33.8
tig00000012_3	mir-770	RF00888	153655	153785	29.1	0.01	-39.3
tig00000022_1	MIR168	RF00677	295904	295785	24.5	0.0029	-19.4
tig00000022_1	mir-598	RF01059	599502	599597	57.5	2e-09	-19.4
tig00000022_2	mir-598	RF01059	599615	599520	35.5	0.00037	-5.9
tig00000028_1	mir-598	RF01059	98118	98213	33.8	0.00094	-30.5
tig00000030_1	mir-597	RF00973	273221	273310	29.6	0.003	-11.61
tig00000030_1	mir-598	RF01059	237808	237717	30.2	0.007	-11.61
tig00000030_1	mir-624	RF01007	237929	237834	37.9	8.2e-06	-11.61
tig00002408_1	mir-1249	RF01918	687259	687157	25.5	0.0048	-21.2
rRNA
tig00000064_1	5_8S_rRNA	RF00002	8146	7997	146.8	8.9e-39	-1022.5
tig00000064_2	5_8S_rRNA	RF00002	17011	16862	146.8	8.9e-39	-1022.5
tig00000064_3	5_8S_rRNA	RF00002	25877	25728	146.8	8.9e-39	-1022.2
tig00000221_1	5_8S_rRNA	RF00002	387	536	146.8	8.9e-39	-1255.4
tig00000221_2	5_8S_rRNA	RF00002	9255	9404	146.8	8.9e-39	-1253
tig00000222_1	5_8S_rRNA	RF00002	1038	1187	146.8	8.9e-39	-1283.1
tig00000222_2	5_8S_rRNA	RF00002	9903	10052	146.8	8.9e-39	-1252.3
tig00000222_3	5_8S_rRNA	RF00002	18762	18911	146.8	8.9e-39	-45.3
tig00000001_1	5S_rRNA	RF00001	541354	541474	78.2	3.3e-16	-8.4
tig00000064_1	5S_rRNA	RF00001	3811	3931	78.2	3.3e-16	-1022.5
tig00000064_2	5S_rRNA	RF00001	12676	12796	78.2	3.3e-16	-1022.5
tig00000064_3	5S_rRNA	RF00001	21540	21660	78.2	3.3e-16	-1022.2
tig00000221_1	5S_rRNA	RF00001	4725	4605	78.2	3.3e-16	-1255.4
tig00000222_1	5S_rRNA	RF00001	5373	5253	78.2	3.3e-16	-1283.1
tig00000222_2	5S_rRNA	RF00001	14238	14118	78.2	3.3e-16	-1252.3
tig00000223_1	5S_rRNA	RF00001	3723	3603	78.2	3.3e-16	-1220.4
tig00000064_1	LSU_rRNA_archaea	RF02540	8157	4788	1516.5	0	-1022.5
tig00000064_1	LSU_rRNA_bacteria	RF02541	8159	4803	1288.3	0	-1022.5
tig00000064_1	LSU_rRNA_eukarya	RF02543	7911	4595	3239.3	0	-1022.5
tig00000064_1	PK-G12rRNA	RF01118	5323	5215	51.2	1.3e-10	-1022.5
tig00000064_2	LSU_rRNA_archaea	RF02540	17022	13653	1516.5	0	-1022.5
tig00000064_2	LSU_rRNA_bacteria	RF02541	17024	13668	1288.3	0	-1022.5
tig00000064_2	LSU_rRNA_eukarya	RF02543	16776	13460	3239.3	0	-1022.5
tig00000064_2	PK-G12rRNA	RF01118	14188	14080	51.2	1.3e-10	-1022.5
tig00000064_3	LSU_rRNA_archaea	RF02540	25888	22517	1509.8	0	-1022.2
tig00000064_3	LSU_rRNA_bacteria	RF02541	25890	22532	1281.7	0	-1022.2
tig00000064_3	LSU_rRNA_eukarya	RF02543	25642	22324	3221.3	0	-1022.2
tig00000064_3	PK-G12rRNA	RF01118	23052	22944	51.2	1.3e-10	-1022.2
tig00000221_1	LSU_rRNA_archaea	RF02540	376	3749	1500.2	0	-1255.4
tig00000221_1	LSU_rRNA_bacteria	RF02541	9242	12597	1276.7	0	-1255.4
tig00000221_1	LSU_rRNA_eukarya	RF02543	622	3942	3220.3	0	-1255.4
tig00000221_1	PK-G12rRNA	RF01118	3214	3322	51.2	1.3e-10	-1255.4
tig00000221_2	LSU_rRNA_archaea	RF02540	9244	12612	1498.5	0	-1253
tig00000221_2	LSU_rRNA_bacteria	RF02541	374	3734	1273.4	0	-1253
tig00000221_2	LSU_rRNA_eukarya	RF02543	9490	12805	3211.2	0	-1253
tig00000221_2	PK-G12rRNA	RF01118	12077	12185	51.2	1.3e-10	-1253
tig00000222_1	LSU_rRNA_archaea	RF02540	1027	4396	1516.5	0	-1283.1
tig00000222_1	LSU_rRNA_archaea	RF02540	18749	19470	233.8	4.2e-71	-1283.1
tig00000222_1	LSU_rRNA_bacteria	RF02541	1025	4381	1288.3	0	-1283.1
tig00000222_1	LSU_rRNA_bacteria	RF02541	18750	19470	241.5	4.6e-78	-1283.1
tig00000222_1	LSU_rRNA_eukarya	RF02543	1273	4589	3239.3	0	-1283.1
tig00000222_1	LSU_rRNA_eukarya	RF02543	18995	19470	382.6	1.9e-95	-1283.1
tig00000222_1	PK-G12rRNA	RF01118	3861	3969	51.2	1.3e-10	-1283.1
tig00000222_2	LSU_rRNA_archaea	RF02540	9892	13261	1516.5	0	-1252.3
tig00000222_2	LSU_rRNA_bacteria	RF02541	9890	13246	1288.3	0	-1252.3
tig00000222_2	LSU_rRNA_eukarya	RF02543	10138	13454	3239.3	0	-1252.3
tig00000222_2	PK-G12rRNA	RF01118	12726	12834	51.2	1.3e-10	-1252.3
tig00000223_1	LSU_rRNA_archaea	RF02540	109	2838	1267.9	0	-1220.4
tig00000223_1	LSU_rRNA_bacteria	RF02541	62	2809	1029	0	-1220.4
tig00000223_1	LSU_rRNA_eukarya	RF02543	1	2940	2835.1	0	-1220.4
tig00000223_1	PK-G12rRNA	RF01118	2213	2321	51.2	1.3e-10	-1220.4
tig00000224_1	LSU_rRNA_archaea	RF02540	18742	18819	38.7	2.1e-09	-599.1
tig00000224_1	LSU_rRNA_bacteria	RF02541	18646	18978	44.5	4.6e-12	-599.1
tig00000225_1	LSU_rRNA_archaea	RF02540	14634	16979	441.7	7.5e-137	-270
tig00000225_1	LSU_rRNA_bacteria	RF02541	14635	17032	705.4	2e-233	-270
tig00000064_1	SSU_rRNA_archaea	RF01959	1082	1	230.5	5.5e-66	-1022.5
tig00000064_1	SSU_rRNA_archaea	RF01959	9981	8213	659	4.2e-194	-1022.5
tig00000064_1	SSU_rRNA_bacteria	RF00177	1087	1	211.9	1.3e-65	-1022.5
tig00000064_1	SSU_rRNA_bacteria	RF00177	9986	8211	560.1	2.6e-178	-1022.5
tig00000064_1	SSU_rRNA_eukarya	RF01960	9981	8216	1753.1	0	-1022.5
tig00000064_1	SSU_rRNA_eukarya	RF01960	1082	1	968.5	6.1e-292	-1022.5
tig00000064_1	SSU_rRNA_microsporidia	RF02542	26270	25947	153.8	1.9e-44	-1022.5
tig00000064_1	SSU_rRNA_microsporidia	RF02542	1082	1	426.5	1.6e-128	-1022.5
tig00000064_1	SSU_rRNA_microsporidia	RF02542	9981	8216	865.7	6.4e-264	-1022.5
tig00000064_2	SSU_rRNA_archaea	RF01959	26270	25944	159.9	7.1e-45	-1022.5
tig00000064_2	SSU_rRNA_archaea	RF01959	18846	17078	659	4.2e-194	-1022.5
tig00000064_2	SSU_rRNA_bacteria	RF00177	26270	25942	132.3	7.5e-40	-1022.5
tig00000064_2	SSU_rRNA_bacteria	RF00177	18851	17076	560.1	2.6e-178	-1022.5
tig00000064_2	SSU_rRNA_eukarya	RF01960	18846	17081	1753.1	0	-1022.5
tig00000064_2	SSU_rRNA_eukarya	RF01960	26270	25947	324.2	1.1e-95	-1022.5
tig00000064_2	SSU_rRNA_microsporidia	RF02542	18846	17081	865.7	6.4e-264	-1022.5
tig00000221_1	SSU_rRNA_archaea	RF01959	1	320	148.7	1.6e-41	-1255.4
tig00000221_1	SSU_rRNA_archaea	RF01959	7420	9188	659	4.2e-194	-1255.4
tig00000221_1	SSU_rRNA_bacteria	RF00177	1	322	124.4	2.8e-37	-1255.4
tig00000221_1	SSU_rRNA_bacteria	RF00177	7415	9190	560.1	2.6e-178	-1255.4
tig00000221_1	SSU_rRNA_eukarya	RF01960	7420	9185	1753.1	0	-1255.4
tig00000221_1	SSU_rRNA_eukarya	RF01960	1	317	309.1	4.2e-91	-1255.4
tig00000221_1	SSU_rRNA_microsporidia	RF02542	1	317	156.3	3.1e-45	-1255.4
tig00000221_1	SSU_rRNA_microsporidia	RF02542	7420	9185	865.7	6.4e-264	-1255.4
tig00000222_1	SSU_rRNA_archaea	RF01959	16930	18695	640.1	1.8e-188	-1283.1
tig00000222_1	SSU_rRNA_archaea	RF01959	8068	9836	659	4.2e-194	-1283.1
tig00000222_1	SSU_rRNA_bacteria	RF00177	1	973	409	2.1e-129	-1283.1
tig00000222_1	SSU_rRNA_bacteria	RF00177	16925	18697	541.4	3e-172	-1283.1
tig00000222_1	SSU_rRNA_bacteria	RF00177	8063	9838	560.1	2.6e-178	-1283.1
tig00000222_1	SSU_rRNA_eukarya	RF01960	16930	18692	1727.3	0	-1283.1
tig00000222_1	SSU_rRNA_eukarya	RF01960	8068	9833	1753.1	0	-1283.1
tig00000222_1	SSU_rRNA_microsporidia	RF02542	16930	18692	845.1	1.5e-257	-1283.1
tig00000222_1	SSU_rRNA_microsporidia	RF02542	8068	9833	865.7	6.4e-264	-1283.1
tig00000222_2	SSU_rRNA_archaea	RF01959	1	971	495.2	4.1e-145	-1252.3
tig00000222_2	SSU_rRNA_eukarya	RF01960	1	968	1038.2	0	-1252.3
tig00000222_2	SSU_rRNA_microsporidia	RF02542	1	968	569.8	1.1e-172	-1252.3
tig00000225_1	SSU_rRNA_archaea	RF01959	22110	23414	272.8	1.3e-78	-270
tig00000225_1	SSU_rRNA_bacteria	RF00177	22105	23416	418.9	1.4e-132	-270
tig00000225_1	SSU_rRNA_microsporidia	RF02542	22448	23411	214.4	3.8e-63	-270
tig00000003_4	5_8S_rRNA	RF00002	808665	808516	146.8	1.2e-38	-1163.5
tig00000003_5	5_8S_rRNA	RF00002	817592	817443	146.8	1.2e-38	-1201.4
tig00000003_1	5S_rRNA	RF00001	804305	804425	78.2	4.4e-16	-1025.6
tig00000003_2	5S_rRNA	RF00001	813233	813353	78.2	4.4e-16	-733
tig00000003_3	5S_rRNA	RF00001	822157	822277	78.2	4.4e-16	-907.5
tig00000009_1	5S_rRNA	RF00001	818369	818489	78.2	4.4e-16	-291.8
tig00000003_1	LSU_rRNA_archaea	RF02540	808676	805307	1516.5	0	-1025.6
tig00000003_1	LSU_rRNA_eukarya	RF02543	808430	805114	3239.3	0	-1025.6
tig00000003_1	PK-G12rRNA	RF01118	805842	805734	51.2	1.7e-10	-1025.6
tig00000003_2	LSU_rRNA_archaea	RF02540	817603	814234	1516.5	0	-733
tig00000003_2	LSU_rRNA_eukarya	RF02543	817357	814041	3239.3	0	-733
tig00000003_2	PK-G12rRNA	RF01118	814769	814661	51.2	1.7e-10	-733
tig00000003_3	LSU_rRNA_archaea	RF02540	824857	823049	832.2	3.2e-260	-907.5
tig00000003_3	LSU_rRNA_eukarya	RF02543	824857	822947	1911.2	0	-907.5
tig00000003_3	PK-G12rRNA	RF01118	823675	823567	51.2	1.7e-10	-907.5
tig00000003_4	LSU_rRNA_bacteria	RF02541	808678	805322	1288.3	0	-1163.5
tig00000003_4	LSU_rRNA_eukarya	RF02543	62645	62467	128.6	9.5e-30	-1163.5
tig00000003_5	LSU_rRNA_bacteria	RF02541	817605	814249	1288.3	0	-1201.4
tig00000003_5	LSU_rRNA_eukarya	RF02543	62715	62686	31.5	0.00011	-1201.4
tig00000003_6	LSU_rRNA_bacteria	RF02541	824857	823132	697.9	8.3e-231	-766.9
tig00000003_1	SSU_rRNA_archaea	RF01959	810500	808732	659	5.7e-194	-1025.6
tig00000003_1	SSU_rRNA_bacteria	RF00177	810505	808730	560.1	3.5e-178	-1025.6
tig00000003_2	SSU_rRNA_archaea	RF01959	819427	817659	659	5.7e-194	-733
tig00000003_2	SSU_rRNA_bacteria	RF00177	819432	817657	560.1	3.5e-178	-733
tig00000003_3	SSU_rRNA_eukarya	RF01960	810500	808735	1753.1	0	-907.5
tig00000003_4	SSU_rRNA_eukarya	RF01960	819427	817662	1753.1	0	-1163.5
tig00000003_7	SSU_rRNA_microsporidia	RF02542	810500	808735	865.7	8.6e-264	-534.8
tig00000003_8	SSU_rRNA_microsporidia	RF02542	819427	817662	865.7	8.6e-264	-487.8
tig00000009_1	SSU_rRNA_eukarya	RF01960	828660	828445	54.7	1.8e-13	-291.8
tig00000009_1	SSU_rRNA_microsporidia	RF02542	828663	828564	25	0.00013	-291.8
ribozyme
tig00000022_1	RNase_MRP	RF00030	102297	101810	87.4	3.1e-23	-19.4
tig00002408_1	RNaseP_nuc	RF00009	303299	303610	54.1	5.1e-15	-21.2
sRNA
tig00000001_1	isrG	RF01390	201513	201595	26.6	6.4e-05	-8.4
tig00000001_2	isrG	RF01390	200940	201028	25.2	0.00016	-92.6
tig00000026_1	isrG	RF01390	341320	341177	21.3	0.0023	-15.9
tig00000026_1	isrG	RF01390	340326	340234	24.5	0.00026	-15.9
tig00000033_1	isrG	RF01390	235721	235439	33.3	6.8e-07	-90.5
tig00000035_1	isrF	RF01389	158545	158459	19.4	0.0058	-26.8
tig00000037_1	isrG	RF01390	101312	101212	20.1	0.005	-69.6
tig00000046_1	isrG	RF01390	246605	246917	21.8	0.0016	-24.6
tig00000046_1	isrG	RF01390	246939	246667	45.2	2.3e-10	-24.6
tig00000050_1	Atu_C7	RF02501	170369	170243	23	0.0051	-57.1
tig00000035_1	Afu_309	RF01512	34688	34503	27.2	2.7e-05	-26.8
tig00000001_1	CrcZ	RF01675	819061	818973	19.5	0.0067	-8.4
tig00000003_1	isrG	RF01390	598883	598970	28.5	2.4e-05	-1025.6
tig00000003_1	lactis-plasmid	RF01742	613671	613527	33.2	0.0047	-1025.6
tig00000012_1	CC0196	RF01519	422036	421979	24.2	0.0081	-11.6
tig00000012_1	isrG	RF01390	489572	489659	20.5	0.005	-11.6
tig00000012_1	isrG	RF01390	168198	168111	24.4	0.00036	-11.6
tig00000012_2	isrG	RF01390	409132	409224	20.2	0.0064	-33.8
tig00000012_2	isrG	RF01390	408319	408404	23.7	0.00062	-33.8
tig00000022_1	isrG	RF01390	24275	24329	21.3	0.003	-19.4
tig00002411_2	rivX	RF02099	40648	40865	24.7	0.00074	-106.9
tig00000009_1	Afu_182	RF01496	60686	60937	31.7	0.0016	-291.8
tig00002408_1	CsrB	RF00018	730261	730438	27.1	3.3e-05	-21.2
snRNA
tig00000026_1	U2	RF00004	330481	330289	145.1	1.7e-31	-15.9
tig00000026_1	U4	RF00015	491282	491428	112.4	5.6e-25	-15.9
tig00000041_1	U4	RF00015	165346	165439	25.6	0.0048	-32.3
tig00000001_1	U6	RF00026	69753	69858	83.3	2.6e-20	-8.4
tig00000022_1	U1	RF00003	405864	405717	37.5	6.3e-08	-19.4
tig00000022_2	U1_yeast	RF00488	405864	405659	61.8	2e-11	-5.9
tig00002411_1	U5	RF00020	459109	458991	70.1	5.9e-11	-60.9
snoRNA
tig00000001_1	sR52	RF01306	822349	822301	24.8	0.0088	-8.4
tig00000026_1	sR52	RF01306	375957	375909	24.8	0.0089	-15.9
tig00000033_1	sR47	RF01131	77847	77877	19	0.0049	-90.5
tig00000037_1	sR52	RF01306	345750	345789	26.8	0.0028	-69.6
tig00000041_1	sR52	RF01306	221542	221590	25.1	0.0074	-32.3
tig00000043_1	sR30	RF01134	119905	119950	18.4	0.0079	-94.7
tig00000001_1	snR56	RF01188	116836	116773	20.9	0.0014	-8.4
tig00000026_1	snR56	RF01188	77277	77361	51.3	4.5e-13	-15.9
tig00000026_1	Fungi_U3	RF01846	159109	159207	22	0.0054	-15.9
tig00000035_1	Fungi_U3	RF01846	479753	479460	205.9	2.3e-54	-26.8
tig00000035_1	Plant_U3	RF01847	479752	479459	22.8	0.00093	-26.8
tig00000035_1	U3	RF00012	479753	479642	28.4	0.00028	-26.8
tig00000035_2	ACEA_U3	RF01848	479752	479459	44.4	2.3e-07	-22.3
tig00000001_3	snosnR61	RF00476	116837	116752	59.1	1.4e-15	-10.1
tig00000037_1	SNORD14	RF00016	155481	155371	59.1	8.7e-12	-69.6
tig00000033_1	SNORD16	RF00138	103479	103380	29.6	0.003	-90.5
tig00000026_1	SNORD18	RF00093	502488	502393	49.2	8.6e-08	-15.9
tig00000001_1	SNORD24	RF00069	784327	784407	42.9	6.4e-06	-8.4
tig00000033_1	SNORD27	RF00086	322332	322405	50.8	5e-08	-90.5
tig00000026_1	SNORD46	RF00218	304538	304441	24.6	0.0093	-15.9
tig00000001_1	TtnuCD8	RF02285	116815	116753	19.1	0.007	-8.4
tig00000001_1	snR4	RF01244	199482	199626	33.4	0.00014	-8.4
tig00000001_1	snR67	RF01177	419481	419395	59.5	8.2e-16	-8.4
tig00000001_1	snoR53Y	RF01279	419300	419220	30	0.0037	-8.4
tig00000026_1	DdR1	RF01559	77282	77322	18.6	0.0078	-15.9
tig00000026_1	snR63	RF01259	304481	304445	20.9	0.0038	-15.9
tig00000026_1	snoU18	RF01159	502485	502450	21	0.0013	-15.9
tig00000026_2	snoR64a	RF01163	332650	332698	18.3	0.0087	-30.8
tig00000033_1	snR73	RF01207	322504	322605	41.3	6.1e-10	-90.5
tig00000033_1	snR77	RF01181	321771	321850	60.7	5e-16	-90.5
tig00000033_1	snR78	RF01176	321598	321677	36.9	0.0013	-90.5
tig00000033_2	snR75	RF01185	322110	322192	65.5	1.3e-17	-26.5
tig00000033_2	snR76	RF01209	321933	322023	81.7	9.6e-19	-26.5
tig00000033_3	snR51	RF01214	95519	95607	87.4	9.2e-11	-6.8
tig00000033_4	snR87	RF01216	103483	103376	41.1	9.1e-06	-17
tig00000033_5	snR41	RF01218	95140	95233	91.3	1.9e-18	-22.3
tig00000035_1	DdR1	RF01559	439952	439985	19.2	0.0051	-26.8
tig00000037_1	DdR2	RF01569	155719	155658	19.5	0.0045	-69.6
tig00000037_1	snR190	RF01249	155722	155576	49.4	3.9e-10	-69.6
tig00000050_1	snR40	RF01201	149021	149091	50.3	9.6e-13	-57.1
tig00000035_1	snosnR48	RF00471	2709	2805	71.7	9.8e-09	-26.8
tig00000001_1	snosnR55	RF00472	117046	116973	39.7	1.9e-09	-8.4
tig00000001_2	snosnR57	RF00474	117219	117128	82.1	7e-15	-92.6
tig00000033_1	SNORD65	RF00571	321774	321817	19.1	0.0044	-90.5
tig00000035_1	SNORA73	RF00045	34622	34503	31.6	7.8e-06	-26.8
tig00000001_2	snR32	RF01247	476543	476706	71	2.5e-11	-92.6
tig00000026_1	snR36	RF01242	491550	491717	77.6	1.7e-14	-15.9
tig00000026_2	snR44	RF01262	225174	225035	78.3	2.8e-15	-30.8
tig00000035_1	snR30	RF01271	34700	34503	33.8	9.3e-08	-26.8
tig00000041_1	snR191	RF01263	195424	195700	91	3.9e-21	-32.3
tig00000043_1	snR46	RF01253	76264	76437	47.5	1.4e-07	-94.7
tig00000046_1	ceN48	RF01638	242442	242534	30	0.0016	-24.6
tig00000046_1	snR3	RF01251	1964	1744	53.2	4.1e-08	-24.6
tig00000223_1	TB10Cs1H2	RF01523	168728	168782	25.8	0.0094	-1220.4
tig00000043_1	snopsi28S-3327	RF00544	76261	76364	33.1	0.00074	-94.7
tig00000033_1	SCARNA7	RF01295	170147	169979	28.1	0.00017	-90.5
tig00000043_1	SCARNA7	RF01295	98902	99113	21.4	0.0082	-94.7
tig00000003_4	sR46	RF01130	556673	556729	26.4	0.001	-1163.5
tig00000009_1	sR20	RF01140	392246	392297	25.8	0.008	-291.8
tig00002408_1	snoR44_J54	RF00357	155747	155659	30.4	0.0029	-21.2
tig00000003_1	U3	RF00012	574497	574608	28.1	0.00047	-1025.6
tig00000003_2	Fungi_U3	RF01846	574497	574789	203.1	1.8e-53	-733
tig00000003_3	Plant_U3	RF01847	574498	574790	25.4	0.0002	-907.5
tig00000003_4	ACEA_U3	RF01848	574498	574790	42.9	7e-07	-1163.5
tig00000012_1	SNORD36	RF00049	58870	58960	47.6	3.3e-06	-11.6
tig00000030_1	snoZ107_R87	RF00360	523412	523296	27.3	0.0038	-11.61
tig00000009_1	Afu_328	RF02403	254044	254001	19.3	0.0056	-291.8
tig00000009_1	snR45	RF01266	605339	605188	18.9	0.0048	-291.8
tig00000009_2	snR79	RF01184	159857	159932	48.8	5e-12	-513.8
tig00000012_1	snR47	RF01203	58871	58956	83.6	6.1e-10	-11.6
tig00000012_1	snoR35	RF01281	547210	547132	26.6	0.0053	-11.6
tig00000014_1	snR13	RF01223	361952	361849	38.4	8.5e-05	-47.8
tig00000022_1	Afu_264	RF01505	482323	482406	18.8	0.0079	-19.4
tig00000022_1	snR39	RF01197	83543	83463	36.4	0.00018	-19.4
tig00002411_1	snR45	RF01266	32446	32641	19.5	0.0032	-60.9
tig00000014_1	snosnR54	RF00473	235828	235748	60.5	4.5e-16	-47.8
tig00002408_1	snosnR64	RF00509	155742	155694	23.8	0.00022	-21.2
tig00000022_2	snosnR66	RF00477	101697	101602	39.7	0.0001	-5.9
tig00000022_1	snosnR69	RF00475	531851	531940	40.1	0.00028	-19.4
tig00000014_1	snosnR71	RF00479	108023	108113	68.4	6.7e-11	-47.8
tig00000009_1	snoR38	RF00213	254050	253967	58.7	1e-08	-291.8
tig00000009_1	snR10	RF01258	60694	60939	183.9	3.9e-42	-291.8
tig00000009_1	snR42	RF01265	724677	724825	40.9	1e-08	-291.8
tig00000009_1	snR8	RF01248	28140	28293	58.8	5.9e-10	-291.8
tig00000012_1	snR43	RF01256	373644	373457	93.2	1.8e-19	-11.6
tig00000028_1	snR35	RF01255	72449	72330	26.4	0.0036	-30.5
tig00000028_1	snR82	RF01261	152006	151858	32.1	7.8e-05	-30.5
tig00000030_1	snR31	RF01257	191326	191129	29.5	0.002	-11.61
tig00000030_1	snR5	RF01252	92084	91923	48.4	5e-07	-11.61
tig00000030_1	snoU85	RF01296	138548	138606	21.1	0.0034	-11.61
tig00000055_1	snR49	RF01239	72318	72465	55.4	1.2e-09	-56.9
tig00002408_1	snR11	RF01260	748017	747845	26	0.00058	-21.2
tig00002411_1	snR37	RF01267	527697	527415	39.6	4.9e-08	-60.9
tig00000003_1	SCARNA7	RF01295	756528	756588	28.3	0.00021	-1025.6
tig00000009_1	SCARNA7	RF01295	405130	405292	23.4	0.0035	-291.8
tig00000022_1	SCARNA7	RF01295	415787	415630	21.7	0.0093	-19.4
tig00002411_1	SCARNA7	RF01295	136017	136137	24	0.0025	-60.9
tig00000012_2	SCARNA18	RF00283	361392	361311	25.5	0.0046	-33.8
tRNA
tig00000001_1	tRNA	RF00005	307915	307829	44.9	3e-08	-8.4
tig00000001_1	tRNA	RF00005	145208	145290	47.4	6.2e-09	-8.4
tig00000001_1	tRNA	RF00005	304744	304654	48.9	2.3e-09	-8.4
tig00000001_1	tRNA	RF00005	336586	336659	53	1.7e-10	-8.4
tig00000001_1	tRNA	RF00005	80227	80154	55.2	4e-11	-8.4
tig00000001_1	tRNA	RF00005	248122	248194	55.7	3e-11	-8.4
tig00000001_1	tRNA	RF00005	809431	809501	58.6	4.5e-12	-8.4
tig00000001_1	tRNA	RF00005	796506	796435	58.6	4.6e-12	-8.4
tig00000001_1	tRNA	RF00005	803204	803285	59.6	2.4e-12	-8.4
tig00000001_1	tRNA	RF00005	341362	341433	61.7	6.3e-13	-8.4
tig00000001_1	tRNA	RF00005	145299	145371	65.9	4.1e-14	-8.4
tig00000001_2	tRNA	RF00005	847292	847379	44.8	3.4e-08	-92.6
tig00000001_2	tRNA	RF00005	336779	336852	53	1.7e-10	-92.6
tig00000001_2	tRNA	RF00005	248040	248113	55.2	4e-11	-92.6
tig00000001_2	tRNA	RF00005	552771	552843	55.7	3e-11	-92.6
tig00000001_2	tRNA	RF00005	342154	342225	61.7	6.3e-13	-92.6
tig00000001_3	tRNA	RF00005	552693	552766	55.2	4e-11	-10.1
tig00000001_3	tRNA	RF00005	931793	931721	55.7	3e-11	-10.1
tig00000001_3	tRNA	RF00005	342239	342310	61.7	6.3e-13	-10.1
tig00000001_4	tRNA	RF00005	931872	931799	55.2	4e-11	-25.5
tig00000026_1	tRNA	RF00005	116558	116455	47.1	7.3e-09	-15.9
tig00000026_1	tRNA	RF00005	470525	470608	47.3	6.6e-09	-15.9
tig00000026_2	tRNA	RF00005	220183	220254	68.4	8.4e-15	-30.8
tig00000033_1	tRNA	RF00005	55263	55159	47	7.8e-09	-90.5
tig00000033_1	tRNA	RF00005	52568	52641	55.2	4e-11	-90.5
tig00000033_1	tRNA	RF00005	263889	263959	55.3	3.7e-11	-90.5
tig00000033_1	tRNA	RF00005	52651	52723	55.7	3e-11	-90.5
tig00000033_2	tRNA	RF00005	351416	351521	47	8.2e-09	-26.5
tig00000035_1	tRNA	RF00005	305214	305133	54.1	8.4e-11	-26.8
tig00000035_1	tRNA	RF00005	62922	62992	55.3	3.7e-11	-26.8
tig00000035_1	tRNA	RF00005	73317	73246	56.5	1.8e-11	-26.8
tig00000035_1	tRNA	RF00005	74590	74673	59.2	3.1e-12	-26.8
tig00000035_1	tRNA	RF00005	162025	161944	59.6	2.4e-12	-26.8
tig00000035_1	tRNA	RF00005	441709	441637	64.7	8.7e-14	-26.8
tig00000035_1	tRNA	RF00005	304981	304909	65.1	6.8e-14	-26.8
tig00000035_1	tRNA	RF00005	441786	441714	67	2e-14	-26.8
tig00000035_2	tRNA	RF00005	168218	168137	59.6	2.4e-12	-22.3
tig00000037_1	tRNA	RF00005	281316	281435	46.3	1.3e-08	-69.6
tig00000037_1	tRNA	RF00005	120643	120734	51.6	4.2e-10	-69.6
tig00000037_1	tRNA	RF00005	303442	303369	64	1.4e-13	-69.6
tig00000041_1	tRNA	RF00005	20621	20550	57.6	8.7e-12	-32.3
tig00000041_1	tRNA	RF00005	176242	176171	61.7	6.3e-13	-32.3
tig00000041_1	tRNA	RF00005	140364	140436	65.1	6.8e-14	-32.3
tig00000041_2	tRNA	RF00005	20765	20694	57.6	8.7e-12	-21.9
tig00000043_1	tRNA	RF00005	169734	169653	54.1	8.4e-11	-94.7
tig00000043_1	tRNA	RF00005	170170	170083	57.1	1.2e-11	-94.7
tig00000046_1	tRNA	RF00005	287590	287485	47	8.2e-09	-24.6
tig00000046_1	tRNA	RF00005	205320	205390	55.3	3.7e-11	-24.6
tig00000046_1	tRNA	RF00005	205242	205313	56.5	1.8e-11	-24.6
tig00000046_1	tRNA	RF00005	194954	194867	57.1	1.2e-11	-24.6
tig00000046_1	tRNA	RF00005	237247	237319	64.7	8.7e-14	-24.6
tig00000046_1	tRNA	RF00005	218238	218167	67.9	1.1e-14	-24.6
tig00000046_2	tRNA	RF00005	227613	227542	56.5	1.8e-11	-24.9
tig00000046_2	tRNA	RF00005	237170	237242	67	2e-14	-24.9
tig00000048_1	tRNA	RF00005	126392	126301	49.3	1.8e-09	-8.9
tig00000048_1	tRNA	RF00005	174061	173988	55.2	4e-11	-8.9
tig00000048_1	tRNA	RF00005	133216	133286	55.3	3.7e-11	-8.9
tig00000048_1	tRNA	RF00005	173977	173905	55.7	3e-11	-8.9
tig00000048_1	tRNA	RF00005	133138	133209	56.5	1.8e-11	-8.9
tig00000050_1	tRNA	RF00005	52081	52151	55.3	3.7e-11	-57.1
tig00000050_1	tRNA	RF00005	27263	27334	56.5	1.8e-11	-57.1
tig00000050_1	tRNA	RF00005	19665	19593	59.4	2.8e-12	-57.1
tig00000050_1	tRNA	RF00005	153741	153669	64.7	8.7e-14	-57.1
tig00000059_1	tRNA	RF00005	188	269	59.6	2.4e-12	-43.2
tig00000059_2	tRNA	RF00005	6922	6841	59.6	2.4e-12	-22.4
tig00000223_1	tRNA	RF00005	190811	190714	43.2	9.5e-08	-1220.4
tig00000223_1	tRNA	RF00005	146168	146084	47.2	6.9e-09	-1220.4
tig00000223_1	tRNA	RF00005	252720	252650	55.3	3.7e-11	-1220.4
tig00000223_1	tRNA	RF00005	252798	252727	56.5	1.8e-11	-1220.4
tig00000223_1	tRNA	RF00005	326215	326302	57.1	1.2e-11	-1220.4
tig00000223_1	tRNA	RF00005	326311	326398	57.1	1.2e-11	-1220.4
tig00000223_1	tRNA	RF00005	326541	326612	57.6	8.7e-12	-1220.4
tig00000223_1	tRNA	RF00005	119610	119691	59.6	2.4e-12	-1220.4
tig00000223_1	tRNA	RF00005	307672	307743	61.7	6.3e-13	-1220.4
tig00000223_2	tRNA	RF00005	191203	191274	57	1.3e-11	-21.4
tig00000224_1	tRNA	RF00005	1353	1424	64.5	1e-13	-599.1
tig00000225_1	tRNA	RF00005	23622	23705	42.7	1.2e-07	-270
tig00000225_1	tRNA	RF00005	21702	21773	43.8	6.3e-08	-270
tig00000225_1	tRNA	RF00005	23966	24036	45.8	1.7e-08	-270
tig00000225_1	tRNA	RF00005	23892	23964	47.8	4.7e-09	-270
tig00000225_1	tRNA	RF00005	24721	24793	49	2.2e-09	-270
tig00000225_1	tRNA	RF00005	21628	21700	52.9	1.8e-10	-270
tig00000225_1	tRNA	RF00005	21939	22009	53.6	1.1e-10	-270
tig00000225_1	tRNA	RF00005	19715	19786	54.7	5.7e-11	-270
tig00000225_1	tRNA	RF00005	26178	26260	55.9	2.6e-11	-270
tig00000225_1	tRNA	RF00005	20086	20156	57.9	7e-12	-270
tig00000225_1	tRNA	RF00005	17066	17137	58.6	4.5e-12	-270
tig00000225_1	tRNA	RF00005	21862	21933	60.6	1.3e-12	-270
tig00000225_1	tRNA	RF00005	34169	34240	64.5	1e-13	-270
tig00000225_1	tRNA	RF00005	20634	20705	65	7.3e-14	-270
tig00000225_1	tRNA	RF00005	23789	23860	65.4	5.8e-14	-270
tig00000225_1	tRNA	RF00005	23460	23530	67	2.1e-14	-270
tig00000225_2	tRNA	RF00005	24556	24628	39	1.3e-06	-18.3
tig00000225_2	tRNA	RF00005	23713	23783	52	3.2e-10	-18.3
tig00000225_2	tRNA	RF00005	23538	23618	54.4	6.8e-11	-18.3
tig00000225_2	tRNA	RF00005	24040	24111	55.8	2.7e-11	-18.3
tig00000225_2	tRNA	RF00005	26264	26348	57.9	7.4e-12	-18.3
tig00000225_2	tRNA	RF00005	20165	20236	60.2	1.6e-12	-18.3
tig00000225_2	tRNA	RF00005	22019	22089	65.3	5.9e-14	-18.3
tig00000225_2	tRNA	RF00005	18124	18194	66.7	2.5e-14	-18.3
tig00000001_1	tRNA-Sec	RF01852	803204	803284	33.9	0.00011	-8.4
tig00000035_1	tRNA-Sec	RF01852	304981	304910	32.6	0.00025	-26.8
tig00000035_1	tRNA-Sec	RF01852	441786	441715	33	0.0002	-26.8
tig00000035_1	tRNA-Sec	RF01852	162025	161945	33.9	0.00011	-26.8
tig00000035_2	tRNA-Sec	RF01852	168218	168138	33.9	0.00011	-22.3
tig00000041_1	tRNA-Sec	RF01852	140364	140435	32.6	0.00025	-32.3
tig00000046_1	tRNA-Sec	RF01852	237170	237241	33	0.0002	-24.6
tig00000059_1	tRNA-Sec	RF01852	188	268	33.9	0.00011	-43.2
tig00000059_2	tRNA-Sec	RF01852	6922	6842	33.9	0.00011	-22.4
tig00000223_1	tRNA-Sec	RF01852	119610	119690	33.9	0.00011	-1220.4
tig00000225_1	tRNA-Sec	RF01852	24555	24628	43	5e-07	-270
tig00000225_2	tRNA-Sec	RF01852	20633	20705	37.2	1.6e-05	-18.3
tig00000003_1	tRNA	RF00005	766642	766713	48.5	4.1e-09	-1025.6
tig00000003_1	tRNA	RF00005	741283	741375	51.5	6e-10	-1025.6
tig00000003_1	tRNA	RF00005	737854	737773	54.1	1.1e-10	-1025.6
tig00000003_1	tRNA	RF00005	420277	420350	55.2	5.4e-11	-1025.6
tig00000003_1	tRNA	RF00005	548529	548459	55.3	5e-11	-1025.6
tig00000003_1	tRNA	RF00005	420356	420428	55.7	4e-11	-1025.6
tig00000003_1	tRNA	RF00005	280750	280821	56.5	2.4e-11	-1025.6
tig00000003_1	tRNA	RF00005	548607	548536	56.5	2.4e-11	-1025.6
tig00000003_1	tRNA	RF00005	181448	181531	61.2	1.1e-12	-1025.6
tig00000003_1	tRNA	RF00005	496588	496515	64	1.9e-13	-1025.6
tig00000003_1	tRNA	RF00005	34293	34365	64.7	1.2e-13	-1025.6
tig00000003_1	tRNA	RF00005	468348	468419	64.7	1.2e-13	-1025.6
tig00000003_1	tRNA	RF00005	55980	55908	65.9	5.5e-14	-1025.6
tig00000003_1	tRNA	RF00005	34216	34288	67	2.7e-14	-1025.6
tig00000003_2	tRNA	RF00005	738008	737927	54.1	1.1e-10	-733
tig00000003_2	tRNA	RF00005	475186	475105	60.8	1.5e-12	-733
tig00000003_2	tRNA	RF00005	496506	496434	65.9	5.5e-14	-733
tig00000003_3	tRNA	RF00005	741068	741149	54.1	1.1e-10	-907.5
tig00000009_1	tRNA	RF00005	279800	279703	43.2	1.3e-07	-291.8
tig00000009_1	tRNA	RF00005	572054	572158	47	1e-08	-291.8
tig00000009_1	tRNA	RF00005	607482	607401	54.1	1.1e-10	-291.8
tig00000009_1	tRNA	RF00005	32431	32504	55.2	5.4e-11	-291.8
tig00000009_1	tRNA	RF00005	379490	379560	55.3	5e-11	-291.8
tig00000009_1	tRNA	RF00005	32510	32582	55.7	4e-11	-291.8
tig00000009_1	tRNA	RF00005	379411	379482	56.5	2.4e-11	-291.8
tig00000009_1	tRNA	RF00005	159618	159689	57	1.8e-11	-291.8
tig00000009_1	tRNA	RF00005	531534	531621	57.1	1.6e-11	-291.8
tig00000009_1	tRNA	RF00005	18407	18479	59.7	3e-12	-291.8
tig00000009_1	tRNA	RF00005	647529	647457	67	2.7e-14	-291.8
tig00000009_2	tRNA	RF00005	761861	761791	55.3	5e-11	-513.8
tig00000009_2	tRNA	RF00005	678245	678316	56.5	2.4e-11	-513.8
tig00000009_2	tRNA	RF00005	18966	19038	59.7	3e-12	-513.8
tig00000012_1	tRNA	RF00005	548851	548780	57	1.8e-11	-11.6
tig00000012_1	tRNA	RF00005	496840	496911	62.1	6.6e-13	-11.6
tig00000012_1	tRNA	RF00005	247345	247418	64.2	1.7e-13	-11.6
tig00000012_1	tRNA	RF00005	305675	305604	64.7	1.2e-13	-11.6
tig00000012_1	tRNA	RF00005	38227	38299	64.7	1.2e-13	-11.6
tig00000012_1	tRNA	RF00005	38150	38222	67	2.7e-14	-11.6
tig00000014_1	tRNA	RF00005	16009	15925	47.2	9.3e-09	-47.8
tig00000014_1	tRNA	RF00005	33836	33926	48.9	3.1e-09	-47.8
tig00000014_1	tRNA	RF00005	481949	482020	56.5	2.4e-11	-47.8
tig00000014_1	tRNA	RF00005	180988	181075	57.1	1.6e-11	-47.8
tig00000014_1	tRNA	RF00005	645593	645506	57.1	1.6e-11	-47.8
tig00000014_1	tRNA	RF00005	57018	56945	62.3	5.7e-13	-47.8
tig00000014_1	tRNA	RF00005	410935	410862	64	1.9e-13	-47.8
tig00000014_1	tRNA	RF00005	27157	27230	64.2	1.7e-13	-47.8
tig00000014_1	tRNA	RF00005	534832	534903	64.7	1.2e-13	-47.8
tig00000014_1	tRNA	RF00005	457399	457471	64.8	1.1e-13	-47.8
tig00000014_1	tRNA	RF00005	15917	15845	65.9	5.5e-14	-47.8
tig00000014_2	tRNA	RF00005	557054	557138	47.2	9.3e-09	-24.2
tig00000014_2	tRNA	RF00005	645498	645411	57.1	1.6e-11	-24.2
tig00000014_2	tRNA	RF00005	441316	441244	65.9	5.5e-14	-24.2
tig00000022_1	tRNA	RF00005	44792	44896	47	1e-08	-19.4
tig00000022_1	tRNA	RF00005	454845	454761	47.2	9.3e-09	-19.4
tig00000022_1	tRNA	RF00005	495566	495473	49.9	1.7e-09	-19.4
tig00000022_1	tRNA	RF00005	209868	209787	54.1	1.1e-10	-19.4
tig00000022_1	tRNA	RF00005	105462	105391	56.5	2.4e-11	-19.4
tig00000022_1	tRNA	RF00005	103926	103855	57	1.8e-11	-19.4
tig00000022_1	tRNA	RF00005	626384	626313	61.7	8.5e-13	-19.4
tig00000022_1	tRNA	RF00005	210101	210173	65.9	5.5e-14	-19.4
tig00000022_2	tRNA	RF00005	496180	496087	49.9	1.7e-09	-5.9
tig00000022_2	tRNA	RF00005	105872	105801	56.5	2.4e-11	-5.9
tig00000022_2	tRNA	RF00005	642192	642120	65.9	5.5e-14	-5.9
tig00000028_1	tRNA	RF00005	70890	70800	48.9	3.1e-09	-30.5
tig00000028_1	tRNA	RF00005	37892	37973	54.1	1.1e-10	-30.5
tig00000028_1	tRNA	RF00005	493177	493104	55.2	5.4e-11	-30.5
tig00000028_1	tRNA	RF00005	178573	178660	57.1	1.6e-11	-30.5
tig00000028_1	tRNA	RF00005	492876	492957	59.6	3.3e-12	-30.5
tig00000028_1	tRNA	RF00005	365280	365353	64	1.9e-13	-30.5
tig00000028_1	tRNA	RF00005	57801	57730	64.7	1.2e-13	-30.5
tig00000028_2	tRNA	RF00005	401930	402017	57.1	1.6e-11	-20.6
tig00000030_1	tRNA	RF00005	144272	144186	44.9	4.1e-08	-11.61
tig00000030_1	tRNA	RF00005	411510	411614	47	1e-08	-11.61
tig00000030_1	tRNA	RF00005	351857	351765	47.2	9.4e-09	-11.61
tig00000030_1	tRNA	RF00005	390483	390556	50.6	1.1e-09	-11.61
tig00000030_1	tRNA	RF00005	382057	381976	54.1	1.1e-10	-11.61
tig00000030_1	tRNA	RF00005	184569	184642	56.3	2.8e-11	-11.61
tig00000030_1	tRNA	RF00005	324038	323967	57.6	1.2e-11	-11.61
tig00000030_1	tRNA	RF00005	106270	106340	60	2.4e-12	-11.61
tig00000030_1	tRNA	RF00005	4179	4108	61.8	7.7e-13	-11.61
tig00000030_1	tRNA	RF00005	390302	390230	64.2	1.6e-13	-11.61
tig00000030_1	tRNA	RF00005	382923	382995	64.7	1.2e-13	-11.61
tig00000030_2	tRNA	RF00005	144378	144292	44.9	4.1e-08	-14
tig00000030_2	tRNA	RF00005	382746	382827	54.1	1.1e-10	-14
tig00000055_1	tRNA	RF00005	81778	81706	65.2	8.9e-14	-56.9
tig00002408_1	tRNA	RF00005	696587	696671	49.2	2.7e-09	-21.2
tig00002408_1	tRNA	RF00005	401110	401037	53	2.3e-10	-21.2
tig00002408_1	tRNA	RF00005	597058	596977	54.1	1.1e-10	-21.2
tig00002408_1	tRNA	RF00005	825040	824968	55.7	4e-11	-21.2
tig00002408_1	tRNA	RF00005	791058	791128	56	3.2e-11	-21.2
tig00002408_1	tRNA	RF00005	420166	420237	56.5	2.4e-11	-21.2
tig00002408_1	tRNA	RF00005	147115	147202	57.1	1.6e-11	-21.2
tig00002408_1	tRNA	RF00005	497507	497436	57.6	1.2e-11	-21.2
tig00002408_1	tRNA	RF00005	291522	291593	58.6	6.2e-12	-21.2
tig00002408_1	tRNA	RF00005	591593	591664	61.8	7.7e-13	-21.2
tig00002408_1	tRNA	RF00005	203113	203184	62.1	6.6e-13	-21.2
tig00002408_1	tRNA	RF00005	683836	683907	63.7	2.2e-13	-21.2
tig00002408_1	tRNA	RF00005	301593	301666	64	1.9e-13	-21.2
tig00002408_1	tRNA	RF00005	108222	108294	64.7	1.2e-13	-21.2
tig00002408_1	tRNA	RF00005	11754	11826	65.2	8.9e-14	-21.2
tig00002408_1	tRNA	RF00005	108145	108217	67	2.7e-14	-21.2
tig00002408_2	tRNA	RF00005	401593	401666	53	2.3e-10	-74.2
tig00002408_2	tRNA	RF00005	795042	794971	56.5	2.4e-11	-74.2
tig00002408_2	tRNA	RF00005	531442	531514	64.7	1.2e-13	-74.2
tig00002408_2	tRNA	RF00005	531365	531437	67	2.7e-14	-74.2
tig00002408_3	tRNA	RF00005	631567	631476	51.6	5.6e-10	-32.1
tig00002411_1	tRNA	RF00005	433871	433774	43.2	1.3e-07	-60.9
tig00002411_1	tRNA	RF00005	230669	230550	46.3	1.7e-08	-60.9
tig00002411_1	tRNA	RF00005	74677	74606	47.1	9.8e-09	-60.9
tig00002411_1	tRNA	RF00005	113282	113212	55.3	5e-11	-60.9
tig00002411_1	tRNA	RF00005	300243	300172	56.5	2.4e-11	-60.9
tig00002411_1	tRNA	RF00005	25718	25805	57.1	1.6e-11	-60.9
tig00002411_1	tRNA	RF00005	108580	108651	58.7	5.8e-12	-60.9
tig00002411_1	tRNA	RF00005	421623	421551	65.9	5.5e-14	-60.9
tig00002411_1	tRNA	RF00005	383876	383805	69.6	5e-15	-60.9
tig00002411_2	tRNA	RF00005	74276	74205	47.1	1e-08	-106.9
tig00002411_2	tRNA	RF00005	255095	255165	55.3	5e-11	-106.9
tig00002411_2	tRNA	RF00005	336400	336471	56.5	2.4e-11	-106.9
tig00002411_2	tRNA	RF00005	286999	287071	67	2.7e-14	-106.9
tig00002411_3	tRNA	RF00005	383788	383718	55.3	5e-11	-14
tig00002411_4	tRNA	RF00005	495855	495925	55.3	5e-11	-16.9
tig00000003_1	tRNA-Sec	RF01852	34216	34287	33	0.00026	-1025.6
tig00000003_1	tRNA-Sec	RF01852	181448	181530	33.2	0.00023	-1025.6
tig00000003_1	tRNA-Sec	RF01852	468347	468419	33.3	0.00022	-1025.6
tig00000003_5	tRNA-Sec	RF01852	475186	475106	38.7	9e-06	-1201.4
tig00000009_1	tRNA-Sec	RF01852	647530	647457	36	4.3e-05	-291.8
tig00000012_1	tRNA-Sec	RF01852	38150	38221	33	0.00026	-11.6
tig00000012_2	tRNA-Sec	RF01852	305675	305605	30.8	0.00098	-33.8
tig00000014_1	tRNA-Sec	RF01852	57018	56946	30.4	0.0012	-47.8
tig00000014_1	tRNA-Sec	RF01852	534831	534903	33.3	0.00022	-47.8
tig00000028_1	tRNA-Sec	RF01852	57802	57730	33.3	0.00022	-30.5
tig00000028_1	tRNA-Sec	RF01852	492876	492956	33.9	0.00015	-30.5
tig00000030_1	tRNA-Sec	RF01852	4179	4109	38.6	9.4e-06	-11.61
tig00002408_1	tRNA-Sec	RF01852	531365	531436	33	0.00026	-21.2
tig00002408_1	tRNA-Sec	RF01852	108144	108217	36	4.3e-05	-21.2
tig00002408_1	tRNA-Sec	RF01852	591593	591663	38.6	9.4e-06	-21.2
