# Supplementary material for: Whole-Genome Sequencing and Annotation of the Yeast Clavispora santaluciae Reveals Important Insights about Its Adaptation to the Vineyard Environment
Source: J Fungi (Basel). 2022 Jan 5;8(1):52. doi: 10.3390/jof8010052 (PMC8781136; doi:10.3390/jof8010052)
Supplement: Supplementary file 1 [file jof-08-00052-s001.zip › Supplementary Data S3.xlsx]

## Sheet: Sheet1
Supplementary Data S3: Heatmap representing pathway completeness in Clavispora santaluciae, Clavispora lusitaniae, Clavispora fructus and Saccharomyces cerevisiae. Completeness values were obtained using KEGG Mapper - Reconstruct tool, and organized using KEGG Modules information
	A1.18	A1.5	A1.7	A1.19	LB-NB-3.3	Clavispora lusitaniae	Clavispora fructus	Saccharomyces cerevisiae		0					0.5					1
Pathway modules										0	0.1	0.2	0.3	0.4	0.5	0.6	0.7	0.8	0.9	1
Carbohydrate metabolism	Carbohydrate metabolism
Central carbohydrate metabolism	Central carbohydrate metabolism
M00001 Glycolysis (Embden-Meyerhof pathway), glucose => pyruvate [PATH:map00010 map01200 map01100]	1	1	1	1	1	1	1	1
M00002 Glycolysis, core module involving three-carbon compounds [PATH:map00010 map01200 map01230 map01100]	1	1	1	1	1	1	1	1
M00003 Gluconeogenesis, oxaloacetate => fructose-6P [PATH:map00010 map00020 map01100]	1	1	1	1	1	1	1	1
M00307 Pyruvate oxidation, pyruvate => acetyl-CoA [PATH:map00010 map00020 map00620 map01200 map01100]	1	1	1	1	1	1	1	1
M00009 Citrate cycle (TCA cycle, Krebs cycle) [PATH:map00020 map01200 map01100]	1	1	1	1	0.88	1	1	1
M00010 Citrate cycle, first carbon oxidation, oxaloacetate => 2-oxoglutarate [PATH:map00020 map01200 map01210 map01230 map01100]	1	1	1	1	1	1	1	1
M00011 Citrate cycle, second carbon oxidation, 2-oxoglutarate => oxaloacetate [PATH:map00020 map01200 map01100]	1	1	1	1	0.8	1	1	1
M00004 Pentose phosphate pathway (Pentose phosphate cycle) [PATH:map00030 map01200 map01100 map01120]	1	1	1	1	1	1	1	1
M00006 Pentose phosphate pathway, oxidative phase, glucose 6P => ribulose 5P [PATH:map00030 map01200 map01100 map01120]	1	1	1	1	1	1	1	1
M00007 Pentose phosphate pathway, non-oxidative phase, fructose 6P => ribose 5P [PATH:map00030 map01200 map01230 map01100 map01120]	1	1	1	1	1	1	1	1
M00580 Pentose phosphate pathway, archaea, fructose 6P => ribose 5P [PATH:map00030 map01200 map01230 map01100 map01120]	0.5	0.5	0.5	0.5	0.5	0.5	0.5	0.5
M00005 PRPP biosynthesis, ribose 5P => PRPP [PATH:map00030 map00230 map01200 map01230 map01100]	1	1	1	1	1	1	1	1
M00008 Entner-Doudoroff pathway, glucose-6P => glyceraldehyde-3P + pyruvate [PATH:map00030 map01200 map01100 map01120]	0.5	0.5	0.5	0.5	0.5	0.5	0.5	0.5
M00308 Semi-phosphorylative Entner-Doudoroff pathway, gluconate => glycerate-3P [PATH:map00030 map01200 map01100 map01120]	0.25	0.25	0.25	0.25	0.25	0.25	0.25	0.25
Other carbohydrate metabolism	Other carbohydrate metabolism
M00014 Glucuronate pathway (uronate pathway) [PATH:map00040 map01100]	0.43	0.43	0.43	0.43	0.43	0.428571	0.428571	0.428571
M00632 Galactose degradation, Leloir pathway, galactose => alpha-D-glucose-1P [PATH:map00052 map01100]	0.75	0.75	0.75	0.75	0.75	0.75	0.5	0.75
M00552 D-galactonate degradation, De Ley-Doudoroff pathway, D-galactonate => glycerate-3P [PATH:map00052 map01100]	0.4	0.4	0.4	0.4	0.4	0.4	0.4	0.4
M00129 Ascorbate biosynthesis, animals, glucose-1P => ascorbate [PATH:map00040 map00053 map01240 map01100]	0.29	0.29	0.29	0.29	0.29	0.285714	0.285714	0.285714
M00114 Ascorbate biosynthesis, plants, fructose-6P => ascorbate [PATH:map00051 map00053 map01240 map01100 map01110]	0.38	0.38	0.38	0.38	0.38	0.375	0.375	0.375
M00854 Glycogen biosynthesis, glucose-1P => glycogen/starch [PATH:map00500 map01100]	1	1	1	1	1	1	1	1
M00855 Glycogen degradation, glycogen => glucose-6P [PATH:map00500 map01100]	1	1	1	1	1	1	1	1
M00565 Trehalose biosynthesis, D-glucose 1P => trehalose [PATH:map00500 map01100 map01110]	0.17	0.17	0.17	0.17	0.17	0.166667	0.166667	0.166667
M00549 Nucleotide sugar biosynthesis, glucose => UDP-glucose [PATH:map00520 map01100]	1	1	1	1	1	1	1	1
M00554 Nucleotide sugar biosynthesis, galactose => UDP-galactose [PATH:map00520 map00052 map01100]	1	1	1	1	1	1	0.5	1
M00892 UDP-N-acetyl-D-glucosamine biosynthesis, eukaryotes, glucose => UDP-GlcNAc [PATH:map00520 map01100]	1	1	1	1	1	1	1	1
M00909 UDP-N-acetyl-D-glucosamine biosynthesis, prokaryotes, glucose => UDP-GlcNAc [PATH:map00520 map01100]	0.4	0.4	0.4	0.4	0.4	0.4	0.4	0.4
M00012 Glyoxylate cycle [PATH:map00630 map01200 map01100 map01110]	1	1	1	1	1	1	1	1
M00373 Ethylmalonyl pathway [PATH:map00630 map01200 map01100 map01120]	0.08	0.08	0.08	0.08	0.08	0.0833333	0.0833333	0.0833333
M00740 Methylaspartate cycle [PATH:map00020 map00250 map00630 map01200 map01100 map01120]	0.27	0.27	0.27	0.27	0.27	0.272727	0.272727	0.272727
M00532 Photorespiration [PATH:map00630 map01200 map01100 map01110]	0.5	0.5	0.5	0.5	0.5	0.5	0.5	0.5
M00013 Malonate semialdehyde pathway, propanoyl-CoA => acetyl-CoA [PATH:map00410 map00640 map01200 map01100]	1	1	1	1	1	1	1	0.6
M00130 Inositol phosphate metabolism, PI=> PIP2 => Ins(1,4,5)P3 => Ins(1,3,4,5)P4 [PATH:map00562 map01100]	0.75	0.75	0.75	0.75	0.75	0.75	0.75	0.75
M00132 Inositol phosphate metabolism, Ins(1,3,4)P3 => phytate [PATH:map00562 map01100]	0.33	0.33	0.33	0.33	0.33	0.333333	0.333333	0.333333
Energy metabolism	Energy metabolism
Carbon fixation	Carbon fixation
M00165 Reductive pentose phosphate cycle (Calvin cycle) [PATH:map00710 map01200 map01100 map01120]	0.73	0.73	0.73	0.73	0.73	0.727273	0.727273	0.727273
M00166 Reductive pentose phosphate cycle, ribulose-5P => glyceraldehyde-3P [PATH:map00710 map01200 map01100 map01120]	0.5	0.5	0.5	0.5	0.5	0.5	0.5	0.5
M00167 Reductive pentose phosphate cycle, glyceraldehyde-3P => ribulose-5P [PATH:map00710 map01200 map01100 map01120]	0.86	0.86	0.86	0.86	0.86	0.857143	0.857143	0.857143
M00168 CAM (Crassulacean acid metabolism), dark [PATH:map00620 map00710 map01200 map01100 map01120]	0.5	0.5	0.5	0.5	0.5	0.5	0.5	0.5
M00171 C4-dicarboxylic acid cycle, NAD - malic enzyme type [PATH:map00710 map01200 map01100 map01120]	0.57	0.57	0.57	0.57	0.57	0.571429	0.571429	0.571429
M00170 C4-dicarboxylic acid cycle, phosphoenolpyruvate carboxykinase type [PATH:map00710 map01200 map01100 map01120]	0.75	0.75	0.75	0.75	0.75	0.75	0.75	0.75
M00173 Reductive citrate cycle (Arnon-Buchanan cycle) [PATH:map00720 map01200 map01100 map01120]	0.4	0.4	0.4	0.4	0.4	0.4	0.4	0.4
M00376 3-Hydroxypropionate bi-cycle [PATH:map00720 map01200 map01100 map01120]	0.08	0.08	0.08	0.08	0.08	0.0769231	0.0769231	0.0769231
M00375 Hydroxypropionate-hydroxybutylate cycle [PATH:map00720 map01200 map01100 map01120]	0.07	0.07	0.07	0.07	0.07	0.0714286	0.0714286	0.0714286
M00374 Dicarboxylate-hydroxybutyrate cycle [PATH:map00720 map01200 map01100 map01120]	0.08	0.08	0.08	0.08	0.08	0.0769231	0.0769231	0.0769231
Methane metabolism	Methane metabolism
M00357 Methanogenesis, acetate => methane [PATH:map00680 map01200 map01100 map01120]	0.2	0.2	0.2	0.2	0.2	0.2	0.2	0.2
M00346 Formaldehyde assimilation, serine pathway [PATH:map00680 map01200 map01100 map01120]	0.33	0.33	0.33	0.33	0.33	0.333333	0.333333	0.333333
M00345 Formaldehyde assimilation, ribulose monophosphate pathway [PATH:map00030 map00680 map01200 map01230 map01100 map01120]	0.67	0.67	0.67	0.67	0.67	0.666667	0.666667	0.666667
M00344 Formaldehyde assimilation, xylulose monophosphate pathway [PATH:map00680 map01200 map01100 map01120]	0.75	0.75	0.75	0.75	0.75	0.75	0.75	0.75
Sulfur metabolism	Sulfur metabolism
M00176 Assimilatory sulfate reduction, sulfate => H2S [PATH:map00920 map01100 map01120]	0.67	1	1	1	1	1	1	1
M00596 Dissimilatory sulfate reduction, sulfate => H2S [PATH:map00920 map01100 map01120]	0	0.33	0.33	0.33	0.33	0.333333	0.333333	0.333333
ATP synthesis	ATP synthesis
M00143 NADH dehydrogenase (ubiquinone) Fe-S protein/flavoprotein complex, mitochondria [PATH:map00190]	1	1	1	1	1	1	1	0
M00148 Succinate dehydrogenase (ubiquinone) [PATH:map00190]	1	1	1	1	1	1	1	1
Lipid metabolism	Lipid metabolism
Fatty acid metabolism	Fatty acid metabolism
M00082 Fatty acid biosynthesis, initiation [PATH:map00061 map01212 map01100]	1	1	1	1	1	1	1	1
M00083 Fatty acid biosynthesis, elongation [PATH:map00061 map01212 map01100]	1	1	1	1	1	1	1	1
M00873 Fatty acid biosynthesis in mitochondria, animals [PATH:map00061 map01212 map01100]	0.33	0.33	0.33	0.33	0.33	0.5	0.333333	0.5
M00874 Fatty acid biosynthesis in mitochondria, fungi [PATH:map00061 map01212 map01100]	0.83	0.83	0.83	0.83	0.83	1	0.833333	1
M00085 Fatty acid elongation in mitochondria [PATH:map00062 map01212 map01100]	0.33	0.33	0.33	0.33	0.33	0.333333	0.333333	0.333333
M00415 Fatty acid elongation in endoplasmic reticulum [PATH:map00062 map01040 map01212 map01100]	1	1	1	0.75	1	0.75	1	1
M00086 beta-Oxidation, acyl-CoA synthesis [PATH:map00061 map00071 map01212 map01100]	1	1	1	1	1	1	1	1
M00087 beta-Oxidation [PATH:map00071 map01212 map01100]	0.67	0.67	0.67	0.67	0.67	0.666667	0.666667	0.666667
M00861 beta-Oxidation, peroxisome, VLCFA [PATH:map01040 map01212 map01100]	0.67	0.67	0.67	0.67	0.67	0.666667	0.666667	0.666667
Sterol biosynthesis	Sterol biosynthesis
M00101 Cholesterol biosynthesis, squalene 2,3-epoxide => cholesterol [PATH:map00100 map01100]	0.6	0.6	0.5	0.6	0.5	0.6	0.6	0.6
M00102 Ergocalciferol biosynthesis, squalene 2,3-epoxide => ergosterol/ergocalciferol [PATH:map00100 map01100 map01110]	0.09	1	0	0.09	0	1	1	0.0909091
M00917 Phytosterol biosynthesis, squalene 2,3-epoxide => campesterol/sitosterol [PATH:map00100 map01100 map01110]	0.31	0.31	0.31	0.31	0.31	0.307692	0.307692	0.307692
Lipid metabolism	Lipid metabolism
M00088 Ketone body biosynthesis, acetyl-CoA => acetoacetate/3-hydroxybutyrate/acetone [PATH:map00650 map01100]	0.4	0.4	0.4	0.4	0.4	0.4	0.4	0.4
M00089 Triacylglycerol biosynthesis [PATH:map00561 map01100]	0.75	0.75	0.75	0.75	0.75	0.75	0.75	0.75
M00098 Acylglycerol degradation [PATH:map00561 map01100]	1	1	1	1	1	1	1	1
M00090 Phosphatidylcholine (PC) biosynthesis, choline => PC [PATH:map00564 map01100]	0.67	0.67	0.67	0.67	0.67	0.666667	0.666667	1
M00091 Phosphatidylcholine (PC) biosynthesis, PE => PC [PATH:map00564 map01100]	1	1	1	1	1	1	1	1
M00092 Phosphatidylethanolamine (PE) biosynthesis, ethanolamine => PE [PATH:map00564 map01100]	1	1	1	1	1	1	1	1
M00093 Phosphatidylethanolamine (PE) biosynthesis, PA => PS => PE [PATH:map00564 map01100]	1	1	1	1	1	1	1	1
M00094 Ceramide biosynthesis [PATH:map00600 map01100]	1	1	1	1	1	1	1	0.75
M00066 Lactosylceramide biosynthesis [PATH:map00600 map01100]	0.5	0.5	0.5	0.5	0.5	0.5	0.5	0
M00099 Sphingosine biosynthesis [PATH:map00600 map01100]	0.8	0.8	0.8	0.8	0.8	0.8	0.8	0.6
M00100 Sphingosine degradation [PATH:map00600 map01100]	0.5	0.5	0.5	0.5	1	1	1	1
M00113 Jasmonic acid biosynthesis [PATH:map00592 map01100 map01110]	0.25	0.25	0.25	0.25	0.25	0.25	0.25	0.25
Nucleotide metabolism	Nucleotide metabolism
Purine metabolism	Purine metabolism
M00048 Inosine monophosphate biosynthesis, PRPP + glutamine => IMP [PATH:map00230 map01100]	1	1	0.88	0.88	1	1	1	1
M00049 Adenine ribonucleotide biosynthesis, IMP => ADP,ATP [PATH:map00230 map01240 map01100]	1	1	1	1	1	1	1	1
M00050 Guanine ribonucleotide biosynthesis, IMP => GDP,GTP [PATH:map00230 map01100]	1	1	1	0.75	1	1	1	1
M00546 Purine degradation, xanthine => urea [PATH:map00230 map01100]	0.6	0.6	0.6	0.6	0.6	0.6	0.6	0.4
Pyrimidine metabolism	Pyrimidine metabolism
M00051 Uridine monophosphate biosynthesis, glutamine (+ PRPP) => UMP [PATH:map00240 map01240 map01100]	1	1	1	1	1	1	1	1
M00052 Pyrimidine ribonucleotide biosynthesis, UMP => UDP/UTP,CDP/CTP [PATH:map00240 map01240 map01100]	1	1	1	1	1	1	1	1
M00053 Pyrimidine deoxyribonuleotide biosynthesis, CDP => dCTP [PATH:map00240 map01100]	1	1	1	1	1	1	1	1
M00938 Pyrimidine deoxyribonuleotide biosynthesis, UDP => dTTP [PATH:map00240 map01100]	1	1	1	1	1	1	1	1
M00939 Pyrimidine degradation, uracil => 3-hydroxypropanoate [PATH:map00240 map01100]	0.2	0.2	0.2	0.2	0.2	0.2	0.2	0.2
Amino acid metabolism	Amino acid metabolism
Serine and threonine metabolism	Serine and threonine metabolism
M00020 Serine biosynthesis, glycerate-3P => serine [PATH:map00260 map00680 map01200 map01230 map01100]	1	1	1	1	1	1	1	1
M00018 Threonine biosynthesis, aspartate => homoserine => threonine [PATH:map00260 map01230 map01100 map01110]	1	1	1	1	0.8	1	1	1
M00033 Ectoine biosynthesis, aspartate => ectoine [PATH:map00260 map01210 map01230 map01100 map01120]	0.4	0.4	0.4	0.4	0.4	0.4	0.4	0.4
Cysteine and methionine metabolism	Cysteine and methionine metabolism
M00021 Cysteine biosynthesis, serine => cysteine [PATH:map00270 map00920 map01200 map01230 map01100 map01110]	0.5	0.5	0.5	0.5	0.5	0.5	0.5	0.5
M00338 Cysteine biosynthesis, homocysteine + serine => cysteine [PATH:map00260 map00270 map01230 map01100]	1	1	1	1	1	1	1	1
M00609 Cysteine biosynthesis, methionine => cysteine [PATH:map00270 map01230 map01100]	0.17	0.17	0.17	0.17	0.17	0.166667	0.166667	0.166667
M00017 Methionine biosynthesis, apartate => homoserine => methionine [PATH:map00270 map01230 map01100]	1	1	1	1	1	1	1	1
M00034 Methionine salvage pathway [PATH:map00270 map01100]	1	1	1	1	1	1	1	1
M00035 Methionine degradation [PATH:map00270 map01100]	0.75	0.75	0.75	0.75	0.75	0.75	0.75	0.75
M00368 Ethylene biosynthesis, methionine => ethylene [PATH:map00270 map01100 map01110]	0.33	0.33	0.33	0.33	0.33	0.333333	0.333333	0.333333
Branched-chain amino acid metabolism	Branched-chain amino acid metabolism
M00019 Valine/isoleucine biosynthesis, pyruvate => valine / 2-oxobutanoate => isoleucine [PATH:map00290 map00770 map01210 map01230 map01100 map01110]	1	1	1	1	1	1	1	1
M00535 Isoleucine biosynthesis, pyruvate => 2-oxobutanoate [PATH:map00290 map00660 map01210 map01230 map01100]	0.33	0.33	0.33	0.33	0.33	0.333333	0.333333	0.333333
M00570 Isoleucine biosynthesis, threonine => 2-oxobutanoate => isoleucine [PATH:map00290 map01230 map01100]	1	1	1	1	1	1	1	1
M00432 Leucine biosynthesis, 2-oxoisovalerate => 2-oxoisocaproate [PATH:map00290 map01210 map01230 map01100 map01110]	1	1	1	0.67	1	1	1	1
M00036 Leucine degradation, leucine => acetoacetate + acetyl-CoA [PATH:map00280 map01100]	0.33	0.33	0.33	0.33	0.33	0.166667	0.333333	0.166667
Lysine metabolism	Lysine metabolism
M00016 Lysine biosynthesis, succinyl-DAP pathway, aspartate => lysine [PATH:map00300 map01230 map01100]	0.22	0.22	0.22	0.22	0.22	0.222222	0.222222	0.222222
M00525 Lysine biosynthesis, acetyl-DAP pathway, aspartate => lysine [PATH:map00300 map01230 map01100]	0.22	0.22	0.22	0.22	0.22	0.222222	0.222222	0.222222
M00526 Lysine biosynthesis, DAP dehydrogenase pathway, aspartate => lysine [PATH:map00300 map01230 map01100]	0.33	0.33	0.33	0.33	0.33	0.333333	0.333333	0.333333
M00527 Lysine biosynthesis, DAP aminotransferase pathway, aspartate => lysine [PATH:map00300 map01230 map01100 map01110]	0.29	0.29	0.29	0.29	0.29	0.285714	0.285714	0.285714
M00030 Lysine biosynthesis, AAA pathway, 2-oxoglutarate => 2-aminoadipate => lysine [PATH:map00300 map01230 map01100]	1	1	1	1	1	1	1	1
M00433 Lysine biosynthesis, 2-oxoglutarate => 2-oxoadipate [PATH:map00300 map01210 map01230 map01100]	1	1	1	1	1	1	1	1
Arginine and proline metabolism	Arginine and proline metabolism
M00028 Ornithine biosynthesis, glutamate => ornithine [PATH:map00220 map01210 map01230 map01100]	1	1	1	1	1	1	1	1
M00844 Arginine biosynthesis, ornithine => arginine [PATH:map00220 map01230 map01100]	1	1	1	1	1	1	1	1
M00845 Arginine biosynthesis, glutamate => acetylcitrulline => arginine [PATH:map00220 map01230 map01100]	0.43	0.43	0.43	0.43	0.43	0.428571	0.428571	0.285714
M00029 Urea cycle [PATH:map00220 map01230 map01100]	0.8	0.8	0.8	0.8	0.8	0.8	0.8	0.8
M00015 Proline biosynthesis, glutamate => proline [PATH:map00330 map01230 map01100]	1	1	1	1	1	1	1	1
Polyamine biosynthesis	Polyamine biosynthesis
M00133 Polyamine biosynthesis, arginine => agmatine => putrescine => spermidine [PATH:map00330 map01100]	0.75	0.75	0.75	0.75	0.75	0.75	0.75	0.5
M00134 Polyamine biosynthesis, arginine => ornithine => putrescine [PATH:map00330 map01100]	1	1	1	1	1	1	1	1
M00135 GABA biosynthesis, eukaryotes, putrescine => GABA [PATH:map00330 map01100]	0.33	0.33	0.33	0.33	0.33	0.333333	0.333333	0.333333
Histidine metabolism	Histidine metabolism
M00026 Histidine biosynthesis, PRPP => histidine [PATH:map00340 map01230 map01100 map01110]	1	1	1	1	1	1	1	1
Aromatic amino acid metabolism	Aromatic amino acid metabolism
M00022 Shikimate pathway, phosphoenolpyruvate + erythrose-4P => chorismate [PATH:map00400 map01230 map01100 map01110]	1	1	1	0.75	1	1	1	1
M00023 Tryptophan biosynthesis, chorismate => tryptophan [PATH:map00400 map01230 map01100 map01110]	1	1	1	1	1	1	1	1
M00024 Phenylalanine biosynthesis, chorismate => phenylpyruvate => phenylalanine [PATH:map00400 map01230 map01100 map01110]	1	1	1	1	1	1	1	1
M00910 Phenylalanine biosynthesis, chorismate => arogenate => phenylalanine [PATH:map00400 map01230 map01100 map01110]	0.33	0.33	0.33	0.33	0.33	0.333333	0.333333	0.333333
M00025 Tyrosine biosynthesis, chorismate => HPP => tyrosine [PATH:map00400 map01230 map01100]	0.5	0.5	0.5	0.5	0.5	1	1	1
M00040 Tyrosine biosynthesis, chorismate => arogenate => tyrosine [PATH:map00400 map01230 map01100 map01110]	0.33	0.33	0.33	0.33	0.33	0.333333	0.333333	0.333333
M00044 Tyrosine degradation, tyrosine => homogentisate [PATH:map00350 map01100]	0.4	0.4	0.4	0.4	0.4	0.4	0.4	0.2
M00038 Tryptophan metabolism, tryptophan => kynurenine => 2-aminomuconate [PATH:map00380 map01100]	0.71	0.71	0.71	0.57	0.71	0.714286	0.714286	0.714286
Other amino acid metabolism	Other amino acid metabolism
M00027 GABA (gamma-Aminobutyrate) shunt [PATH:map00250 map00650 map01100]	1	1	1	1	1	1	1	1
M00118 Glutathione biosynthesis, glutamate => glutathione [PATH:map00480 map01240 map01100]	0.5	0.5	0.5	0.5	0	0.5	0.5	0.5
Glycan metabolism	Glycan metabolism
Glycan biosynthesis	Glycan biosynthesis
M00055 N-glycan precursor biosynthesis [PATH:map00510 map01100]	0.23	0.23	0.23	0.23	0.15	1	0.153846	0.230769
M00072 N-glycosylation by oligosaccharyltransferase [PATH:map00510 map00513 map01100]	1	1	1	1	1	1	1	1
M00073 N-glycan precursor trimming [PATH:map00510 map01100]	0.75	0.75	0.75	0.75	0.75	0.75	0.75	1
M00074 N-glycan biosynthesis, high-mannose type [PATH:map00510 map00513 map01100]	0.86	0.86	0.86	0.86	0.86	0.857143	0.857143	1
M00872 O-glycan biosynthesis, mannose type (core M3) [PATH:map00515 map01100]	0.1	0.1	0.1	0.1	0.1	0.1	0.1	0.1
M00065 GPI-anchor biosynthesis, core oligosaccharide [PATH:map00563 map01100]	0.78	0.78	0.78	0.78	0.78	0.888889	0.888889	1
Metabolism of cofactors and vitamins	Metabolism of cofactors and vitamins
Cofactor and vitamin metabolism	Cofactor and vitamin metabolism
M00897 Thiamine biosynthesis, plants, AIR (+ NAD+) => TMP/thiamine/TPP [PATH:map00730 map01240 map01100]	0.2	0.2	0.2	0.2	0.2	0.4	0.4	0.4
M00898 Thiamine biosynthesis, pyridoxal-5P => TMP/thiamine/TPP [PATH:map00730 map01240 map01100]	0.6	0.6	0.6	0.6	0.6	0.8	1	1
M00125 Riboflavin biosynthesis, plants and bacteria, GTP => riboflavin/FMN/FAD [PATH:map00740 map01240 map01100 map01110]	0.57	0.57	0.57	0.57	0.57	0.571429	0.571429	0.571429
M00911 Riboflavin biosynthesis, fungi, GTP => riboflavin/FMN/FAD [PATH:map00740 map01240 map01100]	0.88	0.88	0.88	0.88	0.88	1	1	1
M00124 Pyridoxal-P biosynthesis, erythrose-4P => pyridoxal-P [PATH:map00750 map01240 map01100]	0.33	0.33	0.33	0.33	0.33	0.333333	0.333333	0.333333
M00115 NAD biosynthesis, aspartate => quinolinate => NAD [PATH:map00760 map01240 map01100]	0.6	0.6	0.6	0.6	0.6	0.6	0.6	0.6
M00912 NAD biosynthesis, tryptophan => quinolinate => NAD [PATH:map00380 map00760 map01240 map01100]	1	1	1	0.88	1	1	1	1
M00119 Pantothenate biosynthesis, valine/L-aspartate => pantothenate [PATH:map00770 map01240 map01100 map01110]	0.8	0.8	0.8	0.8	0.8	0.8	0.8	0.8
M00913 Pantothenate biosynthesis, 2-oxoisovalerate/spermine => pantothenate [PATH:map00770 map01240 map01100]	1	1	1	1	1	1	1	1
M00120 Coenzyme A biosynthesis, pantothenate => CoA [PATH:map00770 map01240 map01100]	1	1	1	1	1	1	1	1
M00914 Coenzyme A biosynthesis, archaea, 2-oxoisovalerate => 4-phosphopantoate => CoA [PATH:map00770 map01240 map01100]	0.43	0.43	0.43	0.43	0.43	0.428571	0.428571	0.428571
M00572 Pimeloyl-ACP biosynthesis, BioC-BioH pathway, malonyl-ACP => pimeloyl-ACP [PATH:map00780 map01240 map01100]	0.33	0.33	0.33	0.33	0.33	0.333333	0.333333	0.333333
M00123 Biotin biosynthesis, pimeloyl-ACP/CoA => biotin [PATH:map00780 map01240 map01100]	0.33	0.33	0.33	0.33	0.33	0.333333	0.333333	0.666667
M00573 Biotin biosynthesis, BioI pathway, long-chain-acyl-ACP => pimeloyl-ACP => biotin [PATH:map00780 map01240 map01100]	0.2	0.2	0.2	0.2	0.2	0.2	0.2	0.4
M00577 Biotin biosynthesis, BioW pathway, pimelate => pimeloyl-CoA => biotin [PATH:map00780 map01240 map01100]	0.2	0.2	0.2	0.2	0.2	0.2	0.2	0.6
M00881 Lipoic acid biosynthesis, plants and bacteria, octanoyl-ACP => dihydrolipoyl-E2/H [PATH:map00785 map01240 map01100]	0.5	0.5	0.5	0.5	0.5	0.5	0.5	0.5
M00882 Lipoic acid biosynthesis, eukaryotes, octanoyl-ACP => dihydrolipoyl-H [PATH:map00785 map01240 map01100]	1	1	1	1	1	1	1	1
M00883 Lipoic acid biosynthesis, animals and bacteria, octanoyl-ACP => dihydrolipoyl-H => dihydrolipoyl-E2 [PATH:map00785 map01240 map01100]	0.67	0.67	0.67	0.67	0.67	0.666667	0.666667	0.666667
M00884 Lipoic acid biosynthesis, octanoyl-CoA => dihydrolipoyl-E2 [PATH:map00785 map01240 map01100]	1	1	1	1	1	1	1	1
M00126 Tetrahydrofolate biosynthesis, GTP => THF [PATH:map00790 map00670 map01240 map01100]	1	1	1	1	1	1	1	1
M00840 Tetrahydrofolate biosynthesis, mediated by ribA and trpF, GTP => THF [PATH:map00790 map01240 map01100]	0.17	0.17	0.17	0.17	0.17	0.166667	0.166667	0.166667
M00841 Tetrahydrofolate biosynthesis, mediated by PTPS, GTP => THF [PATH:map00790 map01240 map01100]	0.2	0.2	0.2	0.2	0.2	0.2	0.2	0.2
M00842 Tetrahydrobiopterin biosynthesis, GTP => BH4 [PATH:map00790 map01240 map01100]	0.33	0.33	0.33	0.33	0.33	0.333333	0.333333	0.333333
M00843 L-threo-Tetrahydrobiopterin biosynthesis, GTP => L-threo-BH4 [PATH:map00790 map01240 map01100]	0.33	0.33	0.33	0.33	0.33	0.333333	0.333333	0.333333
M00140 C1-unit interconversion, prokaryotes [PATH:map00670 map01240 map01100]	0.33	0.33	0.33	0.33	0.33	0.333333	0.333333	0.333333
M00141 C1-unit interconversion, eukaryotes [PATH:map00670 map01240 map01100]	1	1	1	1	1	1	1	1
M00846 Siroheme biosynthesis, glutamyl-tRNA => siroheme [PATH:map00860 map01240 map01100 map01110]	0.67	0.67	0.67	0.67	0.67	0.666667	0.666667	0.666667
M00868 Heme biosynthesis, animals and fungi, glycine => heme [PATH:map00860 map01240 map01100 map01110]	1	1	1	1	1	1	1	1
M00121 Heme biosynthesis, plants and bacteria, glutamate => heme [PATH:map00860 map01240 map01100 map01110]	0.8	0.8	0.8	0.8	0.8	0.8	0.8	0.8
M00926 Heme biosynthesis, bacteria, glutamyl-tRNA => coproporphyrin III => heme [PATH:map00860 map01240 map01100]	0.67	0.67	0.67	0.67	0.67	0.666667	0.666667	0.666667
M00128 Ubiquinone biosynthesis, eukaryotes, 4-hydroxybenzoate + polyprenyl-PP => ubiquinol [PATH:map00130 map01240 map01100]	1	1	1	1	1	1	1	1
Biosynthesis of terpenoids and polyketides	Biosynthesis of terpenoids and polyketides
Terpenoid backbone biosynthesis	Terpenoid backbone biosynthesis
M00095 C5 isoprenoid biosynthesis, mevalonate pathway [PATH:map00900 map01100 map01110]	1	1	1	1	1	1	1	1
M00849 C5 isoprenoid biosynthesis, mevalonate pathway, archaea [PATH:map00900 map01100 map01110]	0.67	0.67	0.67	0.67	0.67	0.666667	0.666667	0.666667
M00096 C5 isoprenoid biosynthesis, non-mevalonate pathway [PATH:map00900 map01100 map01110]	0.13	0.13	0.13	0.13	0.13	0.125	0.125	0.125
M00364 C10-C20 isoprenoid biosynthesis, bacteria [PATH:map00900 map01100 map01110]	0.5	0.5	0.5	0.5	0.5	0.5	0.5	0.5
M00365 C10-C20 isoprenoid biosynthesis, archaea [PATH:map00900 map01100 map01110]	0.5	0.5	0.5	0.5	0.5	0.5	0.5	0.5
M00366 C10-C20 isoprenoid biosynthesis, plants [PATH:map00900 map01100 map01110]	0.5	0.5	0.5	0.5	0.5	0.5	0.5	0.5
M00367 C10-C20 isoprenoid biosynthesis, non-plant eukaryotes [PATH:map00900 map01100 map01110]	1	1	1	1	1	1	1	1
Polyketide sugar unit biosynthesis	Polyketide sugar unit biosynthesis
M00793 dTDP-L-rhamnose biosynthesis [PATH:map00521 map00523 map00541 map01100 map01110]	0.33	0.33	0.33	0.33	0.33	0.333333	0.333333	0
Module set	Module set
Metabolic capacity	Metabolic capacity
M00616 Sulfate-sulfur assimilation	0	0.5	0.5	0.5	0.5	0.5	0.5	0.5
